# Supplementary material for: The seventh blind test of crystal structure prediction: structure generation methods
Source: Acta Crystallogr B Struct Sci Cryst Eng Mater. 2024 Dec 1;80(Pt 6):517–47. doi: 10.1107/S2052520624007492 (PMC11789161; doi:10.1107/S2052520624007492)
Supplement: Supplementary file 4 [file b-80-00517-sup4.zip]

Archive with 40 entries (37 files):
- SI_D/
- SI_D/Additional_Experimental_data/
- SI_D/Additional_Experimental_data/XXVII_FormA_k04229.cif
- SI_D/Additional_Experimental_data/XXVII_FormB_GroupB_pxrd_unknown.rd
- SI_D/Additional_Experimental_data/XXXII_FormB_FormM _RT_incorrect_determination.cif
- SI_D/Additional_Experimental_data/XXXII_pxrd/
- SI_D/Additional_Experimental_data/XXXII_pxrd/Type A 805711-05-A.xrdml
- SI_D/Additional_Experimental_data/XXXII_pxrd/Type B 805711-10-A7.xrdml
- SI_D/Additional_Experimental_data/XXXII_pxrd/Type B 805711-15-A3.xrdml
- SI_D/Additional_Experimental_data/XXXII_pxrd/Type C 805711-10-A1.xrdml
- SI_D/Additional_Experimental_data/XXXII_pxrd/Type D 805711-22-A1.xrdml
- SI_D/Additional_Experimental_data/XXXII_pxrd/Type E 805711-10-A3.xrdml
- SI_D/Additional_Experimental_data/XXXII_pxrd/Type E 805711-15-A2.xrdml
- SI_D/Additional_Experimental_data/XXXII_pxrd/Type F 803718-12-A3.xrdml
- SI_D/Additional_Experimental_data/XXXII_pxrd/Type G 805711-11-A12.xrdml
- SI_D/Additional_Experimental_data/XXXII_pxrd/Type G 805711-17-A2.xrdml
- SI_D/Additional_Experimental_data/XXXII_pxrd/Type G0 805711-23-B.xrdml
- SI_D/Additional_Experimental_data/XXXII_pxrd/Type H 805711-11-A4.xrdml
- SI_D/Additional_Experimental_data/XXXII_pxrd/Type H 805711-11-A4.xy
- SI_D/Additional_Experimental_data/XXXII_pxrd/Type H 805711-17-A1.xrdml
- SI_D/Additional_Experimental_data/XXXII_pxrd/Type I 805711-13-A2.xrdml
- SI_D/Additional_Experimental_data/XXXII_pxrd/Type I 805711-18-A1.xrdml
- SI_D/Additional_Experimental_data/XXXII_pxrd/Type J 805711-07-A12.xrdml
- SI_D/Additional_Experimental_data/XXXII_pxrd/Type J 805711-15-A4.xrdml
- SI_D/Additional_Experimental_data/XXXII_pxrd/Type K 805711-22-C.xrdml
- SI_D/Additional_Experimental_data/XXXII_pxrd/Type L 805711-25-B.xrdml
- SI_D/Additional_Experimental_data/XXXII_pxrd/Type M 805711-37-A.xrdml
- SI_D/Additional_Experimental_data/XXXII_pxrd/Type N 803718-05-A4.xrdml
- SI_D/Additional_Experimental_data/XXXII_pxrd/Type O 805711-41-A1.XRDML
- SI_D/Additional_Experimental_data/XXXII_pxrd/Type P 805711-41-A1.XRDML
- SI_D/Additional_Experimental_data/XXXII_pxrd/Type Q 803718-29-A3.xrdml
- SI_D/Additional_Experimental_data/XXXII_pxrd/Type R 805711-41-A2.xrdml
- SI_D/Additional_Experimental_data/XXXII_pxrd/Type S 805711-12-A12.XRDML
- SI_D/Additional_Experimental_data/XXXII_pxrd/Type T 805711-46-A5.XRDML
- SI_D/Additional_Experimental_data/XXXII_pxrd/Type U 805711-09-B.XRDML
- SI_D/Additional_Experimental_data/XXXII_pxrd/Type V 805711-12-A4.xrdml
- SI_D/Additional_Experimental_data/XXXII_pxrd/Type W 805711-08-A7.xrdml
- SI_D/Additional_Experimental_data/XXXII_pxrd/Type X 805711-08-A7 18FEB2016.XRDML
- SI_D/Additional_Experimental_data/XXX_Group E.xrdml
- SI_D/Theoretical_Structures.zip
