# Supplementary material for: The seventh blind test of crystal structure prediction: structure generation methods
Source: Acta Crystallogr B Struct Sci Cryst Eng Mater. 2024 Dec 1;80(Pt 6):517–47. doi: 10.1107/S2052520624007492 (PMC11789161; doi:10.1107/S2052520624007492)
Supplement: Supplementary file 4 [file b-80-00517-sup4.zip › SI_D/Additional_Experimental_data/XXVII_FormA_k04229.cif]

 
data_k04229 
 
_audit_creation_method            SHELXL-97 
_chemical_name_systematic 
; 
 ? 
; 
_chemical_name_common             ? 
_chemical_melting_point           ? 
_chemical_formula_moiety          ? 
_chemical_formula_sum 
 'C44 H52 I2 Si2' 
_chemical_formula_weight          890.84 
 
loop_ 
 _atom_type_symbol 
 _atom_type_description 
 _atom_type_scat_dispersion_real 
 _atom_type_scat_dispersion_imag 
 _atom_type_scat_source 
 'C'  'C'    .0033    .0016 
 'International Tables Vol C Tables 4.2.6.8 and 6.1.1.4' 
 'H'  'H'    .0000    .0000 
 'International Tables Vol C Tables 4.2.6.8 and 6.1.1.4' 
 'Si'  'Si'    .0817    .0704 
 'International Tables Vol C Tables 4.2.6.8 and 6.1.1.4' 
 'I'  'I'   -.4742   1.8119 
 'International Tables Vol C Tables 4.2.6.8 and 6.1.1.4' 
 
_symmetry_cell_setting            triclinic
_symmetry_space_group_name_H-M    'P -1'
 
loop_ 
 _symmetry_equiv_pos_as_xyz 
 'x, y, z' 
 '-x, -y, -z' 
 
_cell_length_a                    9.0850(2) 
_cell_length_b                    13.7059(3) 
_cell_length_c                    17.0322(4) 
_cell_angle_alpha                 74.2537(11) 
_cell_angle_beta                  83.7849(10) 
_cell_angle_gamma                 88.3236(10) 
_cell_volume                      2029.23(8) 
_cell_formula_units_Z             2 
_cell_measurement_temperature     90.0(2) 
_cell_measurement_reflns_used     9169
_cell_measurement_theta_min       1.00
_cell_measurement_theta_max       27.48
 
_exptl_crystal_description        'small plate'
_exptl_crystal_colour             'deep blue'
_exptl_crystal_size_max           0.15 
_exptl_crystal_size_mid           0.10 
_exptl_crystal_size_min           0.03 
_exptl_crystal_density_meas       ? 
_exptl_crystal_density_diffrn     1.458 
_exptl_crystal_density_method     'not measured' 
_exptl_crystal_F_000              900 
_exptl_absorpt_coefficient_mu     1.638 
_exptl_absorpt_correction_type    multi-scan 
_exptl_absorpt_correction_T_min   0.7912 
_exptl_absorpt_correction_T_max   0.9525 
_exptl_absorpt_process_details    'Scalepack (Otwinowski & Minor)' 
 
_exptl_special_details 
; 
 ? 
; 
 
_diffrn_ambient_temperature       90.0(2) 
_diffrn_radiation_wavelength      0.71073 
_diffrn_radiation_type            MoK\a 
_diffrn_radiation_source          'fine-focus sealed tube' 
_diffrn_radiation_monochromator   graphite 
_diffrn_measurement_device_type   'Nonius KappaCCD diffractometer
_diffrn_measurement_method        '\w scans at fixed \c = 55\%'
_diffrn_detector_area_resol_mean  18
_diffrn_standards_number          ? 
_diffrn_standards_interval_count  ? 
_diffrn_standards_interval_time   ? 
_diffrn_standards_decay_%         ? 
_diffrn_reflns_number             18266 
_diffrn_reflns_av_R_equivalents   0.0404 
_diffrn_reflns_av_sigmaI/netI     0.0579 
_diffrn_reflns_limit_h_min        -11 
_diffrn_reflns_limit_h_max        11 
_diffrn_reflns_limit_k_min        -17 
_diffrn_reflns_limit_k_max        17 
_diffrn_reflns_limit_l_min        -22 
_diffrn_reflns_limit_l_max        22 
_diffrn_reflns_theta_min          1.54 
_diffrn_reflns_theta_max          27.50 
_reflns_number_total              9254 
_reflns_number_gt                 6810 
_reflns_threshold_expression      >2\s(I)    
 
_computing_data_collection        'COLLECT (Nonius, 1998)'
_computing_cell_refinement        'SCALEPACK (Otwinowski & Minor, 1997)'
_computing_data_reduction         'DENZO-SMN (Otwinowski & Minor, 1997)'
_computing_structure_solution     'SHELXS-97 (Sheldrick, 1990)' 
_computing_structure_refinement   'SHELXL-97 (Sheldrick, 1997)' 
_computing_molecular_graphics     'XP in SHELXTL (Sheldrick, 1994)'
_computing_publication_material
; 
SHELX97-2 (Sheldrick, 1997) and local procedures 
; 
 
_refine_special_details 
; 
 Refinement of F^2^ against ALL reflections.  The weighted R-factor wR and 
 goodness of fit S are based on F^2^, conventional R-factors R are based 
 on F, with F set to zero for negative F^2^. The threshold expression of 
 F^2^ > 2sigma(F^2^) is used only for calculating R-factors(gt) etc. and is 
 not relevant to the choice of reflections for refinement.  R-factors based 
 on F^2^ are statistically about twice as large as those based on F, and R- 
 factors based on ALL data will be even larger. 
; 
 
_refine_ls_structure_factor_coef  Fsqd  
_refine_ls_matrix_type            full 
_refine_ls_weighting_scheme       calc  
_refine_ls_weighting_details 
 'calc w=1/[\s^2^(Fo^2^)+(0.0585P)^2^+5.9293P] where P=(Fo^2^+2Fc^2^)/3' 
_atom_sites_solution_primary      direct 
_atom_sites_solution_secondary    difmap 
_atom_sites_solution_hydrogens    geom 
_refine_ls_hydrogen_treatment     constr 
_refine_ls_extinction_method      none 
_refine_ls_extinction_coef        ? 
_refine_ls_number_reflns          9254 
_refine_ls_number_parameters      445 
_refine_ls_number_restraints      0 
_refine_ls_R_factor_all           0.0730 
_refine_ls_R_factor_gt            0.0452 
_refine_ls_wR_factor_ref          0.1277 
_refine_ls_wR_factor_gt           0.1161 
_refine_ls_goodness_of_fit_ref    1.049 
_refine_ls_restrained_S_all       1.049 
_refine_ls_shift/su_max           0.001 
_refine_ls_shift/su_mean          0.000 
 
loop_ 
 _atom_site_label 
 _atom_site_type_symbol 
 _atom_site_fract_x 
 _atom_site_fract_y 
 _atom_site_fract_z 
 _atom_site_U_iso_or_equiv 
 _atom_site_adp_type 
 _atom_site_occupancy 
 _atom_site_symmetry_multiplicity 
 _atom_site_calc_flag 
 _atom_site_refinement_flags 
 _atom_site_disorder_assembly 
 _atom_site_disorder_group 
I1 I 0.81843(3) 0.27493(3) 0.24072(2) 0.02624(10) Uani 1 1 d . . . 
I2 I 0.83584(4) 0.06346(3) 0.41687(2) 0.02909(10) Uani 1 1 d . . . 
Si1 Si 1.64226(14) 0.39376(10) -0.13047(7) 0.0181(3) Uani 1 1 d . . . 
Si2 Si 1.73113(13) -0.27380(9) 0.46420(7) 0.0150(2) Uani 1 1 d . . . 
C1 C 1.6371(5) 0.1489(3) 0.1038(3) 0.0151(9) Uani 1 1 d . . . 
C2 C 1.5121(5) 0.1212(3) 0.1621(3) 0.0134(8) Uani 1 1 d . . . 
C3 C 1.3800(5) 0.1754(3) 0.1526(3) 0.0159(9) Uani 1 1 d . . . 
H3 H 1.3737 0.2309 0.1054 0.019 Uiso 1 1 calc R . . 
C4 C 1.2569(5) 0.1503(3) 0.2105(3) 0.0154(9) Uani 1 1 d . . . 
C5 C 1.1227(5) 0.2080(3) 0.2016(3) 0.0192(9) Uani 1 1 d . . . 
H5 H 1.1162 0.2634 0.1545 0.023 Uiso 1 1 calc R . . 
C6 C 1.0053(5) 0.1846(3) 0.2592(3) 0.0162(9) Uani 1 1 d . . . 
C7 C 1.0122(5) 0.1003(3) 0.3296(3) 0.0169(9) Uani 1 1 d . . . 
C8 C 1.1363(5) 0.0422(3) 0.3395(3) 0.0160(9) Uani 1 1 d . . . 
H8 H 1.1382 -0.0146 0.3860 0.019 Uiso 1 1 calc R . . 
C9 C 1.2642(5) 0.0654(3) 0.2806(3) 0.0147(9) Uani 1 1 d . . . 
C10 C 1.3940(5) 0.0099(3) 0.2905(3) 0.0150(9) Uani 1 1 d . . . 
H10 H 1.3979 -0.0468 0.3370 0.018 Uiso 1 1 calc R . . 
C11 C 1.5199(5) 0.0353(3) 0.2334(3) 0.0143(9) Uani 1 1 d . . . 
C12 C 1.6554(5) -0.0193(3) 0.2439(3) 0.0151(9) Uani 1 1 d . . . 
C13 C 1.7808(5) 0.0084(3) 0.1852(3) 0.0153(9) Uani 1 1 d . . . 
C14 C 1.9161(5) -0.0445(3) 0.1949(3) 0.0154(9) Uani 1 1 d . . . 
H14 H 1.9227 -0.1012 0.2411 0.019 Uiso 1 1 calc R . . 
C15 C 2.0395(5) -0.0156(3) 0.1386(3) 0.0156(9) Uani 1 1 d . . . 
C16 C 2.1776(5) -0.0686(3) 0.1486(3) 0.0186(9) Uani 1 1 d . . . 
H16 H 2.1857 -0.1246 0.1952 0.022 Uiso 1 1 calc R . . 
C17 C 2.2968(5) -0.0398(4) 0.0923(3) 0.0213(10) Uani 1 1 d . . . 
H17 H 2.3872 -0.0761 0.0998 0.026 Uiso 1 1 calc R . . 
C18 C 2.2879(5) 0.0436(4) 0.0227(3) 0.0214(10) Uani 1 1 d . . . 
H18 H 2.3723 0.0621 -0.0163 0.026 Uiso 1 1 calc R . . 
C19 C 2.1603(5) 0.0978(4) 0.0106(3) 0.0186(9) Uani 1 1 d . . . 
H19 H 2.1569 0.1543 -0.0361 0.022 Uiso 1 1 calc R . . 
C20 C 2.0308(5) 0.0698(3) 0.0682(3) 0.0164(9) Uani 1 1 d . . . 
C21 C 1.8988(5) 0.1222(3) 0.0584(3) 0.0162(9) Uani 1 1 d . . . 
H21 H 1.8933 0.1787 0.0120 0.019 Uiso 1 1 calc R . . 
C22 C 1.7731(5) 0.0946(3) 0.1146(3) 0.0144(9) Uani 1 1 d . . . 
C23 C 1.6302(5) 0.2330(4) 0.0330(3) 0.0176(9) Uani 1 1 d . . . 
C24 C 1.6301(5) 0.3026(4) -0.0277(3) 0.0192(9) Uani 1 1 d . . . 
C25 C 1.8430(5) 0.4326(4) -0.1581(3) 0.0295(12) Uani 1 1 d . . . 
H25 H 1.8501 0.4863 -0.2115 0.035 Uiso 1 1 calc R . . 
C26 C 1.9423(6) 0.3447(5) -0.1699(3) 0.0376(14) Uani 1 1 d . . . 
H26A H 2.0463 0.3655 -0.1771 0.056 Uiso 1 1 calc R . . 
H26B H 1.9189 0.3257 -0.2186 0.056 Uiso 1 1 calc R . . 
H26C H 1.9254 0.2865 -0.1216 0.056 Uiso 1 1 calc R . . 
C27 C 1.8983(6) 0.4787(5) -0.0943(4) 0.0444(15) Uani 1 1 d . . . 
H27A H 1.8927 0.4278 -0.0411 0.067 Uiso 1 1 calc R . . 
H27B H 1.8366 0.5371 -0.0896 0.067 Uiso 1 1 calc R . . 
H27C H 2.0013 0.5008 -0.1114 0.067 Uiso 1 1 calc R . . 
C28 C 1.5255(5) 0.5083(3) -0.1252(3) 0.0198(9) Uani 1 1 d . . . 
H28 H 1.5642 0.5353 -0.0824 0.024 Uiso 1 1 calc R . . 
C29 C 1.5433(6) 0.5944(4) -0.2046(3) 0.0318(12) Uani 1 1 d . . . 
H29A H 1.4996 0.5741 -0.2479 0.048 Uiso 1 1 calc R . . 
H29B H 1.6488 0.6090 -0.2213 0.048 Uiso 1 1 calc R . . 
H29C H 1.4931 0.6552 -0.1954 0.048 Uiso 1 1 calc R . . 
C30 C 1.3624(5) 0.4849(4) -0.0966(3) 0.0284(11) Uani 1 1 d . . . 
H30A H 1.3156 0.5423 -0.0796 0.043 Uiso 1 1 calc R . . 
H30B H 1.3536 0.4241 -0.0500 0.043 Uiso 1 1 calc R . . 
H30C H 1.3130 0.4732 -0.1416 0.043 Uiso 1 1 calc R . . 
C31 C 1.5834(6) 0.3167(4) -0.1982(3) 0.0284(11) Uani 1 1 d . . . 
H31 H 1.6516 0.2570 -0.1901 0.034 Uiso 1 1 calc R . . 
C32 C 1.6063(8) 0.3701(5) -0.2894(3) 0.0458(16) Uani 1 1 d . . . 
H32A H 1.5928 0.3215 -0.3209 0.069 Uiso 1 1 calc R . . 
H32B H 1.7068 0.3981 -0.3035 0.069 Uiso 1 1 calc R . . 
H32C H 1.5342 0.4251 -0.3026 0.069 Uiso 1 1 calc R . . 
C33 C 1.4265(6) 0.2718(4) -0.1724(3) 0.0351(13) Uani 1 1 d . . . 
H33A H 1.3532 0.3260 -0.1857 0.053 Uiso 1 1 calc R . . 
H33B H 1.4149 0.2396 -0.1132 0.053 Uiso 1 1 calc R . . 
H33C H 1.4116 0.2212 -0.2018 0.053 Uiso 1 1 calc R . . 
C34 C 1.6678(4) -0.1034(3) 0.3141(3) 0.0156(9) Uani 1 1 d . . . 
C35 C 1.6880(5) -0.1730(4) 0.3732(3) 0.0175(9) Uani 1 1 d . . . 
C36 C 1.9185(5) -0.2436(4) 0.4903(3) 0.0203(10) Uani 1 1 d . . . 
H36 H 1.9106 -0.1731 0.4964 0.024 Uiso 1 1 calc R . . 
C37 C 2.0449(5) -0.2412(4) 0.4225(3) 0.0292(12) Uani 1 1 d . . . 
H37A H 2.1352 -0.2160 0.4371 0.044 Uiso 1 1 calc R . . 
H37B H 2.0181 -0.1962 0.3706 0.044 Uiso 1 1 calc R . . 
H37C H 2.0623 -0.3097 0.4163 0.044 Uiso 1 1 calc R . . 
C38 C 1.9599(6) -0.3104(4) 0.5726(3) 0.0312(12) Uani 1 1 d . . . 
H38A H 1.9758 -0.3802 0.5690 0.047 Uiso 1 1 calc R . . 
H38B H 1.8795 -0.3092 0.6156 0.047 Uiso 1 1 calc R . . 
H38C H 2.0509 -0.2847 0.5859 0.047 Uiso 1 1 calc R . . 
C39 C 1.7193(5) -0.3987(4) 0.4384(3) 0.0243(10) Uani 1 1 d . . . 
H39 H 1.6131 -0.4075 0.4311 0.029 Uiso 1 1 calc R . . 
C40 C 1.8089(6) -0.4042(5) 0.3586(3) 0.0366(13) Uani 1 1 d . . . 
H40A H 1.9148 -0.4016 0.3644 0.055 Uiso 1 1 calc R . . 
H40B H 1.7830 -0.3468 0.3138 0.055 Uiso 1 1 calc R . . 
H40C H 1.7866 -0.4678 0.3465 0.055 Uiso 1 1 calc R . . 
C41 C 1.7576(8) -0.4883(4) 0.5088(4) 0.0490(17) Uani 1 1 d . . . 
H41A H 1.7343 -0.5518 0.4969 0.073 Uiso 1 1 calc R . . 
H41B H 1.6997 -0.4840 0.5598 0.073 Uiso 1 1 calc R . . 
H41C H 1.8634 -0.4865 0.5150 0.073 Uiso 1 1 calc R . . 
C42 C 1.5871(5) -0.2690(4) 0.5509(3) 0.0271(11) Uani 1 1 d . . . 
H42 H 1.6149 -0.3216 0.6005 0.033 Uiso 1 1 calc R . . 
C43 C 1.5850(7) -0.1688(6) 0.5714(4) 0.0515(19) Uani 1 1 d . . . 
H43A H 1.5608 -0.1147 0.5237 0.077 Uiso 1 1 calc R . . 
H43B H 1.6825 -0.1559 0.5860 0.077 Uiso 1 1 calc R . . 
H43C H 1.5102 -0.1706 0.6178 0.077 Uiso 1 1 calc R . . 
C44 C 1.4349(7) -0.2956(7) 0.5365(5) 0.075(3) Uani 1 1 d . . . 
H44A H 1.3642 -0.2910 0.5831 0.112 Uiso 1 1 calc R . . 
H44B H 1.4352 -0.3648 0.5308 0.112 Uiso 1 1 calc R . . 
H44C H 1.4059 -0.2482 0.4863 0.112 Uiso 1 1 calc R . . 
 
loop_ 
 _atom_site_aniso_label 
 _atom_site_aniso_U_11 
 _atom_site_aniso_U_22 
 _atom_site_aniso_U_33 
 _atom_site_aniso_U_23 
 _atom_site_aniso_U_13 
 _atom_site_aniso_U_12 
I1 0.02205(17) 0.0330(2) 0.02525(18) -0.01000(14) -0.00623(12) 0.00920(13) 
I2 0.02651(18) 0.0308(2) 0.02932(19) -0.00712(14) -0.00290(13) 0.00067(14) 
Si1 0.0196(6) 0.0192(6) 0.0124(6) 0.0004(5) -0.0012(5) 0.0032(5) 
Si2 0.0147(6) 0.0168(6) 0.0122(6) -0.0014(5) -0.0027(4) -0.0005(5) 
C1 0.018(2) 0.018(2) 0.012(2) -0.0062(17) -0.0042(16) 0.0004(17) 
C2 0.017(2) 0.013(2) 0.012(2) -0.0034(16) -0.0069(16) 0.0022(17) 
C3 0.020(2) 0.015(2) 0.012(2) -0.0025(17) -0.0036(17) 0.0035(17) 
C4 0.014(2) 0.021(2) 0.013(2) -0.0065(18) -0.0055(16) 0.0024(17) 
C5 0.021(2) 0.017(2) 0.020(2) -0.0058(19) -0.0069(18) 0.0060(18) 
C6 0.015(2) 0.018(2) 0.018(2) -0.0076(18) -0.0054(17) 0.0065(17) 
C7 0.014(2) 0.024(2) 0.013(2) -0.0081(18) 0.0006(16) 0.0013(18) 
C8 0.017(2) 0.017(2) 0.014(2) -0.0034(18) -0.0053(17) 0.0002(17) 
C9 0.015(2) 0.017(2) 0.013(2) -0.0042(17) -0.0044(16) 0.0030(17) 
C10 0.017(2) 0.016(2) 0.012(2) -0.0021(17) -0.0035(16) 0.0013(17) 
C11 0.017(2) 0.016(2) 0.012(2) -0.0054(17) -0.0051(16) 0.0014(17) 
C12 0.016(2) 0.019(2) 0.012(2) -0.0057(17) -0.0027(16) 0.0015(17) 
C13 0.018(2) 0.019(2) 0.010(2) -0.0065(17) -0.0028(16) 0.0017(17) 
C14 0.017(2) 0.018(2) 0.012(2) -0.0049(17) -0.0032(16) 0.0036(17) 
C15 0.017(2) 0.018(2) 0.013(2) -0.0064(18) -0.0044(16) 0.0027(17) 
C16 0.020(2) 0.019(2) 0.018(2) -0.0071(19) -0.0024(18) 0.0046(18) 
C17 0.017(2) 0.023(2) 0.026(2) -0.010(2) -0.0043(19) 0.0038(19) 
C18 0.019(2) 0.028(3) 0.019(2) -0.011(2) 0.0041(18) -0.0027(19) 
C19 0.018(2) 0.022(2) 0.016(2) -0.0059(19) 0.0001(17) -0.0014(18) 
C20 0.015(2) 0.022(2) 0.013(2) -0.0065(18) -0.0020(16) -0.0015(17) 
C21 0.019(2) 0.017(2) 0.011(2) -0.0007(17) -0.0021(16) -0.0002(18) 
C22 0.015(2) 0.018(2) 0.012(2) -0.0069(17) -0.0032(16) 0.0013(17) 
C23 0.011(2) 0.026(3) 0.017(2) -0.010(2) -0.0006(17) 0.0018(18) 
C24 0.016(2) 0.023(2) 0.017(2) -0.004(2) -0.0001(17) 0.0015(18) 
C25 0.022(2) 0.032(3) 0.026(3) 0.005(2) 0.003(2) -0.001(2) 
C26 0.024(3) 0.048(4) 0.030(3) 0.002(3) 0.008(2) 0.010(2) 
C27 0.023(3) 0.054(4) 0.056(4) -0.015(3) 0.001(3) -0.013(3) 
C28 0.024(2) 0.018(2) 0.017(2) -0.0028(18) -0.0071(18) 0.0045(19) 
C29 0.035(3) 0.023(3) 0.033(3) 0.000(2) -0.007(2) 0.003(2) 
C30 0.028(3) 0.027(3) 0.029(3) -0.005(2) -0.003(2) 0.011(2) 
C31 0.040(3) 0.029(3) 0.018(2) -0.009(2) -0.006(2) 0.013(2) 
C32 0.063(4) 0.054(4) 0.022(3) -0.012(3) -0.010(3) 0.012(3) 
C33 0.043(3) 0.033(3) 0.036(3) -0.016(3) -0.016(3) 0.001(3) 
C34 0.0096(19) 0.024(2) 0.018(2) -0.0128(19) -0.0014(16) 0.0039(17) 
C35 0.013(2) 0.026(3) 0.014(2) -0.0063(19) -0.0014(16) 0.0038(18) 
C36 0.019(2) 0.018(2) 0.024(2) -0.0034(19) -0.0092(19) 0.0012(18) 
C37 0.018(2) 0.032(3) 0.033(3) 0.000(2) -0.006(2) 0.001(2) 
C38 0.033(3) 0.035(3) 0.026(3) -0.005(2) -0.014(2) 0.007(2) 
C39 0.020(2) 0.025(3) 0.030(3) -0.010(2) -0.004(2) -0.002(2) 
C40 0.039(3) 0.040(3) 0.038(3) -0.021(3) -0.010(3) 0.012(3) 
C41 0.070(5) 0.022(3) 0.049(4) 0.001(3) -0.005(3) -0.003(3) 
C42 0.028(3) 0.035(3) 0.017(2) -0.006(2) 0.003(2) -0.003(2) 
C43 0.029(3) 0.077(5) 0.068(5) -0.057(4) 0.012(3) -0.015(3) 
C44 0.026(3) 0.130(7) 0.099(6) -0.092(6) 0.030(4) -0.034(4) 
 
_geom_special_details 
; 
 All esds (except the esd in the dihedral angle between two l.s. planes) 
 are estimated using the full covariance matrix.  The cell esds are taken 
 into account individually in the estimation of esds in distances, angles 
 and torsion angles; correlations between esds in cell parameters are only 
 used when they are defined by crystal symmetry.  An approximate (isotropic) 
 treatment of cell esds is used for estimating esds involving l.s. planes. 
; 
 
loop_ 
 _geom_bond_atom_site_label_1 
 _geom_bond_atom_site_label_2 
 _geom_bond_distance 
 _geom_bond_site_symmetry_2 
 _geom_bond_publ_flag 
I1 C6 2.072(4) . ? 
I2 C7 2.038(4) . ? 
Si1 C24 1.848(5) . ? 
Si1 C28 1.886(5) . ? 
Si1 C31 1.887(5) . ? 
Si1 C25 1.888(5) . ? 
Si2 C35 1.845(5) . ? 
Si2 C42 1.878(5) . ? 
Si2 C39 1.889(5) . ? 
Si2 C36 1.890(5) . ? 
C1 C2 1.413(6) . ? 
C1 C22 1.426(6) . ? 
C1 C23 1.431(6) . ? 
C2 C3 1.395(6) . ? 
C2 C11 1.450(6) . ? 
C3 C4 1.392(6) . ? 
C3 H3 0.9500 . ? 
C4 C9 1.430(6) . ? 
C4 C5 1.433(6) . ? 
C5 C6 1.352(6) . ? 
C5 H5 0.9500 . ? 
C6 C7 1.427(6) . ? 
C7 C8 1.360(6) . ? 
C8 C9 1.433(6) . ? 
C8 H8 0.9500 . ? 
C9 C10 1.385(6) . ? 
C10 C11 1.405(6) . ? 
C10 H10 0.9500 . ? 
C11 C12 1.424(6) . ? 
C12 C13 1.419(6) . ? 
C12 C34 1.431(6) . ? 
C13 C14 1.410(6) . ? 
C13 C22 1.445(6) . ? 
C14 C15 1.385(6) . ? 
C14 H14 0.9500 . ? 
C15 C16 1.434(6) . ? 
C15 C20 1.438(6) . ? 
C16 C17 1.357(6) . ? 
C16 H16 0.9500 . ? 
C17 C18 1.413(7) . ? 
C17 H17 0.9500 . ? 
C18 C19 1.363(6) . ? 
C18 H18 0.9500 . ? 
C19 C20 1.438(6) . ? 
C19 H19 0.9500 . ? 
C20 C21 1.381(6) . ? 
C21 C22 1.399(6) . ? 
C21 H21 0.9500 . ? 
C23 C24 1.202(6) . ? 
C25 C26 1.528(7) . ? 
C25 C27 1.530(8) . ? 
C25 H25 1.0000 . ? 
C26 H26A 0.9800 . ? 
C26 H26B 0.9800 . ? 
C26 H26C 0.9800 . ? 
C27 H27A 0.9800 . ? 
C27 H27B 0.9800 . ? 
C27 H27C 0.9800 . ? 
C28 C30 1.524(7) . ? 
C28 C29 1.531(7) . ? 
C28 H28 1.0000 . ? 
C29 H29A 0.9800 . ? 
C29 H29B 0.9800 . ? 
C29 H29C 0.9800 . ? 
C30 H30A 0.9800 . ? 
C30 H30B 0.9800 . ? 
C30 H30C 0.9800 . ? 
C31 C32 1.522(7) . ? 
C31 C33 1.540(8) . ? 
C31 H31 1.0000 . ? 
C32 H32A 0.9800 . ? 
C32 H32B 0.9800 . ? 
C32 H32C 0.9800 . ? 
C33 H33A 0.9800 . ? 
C33 H33B 0.9800 . ? 
C33 H33C 0.9800 . ? 
C34 C35 1.210(6) . ? 
C36 C38 1.531(7) . ? 
C36 C37 1.533(7) . ? 
C36 H36 1.0000 . ? 
C37 H37A 0.9800 . ? 
C37 H37B 0.9800 . ? 
C37 H37C 0.9800 . ? 
C38 H38A 0.9800 . ? 
C38 H38B 0.9800 . ? 
C38 H38C 0.9800 . ? 
C39 C40 1.526(7) . ? 
C39 C41 1.527(8) . ? 
C39 H39 1.0000 . ? 
C40 H40A 0.9800 . ? 
C40 H40B 0.9800 . ? 
C40 H40C 0.9800 . ? 
C41 H41A 0.9800 . ? 
C41 H41B 0.9800 . ? 
C41 H41C 0.9800 . ? 
C42 C44 1.502(8) . ? 
C42 C43 1.505(8) . ? 
C42 H42 1.0000 . ? 
C43 H43A 0.9800 . ? 
C43 H43B 0.9800 . ? 
C43 H43C 0.9800 . ? 
C44 H44A 0.9800 . ? 
C44 H44B 0.9800 . ? 
C44 H44C 0.9800 . ? 
 
loop_ 
 _geom_angle_atom_site_label_1 
 _geom_angle_atom_site_label_2 
 _geom_angle_atom_site_label_3 
 _geom_angle 
 _geom_angle_site_symmetry_1 
 _geom_angle_site_symmetry_3 
 _geom_angle_publ_flag 
C24 Si1 C28 109.1(2) . . ? 
C24 Si1 C31 103.5(2) . . ? 
C28 Si1 C31 116.3(2) . . ? 
C24 Si1 C25 106.6(2) . . ? 
C28 Si1 C25 109.5(2) . . ? 
C31 Si1 C25 111.3(2) . . ? 
C35 Si2 C42 107.8(2) . . ? 
C35 Si2 C39 107.3(2) . . ? 
C42 Si2 C39 109.8(2) . . ? 
C35 Si2 C36 107.2(2) . . ? 
C42 Si2 C36 109.3(2) . . ? 
C39 Si2 C36 115.1(2) . . ? 
C2 C1 C22 120.9(4) . . ? 
C2 C1 C23 120.5(4) . . ? 
C22 C1 C23 118.6(4) . . ? 
C3 C2 C1 121.1(4) . . ? 
C3 C2 C11 118.9(4) . . ? 
C1 C2 C11 120.1(4) . . ? 
C4 C3 C2 121.7(4) . . ? 
C4 C3 H3 119.2 . . ? 
C2 C3 H3 119.2 . . ? 
C3 C4 C9 119.5(4) . . ? 
C3 C4 C5 121.5(4) . . ? 
C9 C4 C5 119.0(4) . . ? 
C6 C5 C4 121.1(4) . . ? 
C6 C5 H5 119.5 . . ? 
C4 C5 H5 119.5 . . ? 
C5 C6 C7 120.2(4) . . ? 
C5 C6 I1 117.6(3) . . ? 
C7 C6 I1 122.2(3) . . ? 
C8 C7 C6 120.6(4) . . ? 
C8 C7 I2 118.6(3) . . ? 
C6 C7 I2 120.8(3) . . ? 
C7 C8 C9 121.0(4) . . ? 
C7 C8 H8 119.5 . . ? 
C9 C8 H8 119.5 . . ? 
C10 C9 C4 119.5(4) . . ? 
C10 C9 C8 122.3(4) . . ? 
C4 C9 C8 118.1(4) . . ? 
C9 C10 C11 121.7(4) . . ? 
C9 C10 H10 119.2 . . ? 
C11 C10 H10 119.2 . . ? 
C10 C11 C12 122.3(4) . . ? 
C10 C11 C2 118.7(4) . . ? 
C12 C11 C2 119.0(4) . . ? 
C13 C12 C11 121.0(4) . . ? 
C13 C12 C34 118.6(4) . . ? 
C11 C12 C34 120.5(4) . . ? 
C14 C13 C12 121.7(4) . . ? 
C14 C13 C22 118.4(4) . . ? 
C12 C13 C22 119.9(4) . . ? 
C15 C14 C13 121.5(4) . . ? 
C15 C14 H14 119.2 . . ? 
C13 C14 H14 119.2 . . ? 
C14 C15 C16 121.7(4) . . ? 
C14 C15 C20 119.8(4) . . ? 
C16 C15 C20 118.4(4) . . ? 
C17 C16 C15 120.8(4) . . ? 
C17 C16 H16 119.6 . . ? 
C15 C16 H16 119.6 . . ? 
C16 C17 C18 120.7(4) . . ? 
C16 C17 H17 119.6 . . ? 
C18 C17 H17 119.6 . . ? 
C19 C18 C17 121.1(4) . . ? 
C19 C18 H18 119.5 . . ? 
C17 C18 H18 119.5 . . ? 
C18 C19 C20 120.2(4) . . ? 
C18 C19 H19 119.9 . . ? 
C20 C19 H19 119.9 . . ? 
C21 C20 C19 122.4(4) . . ? 
C21 C20 C15 118.9(4) . . ? 
C19 C20 C15 118.7(4) . . ? 
C20 C21 C22 122.2(4) . . ? 
C20 C21 H21 118.9 . . ? 
C22 C21 H21 118.9 . . ? 
C21 C22 C1 121.7(4) . . ? 
C21 C22 C13 119.1(4) . . ? 
C1 C22 C13 119.2(4) . . ? 
C24 C23 C1 177.3(5) . . ? 
C23 C24 Si1 170.3(4) . . ? 
C26 C25 C27 110.6(5) . . ? 
C26 C25 Si1 112.1(4) . . ? 
C27 C25 Si1 111.3(4) . . ? 
C26 C25 H25 107.5 . . ? 
C27 C25 H25 107.5 . . ? 
Si1 C25 H25 107.5 . . ? 
C25 C26 H26A 109.5 . . ? 
C25 C26 H26B 109.5 . . ? 
H26A C26 H26B 109.5 . . ? 
C25 C26 H26C 109.5 . . ? 
H26A C26 H26C 109.5 . . ? 
H26B C26 H26C 109.5 . . ? 
C25 C27 H27A 109.5 . . ? 
C25 C27 H27B 109.5 . . ? 
H27A C27 H27B 109.5 . . ? 
C25 C27 H27C 109.5 . . ? 
H27A C27 H27C 109.5 . . ? 
H27B C27 H27C 109.5 . . ? 
C30 C28 C29 110.9(4) . . ? 
C30 C28 Si1 114.3(3) . . ? 
C29 C28 Si1 113.2(3) . . ? 
C30 C28 H28 105.9 . . ? 
C29 C28 H28 105.9 . . ? 
Si1 C28 H28 105.9 . . ? 
C28 C29 H29A 109.5 . . ? 
C28 C29 H29B 109.5 . . ? 
H29A C29 H29B 109.5 . . ? 
C28 C29 H29C 109.5 . . ? 
H29A C29 H29C 109.5 . . ? 
H29B C29 H29C 109.5 . . ? 
C28 C30 H30A 109.5 . . ? 
C28 C30 H30B 109.5 . . ? 
H30A C30 H30B 109.5 . . ? 
C28 C30 H30C 109.5 . . ? 
H30A C30 H30C 109.5 . . ? 
H30B C30 H30C 109.5 . . ? 
C32 C31 C33 111.7(5) . . ? 
C32 C31 Si1 114.0(4) . . ? 
C33 C31 Si1 113.9(3) . . ? 
C32 C31 H31 105.4 . . ? 
C33 C31 H31 105.4 . . ? 
Si1 C31 H31 105.4 . . ? 
C31 C32 H32A 109.5 . . ? 
C31 C32 H32B 109.5 . . ? 
H32A C32 H32B 109.5 . . ? 
C31 C32 H32C 109.5 . . ? 
H32A C32 H32C 109.5 . . ? 
H32B C32 H32C 109.5 . . ? 
C31 C33 H33A 109.5 . . ? 
C31 C33 H33B 109.5 . . ? 
H33A C33 H33B 109.5 . . ? 
C31 C33 H33C 109.5 . . ? 
H33A C33 H33C 109.5 . . ? 
H33B C33 H33C 109.5 . . ? 
C35 C34 C12 175.7(4) . . ? 
C34 C35 Si2 175.6(4) . . ? 
C38 C36 C37 110.5(4) . . ? 
C38 C36 Si2 113.8(3) . . ? 
C37 C36 Si2 114.2(3) . . ? 
C38 C36 H36 105.8 . . ? 
C37 C36 H36 105.8 . . ? 
Si2 C36 H36 105.8 . . ? 
C36 C37 H37A 109.5 . . ? 
C36 C37 H37B 109.5 . . ? 
H37A C37 H37B 109.5 . . ? 
C36 C37 H37C 109.5 . . ? 
H37A C37 H37C 109.5 . . ? 
H37B C37 H37C 109.5 . . ? 
C36 C38 H38A 109.5 . . ? 
C36 C38 H38B 109.5 . . ? 
H38A C38 H38B 109.5 . . ? 
C36 C38 H38C 109.5 . . ? 
H38A C38 H38C 109.5 . . ? 
H38B C38 H38C 109.5 . . ? 
C40 C39 C41 110.1(5) . . ? 
C40 C39 Si2 114.9(4) . . ? 
C41 C39 Si2 112.0(4) . . ? 
C40 C39 H39 106.4 . . ? 
C41 C39 H39 106.4 . . ? 
Si2 C39 H39 106.4 . . ? 
C39 C40 H40A 109.5 . . ? 
C39 C40 H40B 109.5 . . ? 
H40A C40 H40B 109.5 . . ? 
C39 C40 H40C 109.5 . . ? 
H40A C40 H40C 109.5 . . ? 
H40B C40 H40C 109.5 . . ? 
C39 C41 H41A 109.5 . . ? 
C39 C41 H41B 109.5 . . ? 
H41A C41 H41B 109.5 . . ? 
C39 C41 H41C 109.5 . . ? 
H41A C41 H41C 109.5 . . ? 
H41B C41 H41C 109.5 . . ? 
C44 C42 C43 110.5(5) . . ? 
C44 C42 Si2 112.9(4) . . ? 
C43 C42 Si2 112.5(4) . . ? 
C44 C42 H42 106.9 . . ? 
C43 C42 H42 106.9 . . ? 
Si2 C42 H42 106.9 . . ? 
C42 C43 H43A 109.5 . . ? 
C42 C43 H43B 109.5 . . ? 
H43A C43 H43B 109.5 . . ? 
C42 C43 H43C 109.5 . . ? 
H43A C43 H43C 109.5 . . ? 
H43B C43 H43C 109.5 . . ? 
C42 C44 H44A 109.5 . . ? 
C42 C44 H44B 109.5 . . ? 
H44A C44 H44B 109.5 . . ? 
C42 C44 H44C 109.5 . . ? 
H44A C44 H44C 109.5 . . ? 
H44B C44 H44C 109.5 . . ? 
 
loop_ 
 _geom_torsion_atom_site_label_1 
 _geom_torsion_atom_site_label_2 
 _geom_torsion_atom_site_label_3 
 _geom_torsion_atom_site_label_4 
 _geom_torsion 
 _geom_torsion_site_symmetry_1 
 _geom_torsion_site_symmetry_2 
 _geom_torsion_site_symmetry_3 
 _geom_torsion_site_symmetry_4 
 _geom_torsion_publ_flag 
C22 C1 C2 C3 178.6(4) . . . . ? 
C23 C1 C2 C3 -0.7(6) . . . . ? 
C22 C1 C2 C11 -1.2(6) . . . . ? 
C23 C1 C2 C11 179.5(4) . . . . ? 
C1 C2 C3 C4 -178.6(4) . . . . ? 
C11 C2 C3 C4 1.3(6) . . . . ? 
C2 C3 C4 C9 -1.5(6) . . . . ? 
C2 C3 C4 C5 178.2(4) . . . . ? 
C3 C4 C5 C6 -178.2(4) . . . . ? 
C9 C4 C5 C6 1.6(7) . . . . ? 
C4 C5 C6 C7 -1.2(7) . . . . ? 
C4 C5 C6 I1 179.0(3) . . . . ? 
C5 C6 C7 C8 -0.3(7) . . . . ? 
I1 C6 C7 C8 179.5(3) . . . . ? 
C5 C6 C7 I2 -179.6(3) . . . . ? 
I1 C6 C7 I2 0.2(5) . . . . ? 
C6 C7 C8 C9 1.5(7) . . . . ? 
I2 C7 C8 C9 -179.2(3) . . . . ? 
C3 C4 C9 C10 0.6(6) . . . . ? 
C5 C4 C9 C10 -179.1(4) . . . . ? 
C3 C4 C9 C8 179.3(4) . . . . ? 
C5 C4 C9 C8 -0.4(6) . . . . ? 
C7 C8 C9 C10 177.6(4) . . . . ? 
C7 C8 C9 C4 -1.1(6) . . . . ? 
C4 C9 C10 C11 0.5(6) . . . . ? 
C8 C9 C10 C11 -178.2(4) . . . . ? 
C9 C10 C11 C12 178.2(4) . . . . ? 
C9 C10 C11 C2 -0.7(6) . . . . ? 
C3 C2 C11 C10 -0.1(6) . . . . ? 
C1 C2 C11 C10 179.7(4) . . . . ? 
C3 C2 C11 C12 -179.1(4) . . . . ? 
C1 C2 C11 C12 0.7(6) . . . . ? 
C10 C11 C12 C13 -179.9(4) . . . . ? 
C2 C11 C12 C13 -1.0(6) . . . . ? 
C10 C11 C12 C34 0.1(6) . . . . ? 
C2 C11 C12 C34 179.0(4) . . . . ? 
C11 C12 C13 C14 179.6(4) . . . . ? 
C34 C12 C13 C14 -0.4(6) . . . . ? 
C11 C12 C13 C22 1.6(6) . . . . ? 
C34 C12 C13 C22 -178.4(4) . . . . ? 
C12 C13 C14 C15 -178.2(4) . . . . ? 
C22 C13 C14 C15 -0.2(6) . . . . ? 
C13 C14 C15 C16 179.5(4) . . . . ? 
C13 C14 C15 C20 -0.3(6) . . . . ? 
C14 C15 C16 C17 179.3(4) . . . . ? 
C20 C15 C16 C17 -0.9(6) . . . . ? 
C15 C16 C17 C18 0.4(7) . . . . ? 
C16 C17 C18 C19 0.6(7) . . . . ? 
C17 C18 C19 C20 -1.0(7) . . . . ? 
C18 C19 C20 C21 -179.8(4) . . . . ? 
C18 C19 C20 C15 0.4(6) . . . . ? 
C14 C15 C20 C21 0.5(6) . . . . ? 
C16 C15 C20 C21 -179.3(4) . . . . ? 
C14 C15 C20 C19 -179.7(4) . . . . ? 
C16 C15 C20 C19 0.5(6) . . . . ? 
C19 C20 C21 C22 179.9(4) . . . . ? 
C15 C20 C21 C22 -0.2(6) . . . . ? 
C20 C21 C22 C1 -179.7(4) . . . . ? 
C20 C21 C22 C13 -0.3(6) . . . . ? 
C2 C1 C22 C21 -178.7(4) . . . . ? 
C23 C1 C22 C21 0.6(6) . . . . ? 
C2 C1 C22 C13 1.8(6) . . . . ? 
C23 C1 C22 C13 -178.9(4) . . . . ? 
C14 C13 C22 C21 0.5(6) . . . . ? 
C12 C13 C22 C21 178.5(4) . . . . ? 
C14 C13 C22 C1 180.0(4) . . . . ? 
C12 C13 C22 C1 -2.0(6) . . . . ? 
C2 C1 C23 C24 -173(10) . . . . ? 
C22 C1 C23 C24 8(11) . . . . ? 
C1 C23 C24 Si1 45(12) . . . . ? 
C28 Si1 C24 C23 163(2) . . . . ? 
C31 Si1 C24 C23 38(2) . . . . ? 
C25 Si1 C24 C23 -79(2) . . . . ? 
C24 Si1 C25 C26 66.6(4) . . . . ? 
C28 Si1 C25 C26 -175.5(4) . . . . ? 
C31 Si1 C25 C26 -45.6(4) . . . . ? 
C24 Si1 C25 C27 -57.9(4) . . . . ? 
C28 Si1 C25 C27 60.0(4) . . . . ? 
C31 Si1 C25 C27 -170.1(4) . . . . ? 
C24 Si1 C28 C30 -59.0(4) . . . . ? 
C31 Si1 C28 C30 57.5(4) . . . . ? 
C25 Si1 C28 C30 -175.3(3) . . . . ? 
C24 Si1 C28 C29 172.7(3) . . . . ? 
C31 Si1 C28 C29 -70.8(4) . . . . ? 
C25 Si1 C28 C29 56.4(4) . . . . ? 
C24 Si1 C31 C32 -171.1(4) . . . . ? 
C28 Si1 C31 C32 69.3(5) . . . . ? 
C25 Si1 C31 C32 -57.0(5) . . . . ? 
C24 Si1 C31 C33 59.0(4) . . . . ? 
C28 Si1 C31 C33 -60.6(4) . . . . ? 
C25 Si1 C31 C33 173.1(4) . . . . ? 
C13 C12 C34 C35 30(6) . . . . ? 
C11 C12 C34 C35 -150(6) . . . . ? 
C12 C34 C35 Si2 24(10) . . . . ? 
C42 Si2 C35 C34 108(5) . . . . ? 
C39 Si2 C35 C34 -134(5) . . . . ? 
C36 Si2 C35 C34 -10(5) . . . . ? 
C35 Si2 C36 C38 170.6(3) . . . . ? 
C42 Si2 C36 C38 54.0(4) . . . . ? 
C39 Si2 C36 C38 -70.1(4) . . . . ? 
C35 Si2 C36 C37 -61.2(4) . . . . ? 
C42 Si2 C36 C37 -177.8(4) . . . . ? 
C39 Si2 C36 C37 58.0(4) . . . . ? 
C35 Si2 C39 C40 51.6(4) . . . . ? 
C42 Si2 C39 C40 168.5(4) . . . . ? 
C36 Si2 C39 C40 -67.6(4) . . . . ? 
C35 Si2 C39 C41 178.3(4) . . . . ? 
C42 Si2 C39 C41 -64.8(4) . . . . ? 
C36 Si2 C39 C41 59.0(4) . . . . ? 
C35 Si2 C42 C44 65.7(6) . . . . ? 
C39 Si2 C42 C44 -50.9(6) . . . . ? 
C36 Si2 C42 C44 -178.1(5) . . . . ? 
C35 Si2 C42 C43 -60.2(5) . . . . ? 
C39 Si2 C42 C43 -176.8(4) . . . . ? 
C36 Si2 C42 C43 56.0(5) . . . . ? 
 
_diffrn_measured_fraction_theta_max     .995 
_diffrn_reflns_theta_full              27.50 
_diffrn_measured_fraction_theta_full    .995 
_refine_diff_density_max    1.109 
_refine_diff_density_min   -1.294 
_refine_diff_density_rms     .142 
