# Supplementary material for: The seventh blind test of crystal structure prediction: structure generation methods
Source: Acta Crystallogr B Struct Sci Cryst Eng Mater. 2024 Dec 1;80(Pt 6):517–47. doi: 10.1107/S2052520624007492 (PMC11789161; doi:10.1107/S2052520624007492)
Supplement: Supplementary file 4 [file b-80-00517-sup4.zip › SI_D/Additional_Experimental_data/XXXII_FormB_FormM _RT_incorrect_determination.cif]

#=============================================================================
data_global
#=============================================================================

_audit_creation_method              Expo2014

_chemical_name_systematic     ?
_chemical_formula_moiety      'C29 H32 F2 N8 O4 S'
_chemical_formula_sum         'C29 H32 F2 N8 O4 S'
_chemical_formula_weight      626.686

loop_
     _atom_type_symbol
     _atom_type_description
     _atom_type_scat_source
    'C'   'Carbon'   'International Tables Vol C Tables 4.2.6.8 and 6.1.1.4'
    'H'   'Hydrogen'   'International Tables Vol C Tables 4.2.6.8 and 6.1.1.4'
    'N'   'Nitrogen'   'International Tables Vol C Tables 4.2.6.8 and 6.1.1.4'
    'O'   'Oxygen'   'International Tables Vol C Tables 4.2.6.8 and 6.1.1.4'
    'F'   'Fluorine'   'International Tables Vol C Tables 4.2.6.8 and 6.1.1.4'
    'S'   'Sulphur'   'International Tables Vol C Tables 4.2.6.8 and 6.1.1.4'

_cell_length_a                   11.9580(9)
_cell_length_b                   26.531(2)
_cell_length_c                   10.1694(8)
_cell_angle_alpha                90.000
_cell_angle_beta                 113.6170(12)
_cell_angle_gamma                90.000
_cell_volume                     2956.1(4)
_cell_formula_units_Z            4
_cell_measurement_temperature    ?

_exptl_crystal_density_diffrn         1.408
_exptl_crystal_density_meas      ?
_exptl_crystal_density_method 'not measured'
_exptl_absorpt_coefficient_mu         1.512
_symmetry_Int_Tables_number         14
_symmetry_cell_setting              monoclinic  
_symmetry_space_group_name_H-M      'P 1 21/c 1'
_symmetry_space_group_name_hall     '-P 2ybc'

loop_
    _symmetry_equiv_pos_site_id
    _symmetry_equiv_pos_as_xyz
    1   'x, y, z'
    2   '-x, y+1/2, -z+1/2'
    3   '-x, -y, -z'
    4   'x, -y+1/2, z+1/2'

loop_
    _atom_site_type_symbol
    _atom_site_label
    _atom_site_fract_x
    _atom_site_fract_y
    _atom_site_fract_z
    _atom_site_U_iso_or_equiv
    _atom_site_occupancy
    _atom_site_adp_type
C        C1        0.1092 -0.0596 0.5243 0.0380 1.0000        Uiso
C        C2        0.0460 -0.0432 0.3837 0.0380 1.0000        Uiso
C        C3        -0.0165 -0.0007 0.1747 0.0380 1.0000        Uiso
H        H1        -0.0071 0.0262 0.1192 0.0456 1.0000        Uiso
C        C4        -0.1144 -0.0336 0.1104 0.0380 1.0000        Uiso
H        H2        -0.1688 -0.0289 0.0138 0.0456 1.0000        Uiso
C        C5        -0.1309 -0.0723 0.1870 0.0380 1.0000        Uiso
H        H3        -0.1956 -0.0955 0.1455 0.0456 1.0000        Uiso
C        C6        0.0438 -0.1010 0.5372 0.0380 1.0000        Uiso
H        H4        0.0666 -0.1198 0.6230 0.0456 1.0000        Uiso
C        C7        0.2177 -0.0366 0.6336 0.0380 1.0000        Uiso
C        C8        0.3197 0.0446 0.6882 0.0380 1.0000        Uiso
C        C9        0.3337 0.0937 0.6475 0.0380 1.0000        Uiso
C        C10       0.3901 0.0424 0.8336 0.0380 1.0000        Uiso
H        H5        0.4017 0.0141 0.8942 0.0456 1.0000        Uiso
C        C11       0.2891 0.1145 0.5006 0.0380 1.0000        Uiso
C        C12       0.3205 0.0950 0.3975 0.0380 1.0000        Uiso
C        C13       0.2854 0.1178 0.2603 0.0380 1.0000        Uiso
H        H6        0.3107 0.1045 0.1903 0.0456 1.0000        Uiso
C        C14       0.2135 0.1596 0.2334 0.0380 1.0000        Uiso
H        H7        0.1883 0.1746 0.1415 0.0456 1.0000        Uiso
C        C15       0.1755 0.1813 0.3289 0.0380 1.0000        Uiso
C        C16       0.2156 0.1569 0.4636 0.0380 1.0000        Uiso
H        H8        0.1902 0.1705 0.5332 0.0456 1.0000        Uiso
C        C17       0.4531 0.0401 0.3450 0.0380 1.0000        Uiso
H        H9        0.5007 0.0083 0.3747 0.0456 1.0000        Uiso
C        C18       0.1757 0.2839 0.3765 0.0380 1.0000        Uiso
H        H10       0.1632 0.3127 0.3126 0.0456 1.0000        Uiso
H        H11       0.2610 0.2733 0.4123 0.0456 1.0000        Uiso
H        H12       0.1555 0.2933 0.4572 0.0456 1.0000        Uiso
C        C19       0.5222 0.1045 1.0128 0.0380 1.0000        Uiso
H        H13       0.5895 0.1238 1.0042 0.0456 1.0000        Uiso
H        H14       0.5576 0.0747 1.0727 0.0456 1.0000        Uiso
C        C20       0.4586 0.1369 1.0852 0.0380 1.0000        Uiso
C        C21       0.4666 0.2208 1.1837 0.0380 1.0000        Uiso
H        H15       0.4532 0.2195 1.2731 0.0456 1.0000        Uiso
H        H16       0.3863 0.2235 1.1025 0.0456 1.0000        Uiso
C        C22       0.5427 0.2665 1.1858 0.0380 1.0000        Uiso
H        H17       0.5018 0.2971 1.1993 0.0456 1.0000        Uiso
H        H18       0.5505 0.2694 1.0931 0.0456 1.0000        Uiso
C        C23       0.6703 0.2622 1.3080 0.0380 1.0000        Uiso
H        H19       0.6580 0.2591 1.3991 0.0456 1.0000        Uiso
C        C24       0.7271 0.2136 1.2900 0.0380 1.0000        Uiso
H        H20       0.8073 0.2096 1.3703 0.0456 1.0000        Uiso
H        H21       0.7406 0.2152 1.2002 0.0456 1.0000        Uiso
C        C25       0.6492 0.1684 1.2844 0.0380 1.0000        Uiso
H        H22       0.6874 0.1377 1.2663 0.0456 1.0000        Uiso
H        H23       0.6424 0.1644 1.3776 0.0456 1.0000        Uiso
C        C26       0.7931 0.3281 1.4677 0.0380 1.0000        Uiso
H        H24       0.8321 0.3023 1.5422 0.0456 1.0000        Uiso
H        H25       0.7220 0.3416 1.4819 0.0456 1.0000        Uiso
C        C27       0.8827 0.3699 1.4820 0.0380 1.0000        Uiso
H        H26       0.9074 0.3857 1.5776 0.0456 1.0000        Uiso
H        H27       0.9564 0.3555 1.4756 0.0456 1.0000        Uiso
C        C28       0.7982 0.3849 1.2395 0.0380 1.0000        Uiso
H        H28       0.8702 0.3703 1.2292 0.0456 1.0000        Uiso
H        H29       0.7636 0.4110 1.1648 0.0456 1.0000        Uiso
C        C29       0.7038 0.3441 1.2181 0.0380 1.0000        Uiso
H        H30       0.6307 0.3588 1.2247 0.0456 1.0000        Uiso
H        H31       0.6795 0.3292 1.1217 0.0456 1.0000        Uiso
N        N1        0.0637 -0.0051 0.3083 0.0380 1.0000        Uiso
N        N2        -0.0510 -0.0767 0.3255 0.0380 1.0000        Uiso
N        N3        -0.0537 -0.1122 0.4188 0.0380 1.0000        Uiso
N        N4        0.2529 0.0067 0.5937 0.0380 1.0000        Uiso
H        H32       0.2325 0.0115 0.5017 0.0456 1.0000        Uiso
N        N5        0.4083 0.1206 0.7607 0.0380 1.0000        Uiso
N        N6        0.4389 0.0884 0.8721 0.0380 1.0000        Uiso
N        N7        0.5265 0.1749 1.1695 0.0380 1.0000        Uiso
N        N8        0.7529 0.3050 1.3263 0.0380 1.0000        Uiso
O        O1        0.2710 -0.0551 0.7535 0.0380 1.0000        Uiso
O        O2        0.3920 0.0518 0.4352 0.0380 1.0000        Uiso
O        O3        0.3520 0.1303 1.0630 0.0380 1.0000        Uiso
O        O4        0.8341 0.4070 1.3760 0.0380 1.0000        Uiso
F        F1        0.3705 0.0378 0.2095 0.0380 1.0000        Uiso
F        F2        0.5219 0.0782 0.3521 0.0380 1.0000        Uiso
S        S1        0.0794 0.2329 0.2799 0.0380 1.0000        Uiso

loop_
    _geom_bond_atom_site_label_1
    _geom_bond_atom_site_label_2
    _geom_bond_distance
    _geom_bond_site_symmetry_2
C1 C2  1.392297 .
C1 C6  1.385358 .
C1 C7  1.460534 .
C2 N1  1.336525 .
C2 N2  1.390376 .
C3 H1  0.945435 .
C3 C4  1.396077 .
C3 N1  1.316587 .
C4 H2  0.944411 .
C4 C5  1.348841 .
C5 H3  0.947085 .
C5 N2  1.353494 .
C6 H4  0.945137 .
C6 N3  1.330789 .
C7 N4  1.341518 .
C7 O1  1.228577 .
C8 C9  1.397353 .
C8 C10  1.378735 .
C8 N4  1.399778 .
C9 C11  1.476858 .
C9 N5  1.344099 .
C10 H5  0.946446 .
C10 N6  1.342035 .
C11 C12  1.349660 .
C11 C16  1.384553 .
C12 C13  1.420769 .
C12 O2  1.389135 .
C13 H6  0.945929 .
C13 C14  1.362548 .
C14 H7  0.946882 .
C14 C15  1.353786 .
C15 C16  1.412742 .
C15 S1  1.727767 .
C16 H8  0.946242 .
C17 H9  0.995603 .
C17 O2  1.417499 .
C17 F1  1.337396 .
C17 F2  1.285570 .
C18 H10  0.976331 .
C18 H11  0.976503 .
C18 H12  0.975834 .
C18 S1  1.793178 .
C19 H13  0.985599 .
C19 H14  0.985041 .
C19 C20  1.519509 .
C19 N6  1.442250 .
C20 N7  1.360023 .
C20 O3  1.215599 .
C21 H15  0.984997 .
C21 H16  0.986631 .
C21 C22  1.511336 .
C21 N7  1.449536 .
C22 H17  0.986308 .
C22 H18  0.986831 .
C22 C23  1.538637 .
C23 H19  0.998565 .
C23 C24  1.502420 .
C23 N8  1.467424 .
C24 H20  0.985376 .
C24 H21  0.988952 .
C24 C25  1.505858 .
C25 H22  0.984991 .
C25 H23  0.988929 .
C25 N7  1.473828 .
C26 H24  0.987717 .
C26 H25  0.986028 .
C26 C27  1.508336 .
C26 N8  1.455803 .
C27 H26  0.988692 .
C27 H27  0.986250 .
C27 O4  1.402839 .
C28 H28  0.987128 .
C28 H29  0.988468 .
C28 C29  1.513775 .
C28 O4  1.407035 .
C29 H30  0.983639 .
C29 H31  0.987486 .
C29 N8  1.454313 .
N2 N3  1.347084 .
N4 H32  0.876573 .
N5 N6  1.346005 .

loop_
_geom_angle_atom_site_label_1
_geom_angle_atom_site_label_2
_geom_angle_atom_site_label_3
_geom_angle
_geom_angle_site_symmetry_1
_geom_angle_site_symmetry_3
C2 C1 C6   104.47 . .
C2 C1 C7   127.04 . .
C1 C2 N1   132.85 . .
C1 C2 N2   104.77 . .
C6 C1 C7   128.46 . .
C1 C6 H4   122.71 . .
C1 C6 N3   114.49 . .
C1 C7 N4   114.69 . .
C1 C7 O1   122.56 . .
N1 C2 N2   122.37 . .
C2 N1 C3   116.22 . .
C2 N2 C5   120.57 . .
C2 N2 N3   113.46 . .
H1 C3 C4   118.09 . .
H1 C3 N1   118.16 . .
C4 C3 N1   123.75 . .
C3 C4 H2   120.29 . .
C3 C4 C5   119.59 . .
H2 C4 C5   120.12 . .
C4 C5 H3   121.33 . .
C4 C5 N2   117.47 . .
H3 C5 N2   121.19 . .
C5 N2 N3   125.97 . .
H4 C6 N3   122.81 . .
C6 N3 N2   102.81 . .
N4 C7 O1   122.74 . .
C7 N4 C8   124.76 . .
C7 N4 H32   117.42 . .
C9 C8 C10   105.25 . .
C9 C8 N4   124.75 . .
C8 C9 C11   127.58 . .
C8 C9 N5   110.94 . .
C10 C8 N4   129.88 . .
C8 C10 H5   126.80 . .
C8 C10 N6   106.37 . .
C8 N4 H32   117.82 . .
C11 C9 N5   121.06 . .
C9 C11 C12   122.88 . .
C9 C11 C16   120.72 . .
C9 N5 N6   104.39 . .
H5 C10 N6   126.83 . .
C10 N6 C19   127.25 . .
C10 N6 N5   113.01 . .
C12 C11 C16   116.35 . .
C11 C12 C13   122.38 . .
C11 C12 O2   115.66 . .
C11 C16 C15   124.53 . .
C11 C16 H8   117.71 . .
C13 C12 O2   121.94 . .
C12 C13 H6   121.52 . .
C12 C13 C14   117.21 . .
C12 O2 C17   114.93 . .
H6 C13 C14   121.27 . .
C13 C14 H7   117.70 . .
C13 C14 C15   124.60 . .
H7 C14 C15   117.69 . .
C14 C15 C16   114.86 . .
C14 C15 S1   120.33 . .
C16 C15 S1   124.73 . .
C15 C16 H8   117.76 . .
C15 S1 C18   103.47 . .
H9 C17 O2   111.67 . .
H9 C17 F1   111.78 . .
H9 C17 F2   111.93 . .
O2 C17 F1   108.48 . .
O2 C17 F2   106.06 . .
F1 C17 F2   106.60 . .
H10 C18 H11   109.37 . .
H10 C18 H12   109.53 . .
H10 C18 S1   109.45 . .
H11 C18 H12   109.52 . .
H11 C18 S1   109.42 . .
H12 C18 S1   109.53 . .
H13 C19 H14   107.93 . .
H13 C19 C20   109.48 . .
H13 C19 N6   109.24 . .
H14 C19 C20   109.29 . .
H14 C19 N6   109.31 . .
C20 C19 N6   111.52 . .
C19 C20 N7   115.85 . .
C19 C20 O3   121.36 . .
C19 N6 N5   119.62 . .
N7 C20 O3   122.72 . .
C20 N7 C21   119.35 . .
C20 N7 C25   124.52 . .
H15 C21 H16   108.11 . .
H15 C21 C22   109.55 . .
H15 C21 N7   109.40 . .
H16 C21 C22   109.43 . .
H16 C21 N7   109.41 . .
C22 C21 N7   110.90 . .
C21 C22 H17   109.51 . .
C21 C22 H18   109.62 . .
C21 C22 C23   110.41 . .
C21 N7 C25   113.21 . .
H17 C22 H18   108.14 . .
H17 C22 C23   109.55 . .
H18 C22 C23   109.57 . .
C22 C23 H19   106.74 . .
C22 C23 C24   108.37 . .
C22 C23 N8   116.38 . .
H19 C23 C24   106.56 . .
H19 C23 N8   106.78 . .
C24 C23 N8   111.46 . .
C23 C24 H20   109.17 . .
C23 C24 H21   108.94 . .
C23 C24 C25   112.67 . .
C23 N8 C26   112.92 . .
C23 N8 C29   114.17 . .
H20 C24 H21   107.77 . .
H20 C24 C25   109.13 . .
H21 C24 C25   109.05 . .
C24 C25 H22   109.79 . .
C24 C25 H23   109.65 . .
C24 C25 N7   109.94 . .
H22 C25 H23   108.21 . .
H22 C25 N7   109.69 . .
H23 C25 N7   109.54 . .
H24 C26 H25   108.05 . .
H24 C26 C27   109.66 . .
H24 C26 N8   109.58 . .
H25 C26 C27   109.77 . .
H25 C26 N8   109.57 . .
C27 C26 N8   110.17 . .
C26 C27 H26   109.06 . .
C26 C27 H27   109.17 . .
C26 C27 O4   112.51 . .
C26 N8 C29   108.71 . .
H26 C27 H27   107.81 . .
H26 C27 O4   109.08 . .
H27 C27 O4   109.10 . .
C27 O4 C28   109.48 . .
H28 C28 H29   107.93 . .
H28 C28 C29   109.71 . .
H28 C28 O4   109.50 . .
H29 C28 C29   109.41 . .
H29 C28 O4   109.45 . .
C29 C28 O4   110.80 . .
C28 C29 H30   109.86 . .
C28 C29 H31   109.59 . .
C28 C29 N8   110.42 . .
H30 C29 H31   108.12 . .
H30 C29 N8   109.37 . .
H31 C29 N8   109.44 . .

loop_
   _geom_torsion_atom_site_label_1
   _geom_torsion_atom_site_label_2
   _geom_torsion_atom_site_label_3
   _geom_torsion_atom_site_label_4
   _geom_torsion
   _geom_torsion_site_symmetry_1
   _geom_torsion_site_symmetry_2
   _geom_torsion_site_symmetry_3
   _geom_torsion_site_symmetry_4
C6 C1 C2 N1   179.59 . . . .
C6 C1 C2 N2    -0.32 . . . .
C7 C1 C2 N1     1.46 . . . .
C7 C1 C2 N2  -178.45 . . . .
C2 C1 C6 H4  -179.92 . . . .
C2 C1 C6 N3     0.10 . . . .
C7 C1 C6 H4    -1.83 . . . .
C7 C1 C6 N3   178.19 . . . .
C2 C1 C7 N4     4.82 . . . .
C2 C1 C7 O1  -176.48 . . . .
C6 C1 C7 N4  -172.87 . . . .
C6 C1 C7 O1     5.84 . . . .
C1 C2 N1 C3  -179.75 . . . .
N2 C2 N1 C3     0.14 . . . .
C1 C2 N2 C5  -178.66 . . . .
C1 C2 N2 N3     0.47 . . . .
N1 C2 N2 C5     1.42 . . . .
N1 C2 N2 N3  -179.45 . . . .
H1 C3 C4 H2     0.49 . . . .
H1 C3 C4 C5  -179.52 . . . .
N1 C3 C4 H2  -179.36 . . . .
N1 C3 C4 C5     0.63 . . . .
H1 C3 N1 C2   178.99 . . . .
C4 C3 N1 C2    -1.16 . . . .
C3 C4 C5 H3  -178.84 . . . .
C3 C4 C5 N2     0.95 . . . .
H2 C4 C5 H3     1.15 . . . .
H2 C4 C5 N2  -179.06 . . . .
C4 C5 N2 C2    -1.91 . . . .
C4 C5 N2 N3   179.08 . . . .
H3 C5 N2 C2   177.88 . . . .
H3 C5 N2 N3    -1.13 . . . .
C1 C6 N3 N2     0.17 . . . .
H4 C6 N3 N2  -179.81 . . . .
C1 C7 N4 C8   154.31 . . . .
C1 C7 N4 H32   -25.76 . . . .
O1 C7 N4 C8   -24.39 . . . .
O1 C7 N4 H32   155.54 . . . .
C10 C8 C9 C11   172.51 . . . .
C10 C8 C9 N5    -0.04 . . . .
N4 C8 C9 C11    -3.97 . . . .
N4 C8 C9 N5  -176.53 . . . .
C9 C8 C10 H5  -178.82 . . . .
C9 C8 C10 N6     1.12 . . . .
N4 C8 C10 H5    -2.59 . . . .
N4 C8 C10 N6   177.36 . . . .
C9 C8 N4 C7  -165.28 . . . .
C9 C8 N4 H32    14.78 . . . .
C10 C8 N4 C7    19.14 . . . .
C10 C8 N4 H32  -160.79 . . . .
C8 C9 C11 C12   -57.87 . . . .
C8 C9 C11 C16   124.74 . . . .
N5 C9 C11 C12   114.01 . . . .
N5 C9 C11 C16   -63.38 . . . .
C8 C9 N5 N6    -1.04 . . . .
C11 C9 N5 N6  -174.16 . . . .
C8 C10 N6 C19  -178.04 . . . .
C8 C10 N6 N5    -1.90 . . . .
H5 C10 N6 C19     1.91 . . . .
H5 C10 N6 N5   178.05 . . . .
C9 C11 C12 C13  -174.62 . . . .
C9 C11 C12 O2     3.94 . . . .
C16 C11 C12 C13     2.87 . . . .
C16 C11 C12 O2  -178.57 . . . .
C9 C11 C16 C15   175.57 . . . .
C9 C11 C16 H8    -4.55 . . . .
C12 C11 C16 C15    -1.98 . . . .
C12 C11 C16 H8   177.90 . . . .
C11 C12 C13 H6   177.43 . . . .
C11 C12 C13 C14    -2.59 . . . .
O2 C12 C13 H6    -1.04 . . . .
O2 C12 C13 C14   178.94 . . . .
C11 C12 O2 C17  -162.54 . . . .
C13 C12 O2 C17    16.03 . . . .
C12 C13 C14 H7  -178.72 . . . .
C12 C13 C14 C15     1.29 . . . .
H6 C13 C14 H7     1.26 . . . .
H6 C13 C14 C15  -178.73 . . . .
C13 C14 C15 C16    -0.42 . . . .
C13 C14 C15 S1  -177.42 . . . .
H7 C14 C15 C16   179.59 . . . .
H7 C14 C15 S1     2.59 . . . .
C14 C15 C16 C11     0.77 . . . .
C14 C15 C16 H8  -179.12 . . . .
S1 C15 C16 C11   177.61 . . . .
S1 C15 C16 H8    -2.27 . . . .
C14 C15 S1 C18  -108.72 . . . .
C16 C15 S1 C18    74.59 . . . .
H9 C17 O2 C12  -178.12 . . . .
F1 C17 O2 C12   -54.49 . . . .
F2 C17 O2 C12    59.70 . . . .
H10 C18 S1 C15   134.47 . . . .
H11 C18 S1 C15    14.63 . . . .
H12 C18 S1 C15  -105.43 . . . .
H13 C19 C20 N7   -23.92 . . . .
H13 C19 C20 O3   152.97 . . . .
H14 C19 C20 N7    94.10 . . . .
H14 C19 C20 O3   -89.02 . . . .
N6 C19 C20 N7  -144.93 . . . .
N6 C19 C20 O3    31.96 . . . .
H13 C19 N6 C10   133.90 . . . .
H13 C19 N6 N5   -42.01 . . . .
H14 C19 N6 C10    16.02 . . . .
H14 C19 N6 N5  -159.90 . . . .
C20 C19 N6 C10  -104.95 . . . .
C20 C19 N6 N5    79.14 . . . .
C19 C20 N7 C21   149.20 . . . .
C19 C20 N7 C25   -51.50 . . . .
O3 C20 N7 C21   -27.64 . . . .
O3 C20 N7 C25   131.66 . . . .
H15 C21 C22 H17   -56.90 . . . .
H15 C21 C22 H18  -175.39 . . . .
H15 C21 C22 C23    63.81 . . . .
H16 C21 C22 H17    61.45 . . . .
H16 C21 C22 H18   -57.03 . . . .
H16 C21 C22 C23  -177.84 . . . .
N7 C21 C22 H17  -177.76 . . . .
N7 C21 C22 H18    63.76 . . . .
N7 C21 C22 C23   -57.05 . . . .
H15 C21 N7 C20    98.15 . . . .
H15 C21 N7 C25   -63.37 . . . .
H16 C21 N7 C20   -20.10 . . . .
H16 C21 N7 C25   178.37 . . . .
C22 C21 N7 C20  -140.90 . . . .
C22 C21 N7 C25    57.57 . . . .
C21 C22 C23 H19   -58.74 . . . .
C21 C22 C23 C24    55.68 . . . .
C21 C22 C23 N8  -177.80 . . . .
H17 C22 C23 H19    61.94 . . . .
H17 C22 C23 C24   176.37 . . . .
H17 C22 C23 N8   -57.11 . . . .
H18 C22 C23 H19  -179.58 . . . .
H18 C22 C23 C24   -65.15 . . . .
H18 C22 C23 N8    61.36 . . . .
C22 C23 C24 H20  -177.28 . . . .
C22 C23 C24 H21    65.28 . . . .
C22 C23 C24 C25   -55.87 . . . .
H19 C23 C24 H20   -62.74 . . . .
H19 C23 C24 H21   179.82 . . . .
H19 C23 C24 C25    58.68 . . . .
N8 C23 C24 H20    53.40 . . . .
N8 C23 C24 H21   -64.04 . . . .
N8 C23 C24 C25   174.81 . . . .
C22 C23 N8 C26   120.77 . . . .
C22 C23 N8 C29    -4.08 . . . .
H19 C23 N8 C26     1.73 . . . .
H19 C23 N8 C29  -123.12 . . . .
C24 C23 N8 C26  -114.27 . . . .
C24 C23 N8 C29   120.88 . . . .
C23 C24 C25 H22   176.40 . . . .
C23 C24 C25 H23   -64.84 . . . .
C23 C24 C25 N7    55.64 . . . .
H20 C24 C25 H22   -62.17 . . . .
H20 C24 C25 H23    56.59 . . . .
H20 C24 C25 N7   177.08 . . . .
H21 C24 C25 H22    55.31 . . . .
H21 C24 C25 H23   174.07 . . . .
H21 C24 C25 N7   -65.45 . . . .
C24 C25 N7 C20   143.69 . . . .
C24 C25 N7 C21   -55.90 . . . .
H22 C25 N7 C20    22.87 . . . .
H22 C25 N7 C21  -176.72 . . . .
H23 C25 N7 C20   -95.76 . . . .
H23 C25 N7 C21    64.65 . . . .
H24 C26 C27 H26   -60.74 . . . .
H24 C26 C27 H27    56.82 . . . .
H24 C26 C27 O4   178.09 . . . .
H25 C26 C27 H26    57.82 . . . .
H25 C26 C27 H27   175.39 . . . .
H25 C26 C27 O4   -63.34 . . . .
N8 C26 C27 H26   178.57 . . . .
N8 C26 C27 H27   -63.86 . . . .
N8 C26 C27 O4    57.41 . . . .
H24 C26 N8 C23    56.25 . . . .
H24 C26 N8 C29  -175.98 . . . .
H25 C26 N8 C23   -62.14 . . . .
H25 C26 N8 C29    65.63 . . . .
C27 C26 N8 C23   176.98 . . . .
C27 C26 N8 C29   -55.25 . . . .
C26 C27 O4 C28   -58.57 . . . .
H26 C27 O4 C28  -179.72 . . . .
H27 C27 O4 C28    62.74 . . . .
H28 C28 C29 H30  -177.88 . . . .
H28 C28 C29 H31   -59.22 . . . .
H28 C28 C29 N8    61.40 . . . .
H29 C28 C29 H30   -59.66 . . . .
H29 C28 C29 H31    59.00 . . . .
H29 C28 C29 N8   179.63 . . . .
O4 C28 C29 H30    61.10 . . . .
O4 C28 C29 H31   179.76 . . . .
O4 C28 C29 N8   -59.61 . . . .
H28 C28 O4 C27   -62.11 . . . .
H29 C28 O4 C27   179.76 . . . .
C29 C28 O4 C27    59.03 . . . .
C28 C29 N8 C23  -176.11 . . . .
C28 C29 N8 C26    56.83 . . . .
H30 C29 N8 C23    62.88 . . . .
H30 C29 N8 C26   -64.18 . . . .
H31 C29 N8 C23   -55.40 . . . .
H31 C29 N8 C26   177.54 . . . .
C2 N2 N3 C6    -0.40 . . . .
C5 N2 N3 C6   178.67 . . . .
C9 N5 N6 C10     1.83 . . . .
C9 N5 N6 C19   178.30 . . . .
 
_diffrn_ambient_temperature     ?
_diffrn_radiation_wavelength     1.540560
_diffrn_radiation_type          'Cu K\a~1~'
_diffrn_measurement_device_type ?
 
# POWDER PROFILE

_pd_meas_2theta_range_min      4.000
_pd_meas_2theta_range_max     70.000
_pd_proc_number_of_points       6601
 
_pd_proc_ls_prof_R_factor           3.59130
_pd_proc_ls_prof_wR_factor          5.45552
_pd_proc_ls_prof_wR_expected        0.47662

_refine_ls_number_reflns      1290
_refine_ls_number_parameters  30
_refine_ls_number_restraints  0
_refine_ls_hydrogen_treatment  constr
_refine_ls_R_I_factor               0.00000
_refine_ls_goodness_of_fit_all     11.44636
_refine_ls_restrained_S_all        11.44636
 
loop_
     _pd_meas_2theta_scan
     _pd_meas_counts_total
     _pd_proc_2theta_corrected
     _pd_calc_intensity_total
     _pd_proc_intensity_bkg_calc

        4.000000    61673.101562        4.011432        0.000005    60777.054688
        4.010000    62170.398438        4.021438        0.000005    60803.492188
        4.020000    61783.898438        4.031443        0.000005    60829.605469
        4.030000    60988.699219        4.041448        0.000005    60855.421875
        4.040000    62175.300781        4.051453        0.000005    60880.929688
        4.050000    61441.699219        4.061458        0.000005    60906.140625
        4.060000    61143.800781        4.071463        0.000006    60931.039062
        4.070000    61037.898438        4.081468        0.000006    60955.648438
        4.080000    61783.898438        4.091473        0.000006    60979.953125
        4.090000    61490.898438        4.101478        0.000006    61003.960938
        4.100000    61887.300781        4.111483        0.000006    61027.675781
        4.110000    61101.898438        4.121489        0.000007    61051.093750
        4.120000    61845.398438        4.131493        0.000007    61074.222656
        4.130000    62076.898438        4.141499        0.000007    61097.058594
        4.140000    61791.300781        4.151504        0.000007    61119.609375
        4.150000    61808.500000        4.161510        0.000008    61141.867188
        4.160000    61926.699219        4.171514        0.000008    61163.843750
        4.170000    61550.000000        4.181520        0.000008    61185.531250
        4.180000    62103.898438        4.191525        0.000009    61206.945312
        4.190000    61934.101562        4.201530        0.000009    61228.070312
        4.200000    61678.000000        4.211535        0.000009    61248.921875
        4.210000    62291.000000        4.221540        0.000009    61269.488281
        4.220000    62456.000000        4.231545        0.000010    61289.781250
        4.230000    62054.699219        4.241551        0.000010    61309.800781
        4.240000    62355.000000        4.251556        0.000011    61329.554688
        4.250000    62628.300781        4.261561        0.000011    61349.023438
        4.260000    62298.398438        4.271567        0.000011    61368.226562
        4.270000    61838.000000        4.281572        0.000012    61387.164062
        4.280000    62355.000000        4.291577        0.000012    61405.828125
        4.290000    62204.898438        4.301583        0.000013    61424.230469
        4.300000    61547.500000        4.311588        0.000013    61442.367188
        4.310000    61793.699219        4.321593        0.000014    61460.242188
        4.320000    62534.800781        4.331599        0.000014    61477.859375
        4.330000    62340.300781        4.341604        0.000015    61495.210938
        4.340000    61946.398438        4.351610        0.000015    61512.304688
        4.350000    62160.601562        4.361615        0.000016    61529.144531
        4.360000    62123.601562        4.371621        0.000016    61545.730469
        4.370000    61860.199219        4.381626        0.000017    61562.058594
        4.380000    62534.800781        4.391632        0.000018    61578.132812
        4.390000    61993.101562        4.401637        0.000018    61593.960938
        4.400000    61601.699219        4.411642        0.000019    61609.535156
        4.410000    62145.800781        4.421648        0.000020    61624.863281
        4.420000    62325.500000        4.431653        0.000021    61639.945312
        4.430000    62177.800781        4.441658        0.000022    61654.781250
        4.440000    61687.898438        4.451664        0.000022    61669.371094
        4.450000    61931.601562        4.461670        0.000023    61683.718750
        4.460000    61761.699219        4.471675        0.000024    61697.828125
        4.470000    61941.398438        4.481681        0.000025    61711.695312
        4.480000    61833.101562        4.491687        0.000026    61725.320312
        4.490000    62131.000000        4.501692        0.000027    61738.710938
        4.500000    61855.300781        4.511698        0.000028    61751.871094
        4.510000    61751.898438        4.521704        0.000030    61764.789062
        4.520000    61779.000000        4.531709        0.000031    61777.476562
        4.530000    61958.699219        4.541714        0.000032    61789.933594
        4.540000    61761.699219        4.551721        0.000033    61802.164062
        4.550000    61500.800781        4.561726        0.000035    61814.160156
        4.560000    61466.300781        4.571732        0.000036    61825.929688
        4.570000    61456.500000        4.581738        0.000038    61837.472656
        4.580000    61394.898438        4.591743        0.000040    61848.789062
        4.590000    61754.300781        4.601749        0.000041    61859.882812
        4.600000    62352.601562        4.611754        0.000043    61870.757812
        4.610000    62207.300781        4.621760        0.000045    61881.410156
        4.620000    62111.300781        4.631766        0.000047    61891.839844
        4.630000    61308.699219        4.641772        0.000049    61902.054688
        4.640000    61621.398438        4.651777        0.000051    61912.054688
        4.650000    62015.300781        4.661783        0.000053    61921.828125
        4.660000    62172.898438        4.671789        0.000056    61931.398438
        4.670000    61434.300781        4.681795        0.000058    61940.746094
        4.680000    61483.500000        4.691800        0.000061    61949.886719
        4.690000    62145.800781        4.701806        0.000063    61958.816406
        4.700000    62096.500000        4.711812        0.000066    61967.531250
        4.710000    61217.699219        4.721818        0.000069    61976.046875
        4.720000    61668.199219        4.731823        0.000073    61984.347656
        4.730000    61911.898438        4.741829        0.000076    61992.445312
        4.740000    61909.398438        4.751835        0.000079    62000.343750
        4.750000    61264.398438        4.761841        0.000083    62008.031250
        4.760000    61574.601562        4.771847        0.000087    62015.519531
        4.770000    61271.800781        4.781853        0.000091    62022.804688
        4.780000    61522.898438        4.791859        0.000095    62029.898438
        4.790000    61207.800781        4.801865        0.000100    62036.781250
        4.800000    62170.398438        4.811871        0.000105    62043.476562
        4.810000    62145.800781        4.821877        0.000110    62049.968750
        4.820000    61606.601562        4.831882        0.000115    62056.269531
        4.830000    62123.601562        4.841889        0.000121    62062.375000
        4.840000    61397.398438        4.851895        0.000127    62068.289062
        4.850000    60823.699219        4.861900        0.000133    62074.015625
        4.860000    61254.601562        4.871907        0.000139    62079.546875
        4.870000    61872.500000        4.881913        0.000146    62084.890625
        4.880000    61397.398438        4.891919        0.000154    62090.046875
        4.890000    61759.300781        4.901925        0.000161    62095.015625
        4.900000    61180.699219        4.911931        0.000169    62099.796875
        4.910000    61633.699219        4.921937        0.000178    62104.398438
        4.920000    61163.500000        4.931943        0.000187    62108.812500
        4.930000    61606.601562        4.941949        0.000197    62113.046875
        4.940000    61631.300781        4.951955        0.000207    62117.101562
        4.950000    61185.601562        4.961961        0.000218    62120.976562
        4.960000    61749.398438        4.971968        0.000229    62124.667969
        4.970000    61616.500000        4.981973        0.000241    62128.183594
        4.980000    61685.398438        4.991980        0.000254    62131.523438
        4.990000    61323.500000        5.001986        0.000268    62134.687500
        5.000000    61444.101562        5.011992        0.000282    62137.679688
        5.010000    61518.000000        5.021998        0.000297    62140.492188
        5.020000    61168.398438        5.032004        0.000313    62143.140625
        5.030000    61274.300781        5.042011        0.000331    62145.613281
        5.040000    61845.398438        5.052017        0.000349    62147.917969
        5.050000    61540.199219        5.062024        0.000368    62150.054688
        5.060000    61289.000000        5.072030        0.000520    62152.015625
        5.070000    61348.101562        5.082036        0.000544    62153.816406
        5.080000    61249.699219        5.092042        0.000571    62155.453125
        5.090000    61882.398438        5.102048        0.000598    62156.921875
        5.100000    61631.300781        5.112054        0.000628    62158.230469
        5.110000    61099.500000        5.122061        0.000659    62159.371094
        5.120000    61353.101562        5.132067        0.000692    62160.355469
        5.130000    61710.000000        5.142074        0.000727    62161.179688
        5.140000    61559.898438        5.152080        0.000764    62161.835938
        5.150000    60954.199219        5.162086        0.000803    62162.343750
        5.160000    61069.898438        5.172092        0.000845    62162.691406
        5.170000    61451.500000        5.182099        0.000890    62162.882812
        5.180000    61303.800781        5.192105        0.000937    62162.914062
        5.190000    61372.800781        5.202112        0.000987    62162.796875
        5.200000    61503.199219        5.212118        0.001041    62162.523438
        5.210000    61232.398438        5.222125        0.001098    62162.097656
        5.220000    61806.000000        5.232131        0.001159    62161.523438
        5.230000    61025.601562        5.242137        0.001225    62160.796875
        5.240000    61252.101562        5.252144        0.001294    62159.921875
        5.250000    61601.699219        5.262150        0.001368    62158.898438
        5.260000    61449.101562        5.272157        0.001447    62157.722656
        5.270000    60905.000000        5.282164        0.001532    62156.406250
        5.280000    61508.199219        5.292170        0.001623    62154.941406
        5.290000    61673.101562        5.302176        0.001720    62153.335938
        5.300000    61749.398438        5.312183        0.001823    62151.582031
        5.310000    61069.898438        5.322189        0.001935    62149.687500
        5.320000    61158.601562        5.332196        0.002054    62147.652344
        5.330000    60809.000000        5.342203        0.002182    62145.476562
        5.340000    61626.300781        5.352209        0.002319    62143.164062
        5.350000    61198.000000        5.362216        0.002466    62140.703125
        5.360000    61156.101562        5.372222        0.002625    62138.117188
        5.370000    60777.000000        5.382228        0.002795    62135.386719
        5.380000    61451.500000        5.392236        0.002979    62132.519531
        5.390000    61195.500000        5.402242        0.003176    62129.519531
        5.400000    61650.898438        5.412249        0.003389    62126.382812
        5.410000    61242.300781        5.422256        0.003618    62123.117188
        5.420000    60865.601562        5.432262        0.003865    62119.718750
        5.430000    61318.601562        5.442268        0.004132    62116.187500
        5.440000    60789.300781        5.452275        0.004420    62112.523438
        5.450000    61734.699219        5.462282        0.004732    62108.734375
        5.460000    61419.500000        5.472289        0.005069    62104.812500
        5.470000    61217.699219        5.482295        0.005434    62100.765625
        5.480000    60996.101562        5.492302        0.005830    62096.589844
        5.490000    61237.300781        5.502308        0.006258    62092.289062
        5.500000    61202.898438        5.512316        0.006723    62087.867188
        5.510000    61358.000000        5.522323        0.007228    62083.312500
        5.520000    60685.898438        5.532329        0.007777    62078.640625
        5.530000    60991.199219        5.542336        0.008373    62073.843750
        5.540000    60804.101562        5.552343        0.009022    62068.929688
        5.550000    61215.199219        5.562350        0.009728    62063.890625
        5.560000    61761.699219        5.572356        0.010498    62058.726562
        5.570000    61143.800781        5.582363        0.011338    62053.453125
        5.580000    60954.199219        5.592370        0.012255    62048.054688
        5.590000    61148.699219        5.602377        0.013256    62042.539062
        5.600000    61050.199219        5.612384        0.014351    62036.910156
        5.610000    61133.898438        5.622391        0.015550    62031.164062
        5.620000    60666.199219        5.632398        0.016862    62025.304688
        5.630000    61286.601562        5.642405        0.018301    62019.328125
        5.640000    61353.101562        5.652411        0.019880    62013.242188
        5.650000    61532.800781        5.662418        0.021615    62007.039062
        5.660000    61606.601562        5.672426        0.023521    62000.726562
        5.670000    61586.898438        5.682433        0.025619    61994.304688
        5.680000    61286.601562        5.692439        0.027929    61987.773438
        5.690000    61212.699219        5.702446        0.030476    61981.125000
        5.700000    60791.699219        5.712453        0.033287    61974.375000
        5.710000    60991.199219        5.722460        0.036392    61967.515625
        5.720000    60998.500000        5.732467        0.039827    61960.546875
        5.730000    60720.300781        5.742474        0.043628    61953.476562
        5.740000    60882.800781        5.752481        0.047841    61946.304688
        5.750000    61360.398438        5.762489        0.052515    61939.019531
        5.760000    61109.300781        5.772496        0.057706    61931.632812
        5.770000    61751.898438        5.782503        0.063478    61924.144531
        5.780000    60892.699219        5.792510        0.069903    61916.554688
        5.790000    60491.398438        5.802516        0.077064    61908.863281
        5.800000    60892.699219        5.812524        0.085056    61901.070312
        5.810000    60735.101562        5.822531        0.093984    61893.179688
        5.820000    61161.000000        5.832538        0.103971    61885.183594
        5.830000    61062.601562        5.842546        0.115159    61877.093750
        5.840000    61062.601562        5.852553        0.127707    61868.906250
        5.850000    60388.000000        5.862559        0.141797    61860.617188
        5.860000    60715.398438        5.872567        0.157645    61852.242188
        5.870000    60570.199219        5.882574        0.175491    61843.765625
        5.880000    61234.898438        5.892581        0.195619    61835.195312
        5.890000    60951.800781        5.902588        0.218350    61826.523438
        5.900000    61193.000000        5.912596        0.244065    61817.765625
        5.910000    61700.199219        5.922603        0.273193    61808.914062
        5.920000    60813.898438        5.932611        0.306246    61799.968750
        5.930000    60363.398438        5.942617        0.343806    61790.937500
        5.940000    60693.300781        5.952625        0.386564    61781.812500
        5.950000    60978.800781        5.962632        0.435314    61772.597656
        5.960000    60956.699219        5.972640        0.491002    61763.292969
        5.970000    61348.101562        5.982646        0.554715    61753.898438
        5.980000    61077.300781        5.992654        0.627750    61744.421875
        5.990000    61407.199219        6.002661        0.711623    61734.851562
        6.000000    61801.101562        6.012669        0.808126    61725.203125
        6.010000    61375.199219        6.022676        0.919383    61715.460938
        6.020000    61929.101562        6.032683        1.047885    61705.640625
        6.030000    62256.601562        6.042690        1.196624    61695.734375
        6.040000    61596.800781        6.052698        1.369167    61685.742188
        6.050000    61254.601562        6.062706        1.569738    61675.664062
        6.060000    61665.699219        6.072712        1.803371    61665.511719
        6.070000    61301.398438        6.082720        2.076199    61655.273438
        6.080000    61326.000000        6.092728        2.395552    61644.953125
        6.090000    61161.000000        6.102735        2.770167    61634.554688
        6.100000    61035.500000        6.112742        3.210776    61624.078125
        6.110000    61010.898438        6.122750        3.730298    61613.519531
        6.120000    61079.800781        6.132757        4.344471    61602.882812
        6.130000    61193.000000        6.142765        5.072764    61592.171875
        6.140000    61710.000000        6.152772        5.938128    61581.378906
        6.150000    61734.699219        6.162779        6.969615    61570.515625
        6.160000    61483.500000        6.172788        8.202966    61559.570312
        6.170000    61190.601562        6.182796        9.681889    61548.554688
        6.180000    61055.199219        6.192803       11.460801    61537.460938
        6.190000    61564.800781        6.202810       13.607562    61526.296875
        6.200000    61867.601562        6.212818       16.206949    61515.054688
        6.210000    61882.398438        6.222826       19.365517    61503.742188
        6.220000    61601.699219        6.232833       23.217419    61492.359375
        6.230000    61929.101562        6.242841       27.932631    61480.906250
        6.240000    61737.101562        6.252849       33.728603    61469.382812
        6.250000    61695.300781        6.262856       40.883247    61457.789062
        6.260000    62694.800781        6.272864       49.757050    61446.125000
        6.270000    62456.000000        6.282871       60.817612    61434.390625
        6.280000    63608.199219        6.292879       74.680481    61422.589844
        6.290000    63332.398438        6.302886       92.161690    61410.718750
        6.300000    63913.398438        6.312895      114.352348    61398.781250
        6.310000    64083.300781        6.322902      142.720215    61386.781250
        6.320000    64248.300781        6.332910      179.279633    61374.710938
        6.330000    65026.199219        6.342917      226.789383    61362.574219
        6.340000    66427.000000        6.352925      289.075012    61350.375000
        6.350000    67025.296875        6.362933      371.465942    61338.109375
        6.360000    68300.500000        6.372941      481.408661    61325.781250
        6.370000    68994.796875        6.382948      629.345398    61313.394531
        6.380000    70218.398438        6.392956      829.852966    61300.937500
        6.390000    70033.703125        6.402965     1103.232178    61288.421875
        6.400000    70166.703125        6.412971     1477.421265    61275.851562
        6.410000    71025.898438        6.422980     1990.754395    61263.214844
        6.420000    71267.101562        6.432988     2694.579590    61250.515625
        6.430000    73042.203125        6.442995     3656.470703    61237.757812
        6.440000    73871.796875        6.453003     4963.689453    61224.945312
        6.450000    74930.398438        6.463011     6724.128418    61212.070312
        6.460000    77227.398438        6.473019     9066.284180    61199.136719
        6.470000    79499.703125        6.483027    12134.516602    61186.148438
        6.480000    82872.500000        6.493035    16076.193359    61173.101562
        6.490000    86346.296875        6.503043    21021.263672    61159.992188
        6.500000    89711.703125        6.513052    27052.287109    61146.835938
        6.510000    94450.898438        6.523060    34165.519531    61133.617188
        6.520000   101115.203125        6.533066    42236.230469    61120.351562
        6.530000   107678.703125        6.543074    51015.226562    61107.031250
        6.540000   115532.101562        6.553082    60170.390625    61093.648438
        6.550000   125197.601562        6.563090    69436.234375    61080.218750
        6.560000   136512.500000        6.573099    78885.406250    61066.734375
        6.570000   149979.093750        6.583107    89290.390625    61053.199219
        6.580000   167342.906250        6.593115   102458.390625    61039.609375
        6.590000   189093.796875        6.603123   121290.335938    61025.976562
        6.600000   216859.093750        6.613131   149251.343750    61012.285156
        6.610000   253775.296875        6.623137   189105.562500    60998.546875
        6.620000   297208.187500        6.633146   241133.734375    60984.750000
        6.630000   348221.187500        6.643155   301539.500000    60970.914062
        6.640000   403037.906250        6.653163   362204.906250    60957.031250
        6.650000   450464.000000        6.663171   412344.656250    60943.089844
        6.660000   479502.187500        6.673180   441759.437500    60929.109375
        6.670000   492715.187500        6.683188   444262.031250    60915.078125
        6.680000   478945.812500        6.693195   419626.718750    60901.000000
        6.690000   442492.406250        6.703204   373211.312500    60886.875000
        6.700000   386713.093750        6.713211   313742.031250    60872.710938
        6.710000   319148.593750        6.723219   250430.765625    60858.492188
        6.720000   250503.406250        6.733228   190763.968750    60844.234375
        6.730000   191959.406250        6.743236   139434.093750    60829.929688
        6.740000   148442.796875        6.753245    98356.820312    60815.578125
        6.750000   117157.000000        6.763253    67391.726562    60801.187500
        6.760000    97210.703125        6.773262    45181.117188    60786.750000
        6.770000    84748.500000        6.783269    29897.673828    60772.277344
        6.780000    76764.601562        6.793277    19729.873047    60757.757812
        6.790000    72271.601562        6.803285    13136.370117    60743.203125
        6.800000    69881.101562        6.813294     8930.620117    60728.593750
        6.810000    67507.796875        6.823302     6261.312012    60713.953125
        6.820000    66747.101562        6.833311     4551.397461    60699.273438
        6.830000    66143.898438        6.843319     3428.407471    60684.546875
        6.840000    65348.699219        6.853328     2661.495361    60669.781250
        6.850000    64376.300781        6.863336     2112.364990    60654.984375
        6.860000    63618.000000        6.873343     1700.213989    60640.148438
        6.870000    63588.500000        6.883352     1378.659302    60625.265625
        6.880000    62884.398438        6.893360     1121.071533    60610.351562
        6.890000    63327.500000        6.903369      911.553162    60595.402344
        6.900000    62751.398438        6.913378      740.051453    60580.414062
        6.910000    62076.898438        6.923386      599.579529    60565.386719
        6.920000    62219.601562        6.933395      484.803345    60550.320312
        6.930000    61811.000000        6.943403      391.406525    60535.226562
        6.940000    61766.699219        6.953410      315.725891    60520.093750
        6.950000    61911.898438        6.963419      254.628235    60504.929688
        6.960000    61569.699219        6.973428      205.466721    60489.726562
        6.970000    61537.699219        6.983436      166.000320    60474.492188
        6.980000    61215.199219        6.993445      134.355408    60459.226562
        6.990000    61296.398438        7.003454      108.992287    60443.921875
        7.000000    61040.398438        7.013463       88.658134    60428.593750
        7.010000    60791.699219        7.023471       72.334717    60413.218750
        7.020000    60198.398438        7.033479       59.210068    60397.820312
        7.030000    60764.699219        7.043487       48.633301    60382.398438
        7.040000    60476.601562        7.053496       40.085938    60366.937500
        7.050000    59610.000000        7.063505       33.160851    60351.445312
        7.060000    59937.500000        7.073513       27.533232    60335.929688
        7.070000    60097.500000        7.083522       22.945280    60320.371094
        7.080000    60287.101562        7.093531       19.193890    60304.789062
        7.090000    59848.800781        7.103539       16.117090    60289.187500
        7.100000    60284.601562        7.113548       13.585936    60273.546875
        7.110000    60090.101562        7.123556       11.497729    60257.882812
        7.120000    59893.101562        7.133564        9.770363    60242.187500
        7.130000    59939.898438        7.143573        8.337902    60226.464844
        7.140000    59708.500000        7.153583        7.147414    60210.714844
        7.150000    59280.101562        7.163591        6.156273    60194.937500
        7.160000    60228.000000        7.173600        5.329847    60179.132812
        7.170000    60210.699219        7.183609        4.640070    60163.304688
        7.180000    59986.699219        7.193617        4.064285    60147.453125
        7.190000    59494.300781        7.203625        3.583723    60131.578125
        7.200000    59482.000000        7.213634        3.183244    60115.671875
        7.210000    59664.199219        7.223643        2.850498    60099.742188
        7.220000    59634.601562        7.233652        2.575310    60083.789062
        7.230000    59649.398438        7.243661        2.349355    60067.812500
        7.240000    59162.000000        7.253670        2.165867    60051.812500
        7.250000    59383.500000        7.263679        2.019262    60035.789062
        7.260000    59642.000000        7.273688        1.905059    60019.742188
        7.270000    59799.601562        7.283696        1.819639    60003.667969
        7.280000    59792.199219        7.293705        1.760092    59987.585938
        7.290000    59930.101562        7.303714        1.724166    59971.468750
        7.300000    59262.898438        7.313723        1.710156    59955.335938
        7.310000    59521.398438        7.323732        1.716835    59939.179688
        7.320000    58861.601562        7.333741        1.743406    59923.000000
        7.330000    58923.199219        7.343750        1.789467    59906.800781
        7.340000    59297.398438        7.353759        1.854992    59890.585938
        7.350000    59893.101562        7.363768        1.940294    59874.351562
        7.360000    59282.601562        7.373775        2.046052    59858.093750
        7.370000    59373.699219        7.383785        2.173320    59841.820312
        7.380000    59228.398438        7.393794        2.323489    59825.523438
        7.390000    59866.101562        7.403803        2.498345    59809.210938
        7.400000    59841.398438        7.413812        2.700128    59792.878906
        7.410000    59703.601562        7.423822        2.931534    59776.523438
        7.420000    59134.898438        7.433830        3.195731    59760.160156
        7.430000    59329.398438        7.443839        3.496579    59743.773438
        7.440000    58819.800781        7.453847        3.839139    59727.382812
        7.450000    59486.898438        7.463857        4.227552    59710.960938
        7.460000    59139.800781        7.473866        4.668562    59694.523438
        7.470000    59299.800781        7.483875        5.169410    59678.078125
        7.480000    60102.398438        7.493885        5.738582    59661.609375
        7.490000    59390.898438        7.503894        6.386028    59645.125000
        7.500000    59304.800781        7.513903        7.123425    59628.625000
        7.510000    59171.800781        7.523912        7.964496    59612.117188
        7.520000    59509.101562        7.533921        8.925308    59595.593750
        7.530000    59381.101562        7.543930       10.025059    59579.054688
        7.540000    59203.800781        7.553938       11.286272    59562.500000
        7.550000    59134.898438        7.563948       12.735836    59545.929688
        7.560000    59235.800781        7.573957       14.405379    59529.351562
        7.570000    59469.699219        7.583967       16.332886    59512.757812
        7.580000    59171.800781        7.593976       18.563837    59496.156250
        7.590000    59282.601562        7.603986       21.152451    59479.531250
        7.600000    58792.699219        7.613994       24.164068    59462.898438
        7.610000    60065.500000        7.624003       27.678284    59446.265625
        7.620000    59752.800781        7.634012       31.791328    59429.601562
        7.630000    59363.800781        7.644022       36.620266    59412.937500
        7.640000    59632.199219        7.654031       42.309113    59396.257812
        7.650000    59829.101562        7.664041       49.034492    59379.570312
        7.660000    60021.199219        7.674050       57.016354    59362.867188
        7.670000    60252.601562        7.684060       66.529701    59346.160156
        7.680000    60400.300781        7.694068       77.918755    59329.445312
        7.690000    60333.800781        7.704077       91.622253    59312.718750
        7.700000    60737.601562        7.714087      108.204941    59295.976562
        7.710000    60754.800781        7.724096      128.390625    59279.226562
        7.720000    60474.199219        7.734106      153.123108    59262.468750
        7.730000    59989.199219        7.744115      183.644684    59245.703125
        7.740000    60973.898438        7.754125      221.590302    59228.929688
        7.750000    60668.601562        7.764134      269.136749    59212.144531
        7.760000    60257.500000        7.774144      329.171692    59195.359375
        7.770000    60114.699219        7.784153      405.547821    59178.558594
        7.780000    60351.101562        7.794161      503.371552    59161.757812
        7.790000    60592.300781        7.804171      629.436890    59144.945312
        7.800000    60282.101562        7.814181      792.620483    59128.121094
        7.810000    60085.199219        7.824190     1004.460083    59111.296875
        7.820000    60082.699219        7.834200     1279.790771    59094.460938
        7.830000    60853.300781        7.844210     1637.216431    59077.625000
        7.840000    61360.398438        7.854219     2099.677490    59060.773438
        7.850000    61567.199219        7.864229     2694.677490    59043.929688
        7.860000    62473.199219        7.874237     3453.907227    59027.078125
        7.870000    63162.601562        7.884247     4412.612305    59010.214844
        7.880000    63627.898438        7.894257     5606.963379    58993.343750
        7.890000    64061.101562        7.904266     7071.111328    58976.476562
        7.900000    65457.000000        7.914276     8832.528320    58959.597656
        7.910000    66326.101562        7.924286    10906.862305    58942.718750
        7.920000    68692.000000        7.934296    13294.045898    58925.828125
        7.930000    70528.601562        7.944304    15977.933594    58908.945312
        7.940000    72879.703125        7.954314    18938.642578    58892.054688
        7.950000    76075.203125        7.964324    22176.925781    58875.156250
        7.960000    80346.601562        7.974333    25762.994141    58858.257812
        7.970000    84920.796875        7.984343    29904.107422    58841.359375
        7.980000    91043.601562        7.994353    35012.542969    58824.449219
        7.990000    98998.000000        8.004363    41728.292969    58807.546875
        8.000000   108525.601562        8.014373    50832.695312    58790.632812
        8.010000   121630.296875        8.024383    62987.378906    58773.722656
        8.020000   138097.906250        8.034392    78310.539062    58756.812500
        8.030000   157670.000000        8.044400    95929.257812    58739.894531
        8.040000   177249.500000        8.054411   113801.406250    58722.976562
        8.049999   196058.500000        8.064421   128998.570312    58706.062500
        8.059999   207151.796875        8.074430   138557.406250    58689.140625
        8.070000   209771.296875        8.084441   140476.546875    58672.218750
        8.080000   206268.000000        8.094451   134397.093750    58655.296875
        8.090000   195573.500000        8.104461   121621.476562    58638.375000
        8.100000   174605.500000        8.114471   104530.085938    58621.453125
        8.110001   151567.000000        8.124481    85772.085938    58604.531250
        8.120000   126733.796875        8.134489    67584.406250    58587.609375
        8.130000   106885.898438        8.144499    51444.523438    58570.687500
        8.139999    90142.500000        8.154509    38067.890625    58553.773438
        8.150000    79098.398438        8.164518    27562.333984    58536.843750
        8.160000    71845.703125        8.174529    19658.435547    58519.929688
        8.170000    67069.601562        8.184540    13912.807617    58503.007812
        8.180000    64546.101562        8.194550     9845.871094    58486.089844
        8.190001    62931.101562        8.204560     7021.404785    58469.171875
        8.200000    61584.500000        8.214568     5083.205566    58452.265625
        8.210000    60452.000000        8.224578     3757.081055    58435.351562
        8.219999    60971.500000        8.234589     2844.873535    58418.437500
        8.230000    60597.300781        8.244598     2208.214111    58401.531250
        8.240000    60287.101562        8.254608     1753.447632    58384.625000
        8.250000    59959.601562        8.264619     1419.029541    58367.718750
        8.260000    59752.800781        8.274629     1165.390381    58350.820312
        8.270000    59474.601562        8.284638      967.309143    58333.921875
        8.280000    59371.199219        8.294647      808.862732    58317.031250
        8.290000    59255.500000        8.304658      679.847778    58300.140625
        8.299999    58950.199219        8.314668      573.672729    58283.250000
        8.309999    58982.199219        8.324678      485.817963    58266.367188
        8.320000    59548.500000        8.334688      413.092407    58249.484375
        8.330000    60230.398438        8.344699      353.074921    58232.609375
        8.340000    59216.101562        8.354710      303.888672    58215.734375
        8.350000    58755.699219        8.364719      264.024323    58198.867188
        8.360001    59221.000000        8.374729      232.255630    58182.000000
        8.370000    59223.500000        8.384739      207.612946    58165.140625
        8.380000    58829.601562        8.394749      189.359146    58148.289062
        8.389999    59275.199219        8.404758      176.985596    58131.437500
        8.400000    58775.398438        8.414770      170.217026    58114.593750
        8.410000    59001.898438        8.424780      169.033051    58097.750000
        8.420000    58940.398438        8.434790      173.688400    58080.917969
        8.430000    58448.000000        8.444800      184.763702    58064.085938
        8.440001    58411.101562        8.454811      203.220581    58047.265625
        8.450000    58805.000000        8.464819      230.472260    58030.445312
        8.460000    58960.101562        8.474831      268.518890    58013.632812
        8.469999    58982.199219        8.484840      319.994629    57996.835938
        8.480000    58962.500000        8.494850      388.357117    57980.031250
        8.490000    59319.500000        8.504862      478.001221    57963.234375
        8.500000    58748.398438        8.514872      594.296509    57946.453125
        8.510000    58844.398438        8.524882      743.756287    57929.671875
        8.520000    58659.699219        8.534893      933.890076    57912.898438
        8.530000    59078.300781        8.544902     1173.012207    57896.132812
        8.540000    59255.500000        8.554912     1469.998169    57879.375000
        8.549999    59516.500000        8.564923     1833.550293    57862.625000
        8.559999    60055.601562        8.574933     2271.176514    57845.882812
        8.570000    59939.898438        8.584944     2788.748291    57829.140625
        8.580000    60496.300781        8.594954     3389.516113    57812.414062
        8.590000    60838.500000        8.604965     4074.699951    57795.691406
        8.600000    61198.000000        8.614975     4845.832520    57778.976562
        8.610001    61774.000000        8.624987     5710.939453    57762.277344
        8.620000    62953.300781        8.634995     6693.699707    57745.578125
        8.630000    64014.398438        8.645005     7848.839355    57728.898438
        8.639999    65422.601562        8.655017     9275.002930    57712.210938
        8.650000    67330.601562        8.665027    11118.183594    57695.542969
        8.660000    69930.296875        8.675037    13552.947266    57678.882812
        8.670000    73310.500000        8.685048    16721.638672    57662.226562
        8.680000    77641.000000        8.695059    20637.800781    57645.578125
        8.690001    82003.500000        8.705070    25081.917969    57628.945312
        8.700000    86590.000000        8.715078    29552.388672    57612.320312
        8.710000    91378.398438        8.725089    33339.605469    57595.703125
        8.719999    95174.703125        8.735100    35717.757812    57579.093750
        8.730000    95886.203125        8.745111    36194.011719    57562.496094
        8.740000    94497.601562        8.755121    34676.843750    57545.906250
        8.750000    91388.296875        8.765132    31483.718750    57529.328125
        8.760000    87887.398438        8.775144    27199.970703    57512.757812
        8.770000    81772.101562        8.785154    22479.875000    57496.203125
        8.780000    75841.296875        8.795162    17879.134766    57479.656250
        8.790000    71067.703125        8.805174    13766.799805    57463.117188
        8.799999    66788.898438        8.815185    10328.202148    57446.593750
        8.809999    63768.199219        8.825195     7597.532715    57430.070312
        8.820000    61129.000000        8.835207     5515.464355    57413.566406
        8.830000    60168.898438        8.845217     3978.236084    57397.070312
        8.840000    59964.500000        8.855227     2870.142090    57380.585938
        8.850000    58696.699219        8.865239     2084.989502    57364.109375
        8.860000    58413.500000        8.875248     1534.426636    57347.652344
        8.870000    58814.800781        8.885259     1149.219604    57331.203125
        8.880000    57798.101562        8.895270      878.413879    57314.757812
        8.889999    57529.699219        8.905281      685.672363    57298.328125
        8.900000    57564.199219        8.915292      545.807190    57281.906250
        8.910000    57751.300781        8.925303      441.826202    57265.507812
        8.920000    57460.800781        8.935313      362.491821    57249.113281
        8.930000    57726.699219        8.945324      300.391479    57232.734375
        8.940001    58258.398438        8.955336      250.700058    57216.359375
        8.950000    57896.500000        8.965344      210.254227    57200.000000
        8.960000    57771.000000        8.975355      176.900742    57183.656250
        8.969999    58425.898438        8.985368      149.166992    57167.320312
        8.980000    57611.000000        8.995378      126.001595    57151.000000
        8.990000    57736.500000        9.005388      106.593117    57134.687500
        9.000000    58059.000000        9.015400       90.313988    57118.390625
        9.010000    57645.398438        9.025412       76.656593    57102.101562
        9.020000    57579.000000        9.035422       65.199699    57085.828125
        9.030000    57709.398438        9.045432       55.588745    57069.578125
        9.040000    57379.500000        9.055443       47.523327    57053.328125
        9.049999    58270.800781        9.065454       40.752441    57037.093750
        9.059999    57448.500000        9.075465       35.063393    57020.871094
        9.070000    57569.101562        9.085476       30.279093    57004.664062
        9.080000    57647.898438        9.095487       26.250015    56988.468750
        9.090000    57298.300781        9.105498       22.851809    56972.289062
        9.100000    57017.601562        9.115510       19.981485    56956.117188
        9.110000    57758.699219        9.125519       17.554224    56939.968750
        9.120000    57620.800781        9.135530       15.497771    56923.820312
        9.130000    58039.300781        9.145541       13.754409    56907.695312
        9.139999    56879.800781        9.155552       12.275437    56891.578125
        9.150000    57758.699219        9.165565       11.020495    56875.476562
        9.160000    57532.199219        9.175575        9.956835    56859.390625
        9.170000    56958.601562        9.185586        9.056668    56843.320312
        9.180000    57433.699219        9.195599        8.297046    56827.257812
        9.190001    57079.199219        9.205609        7.659332    56811.210938
        9.200000    58022.101562        9.215618        7.127788    56795.187500
        9.210000    56665.601562        9.225630        6.689195    56779.164062
        9.219999    56931.500000        9.235641        6.333036    56763.164062
        9.230000    57313.101562        9.245652        6.050440    56747.179688
        9.240000    57034.898438        9.255664        5.834259    56731.203125
        9.250000    57716.800781        9.265676        5.678705    56715.242188
        9.260000    57515.000000        9.275686        5.579189    56699.296875
        9.270000    57039.800781        9.285698        5.532161    56683.367188
        9.280000    57303.199219        9.295708        5.535023    56667.453125
        9.290000    57226.898438        9.305718        5.586017    56651.550781
        9.299999    57130.898438        9.315731        5.684200    56635.664062
        9.309999    56810.800781        9.325742        5.829257    56619.792969
        9.320000    57534.601562        9.335752        6.021664    56603.937500
        9.330000    57677.398438        9.345765        6.262609    56588.093750
        9.340000    57229.398438        9.355776        6.553824    56572.265625
        9.350000    56766.500000        9.365788        6.897915    56556.453125
        9.360000    56670.500000        9.375797        7.298048    56540.660156
        9.370000    57167.800781        9.385809        7.758435    56524.875000
        9.380000    57224.398438        9.395820        8.283864    56509.109375
        9.389999    57628.199219        9.405832        8.880348    56493.359375
        9.400000    57015.199219        9.415843        9.554559    56477.625000
        9.410000    56929.000000        9.425855       10.314742    56461.906250
        9.420000    57470.601562        9.435866       11.170237    56446.195312
        9.430000    57606.000000        9.445878       12.131944    56430.507812
        9.440001    57601.101562        9.455890       13.212517    56414.835938
        9.450000    57226.898438        9.465899       14.426343    56399.179688
        9.460000    57194.898438        9.475911       15.790850    56383.535156
        9.469999    57899.000000        9.485923       17.325474    56367.906250
        9.480000    58034.398438        9.495934       19.053003    56352.296875
        9.490000    57534.601562        9.505946       20.999937    56336.699219
        9.500000    58167.398438        9.515957       23.196857    56321.125000
        9.510000    58494.800781        9.525970       25.680346    56305.554688
        9.520000    58081.199219        9.535981       28.491678    56290.007812
        9.530000    58014.699219        9.545990       31.679235    56274.484375
        9.540000    58044.300781        9.556003       35.302788    56258.968750
        9.549999    57987.601562        9.566014       39.428604    56243.468750
        9.559999    57847.300781        9.576025       44.136490    56227.988281
        9.570000    58073.800781        9.586038       49.522507    56212.519531
        9.580000    58374.199219        9.596049       55.697506    56197.070312
        9.590000    58945.300781        9.606061       62.795643    56181.632812
        9.600000    58787.800781        9.616074       70.977531    56166.210938
        9.610000    59363.800781        9.626082       80.430298    56150.820312
        9.620000    58630.199219        9.636094       91.390793    56135.429688
        9.629999    58910.800781        9.646107      104.137039    56120.062500
        9.639999    58674.500000        9.656118      119.006210    56104.710938
        9.650000    58438.199219        9.666130      136.414566    56089.375000
        9.660000    59053.601562        9.676143      156.874832    56074.054688
        9.670000    58765.601562        9.686153      181.012833    56058.757812
        9.680000    58679.398438        9.696165      209.622559    56043.468750
        9.690001    57945.800781        9.706178      243.694229    56028.195312
        9.700000    58443.101562        9.716187      284.462830    56012.949219
        9.710000    58381.500000        9.726199      333.536591    55997.710938
        9.719999    57938.398438        9.736212      392.951141    55982.492188
        9.730000    58231.398438        9.746223      465.315582    55967.289062
        9.740000    58280.601562        9.756235      554.021667    55952.109375
        9.750000    58696.699219        9.766248      663.466919    55936.937500
        9.760000    59110.300781        9.776259      799.315063    55921.789062
        9.770000    58915.800781        9.786271      968.928955    55906.648438
        9.780000    58743.398438        9.796282     1181.764404    55891.531250
        9.790000    58411.101562        9.806293     1450.002930    55876.437500
        9.799999    58425.898438        9.816305     1789.047241    55861.351562
        9.809999    59312.101562        9.826318     2218.307617    55846.289062
        9.820000    60442.199219        9.836329     2761.682129    55831.234375
        9.830000    60151.601562        9.846341     3448.384277    55816.203125
        9.840000    60828.699219        9.856354     4313.287598    55801.187500
        9.850000    61924.199219        9.866365     5396.666016    55786.195312
        9.860000    62655.398438        9.876375     6743.974121    55771.210938
        9.870000    63113.300781        9.886388     8405.718750    55756.250000
        9.879999    64986.800781        9.896399    10433.721680    55741.304688
        9.889999    66382.703125        9.906412    12881.399414    55726.375000
        9.900000    68573.796875        9.916425    15801.078125    55711.460938
        9.910000    71247.398438        9.926436    19245.748047    55696.562500
        9.920000    74935.398438        9.936448    23276.818359    55681.691406
        9.930000    79913.296875        9.946461    27980.466797    55666.828125
        9.940001    85381.203125        9.956473    33497.113281    55651.984375
        9.950000    94091.398438        9.966483    40065.628906    55637.164062
        9.960000   103193.101562        9.976496    48081.464844    55622.359375
        9.969999   115475.500000        9.986507    58114.500000    55607.566406
        9.980000   131640.406250        9.996519    70877.734375    55592.792969
        9.990000   150353.296875       10.006533    87050.429688    55578.035156
       10.000000   169802.296875       10.016544   106914.492188    55563.296875
       10.010000   192163.703125       10.026556   129901.703125    55548.578125
       10.020000   213661.093750       10.036570   154200.281250    55533.875000
       10.030000   231916.093750       10.046579   176743.000000    55519.187500
       10.040000   244028.593750       10.056591   193872.765625    55504.523438
       10.049999   249956.906250       10.066604   202405.937500    55489.875000
       10.059999   247458.093750       10.076616   200751.921875    55475.242188
       10.070000   238152.093750       10.086628   189433.968750    55460.625000
       10.080000   222221.093750       10.096642   170779.218750    55446.023438
       10.090000   201957.203125       10.106653   148057.609375    55431.445312
       10.100000   178347.593750       10.116665   124491.734375    55416.890625
       10.110000   155789.093750       10.126677   102601.976562    55402.339844
       10.120000   136079.203125       10.136688    83961.406250    55387.820312
       10.129999   120074.296875       10.146701    69288.039062    55373.304688
       10.139999   109325.703125       10.156713    58710.765625    55358.812500
       10.150000   102742.500000       10.166725    52048.285156    55344.335938
       10.160000    99854.703125       10.176738    49024.703125    55329.882812
       10.170000   101287.601562       10.186751    49375.089844    55315.437500
       10.180000   106386.203125       10.196763    52812.703125    55301.023438
       10.190001   113961.398438       10.206775    58888.074219    55286.617188
       10.200000   122972.000000       10.216786    66799.492188    55272.234375
       10.210000   131180.000000       10.226799    75282.148438    55257.859375
       10.219999   139072.796875       10.236811    82704.132812    55243.515625
       10.230000   145262.093750       10.246823    87424.023438    55229.179688
       10.240000   146463.500000       10.256836    88265.656250    55214.867188
       10.250000   145296.500000       10.266849    84887.335938    55200.566406
       10.260000   138056.093750       10.276861    77837.734375    55186.289062
       10.270000   129227.703125       10.286874    68295.046875    55172.027344
       10.280000   117555.796875       10.296885    57653.589844    55157.785156
       10.290000   105965.203125       10.306897    47145.792969    55143.554688
       10.299999    95745.796875       10.316910    37647.472656    55129.351562
       10.309999    84987.296875       10.326921    29631.541016    55115.160156
       10.320000    78187.500000       10.336935    23237.316406    55100.980469
       10.330000    72451.296875       10.346948    18389.441406    55086.828125
       10.340000    68189.796875       10.356959    14897.673828    55072.687500
       10.350000    65700.796875       10.366973    12539.372070    55058.570312
       10.360000    63758.300781       10.376984    11113.417969    55044.468750
       10.370000    64398.398438       10.386996    10464.626953    55030.382812
       10.379999    63531.800781       10.397009    10496.120117    55016.312500
       10.389999    64021.800781       10.407022    11160.032227    55002.257812
       10.400000    65363.500000       10.417034    12431.138672    54988.234375
       10.410000    68738.796875       10.427048    14260.791992    54974.218750
       10.420000    71446.898438       10.437059    16519.164062    54960.218750
       10.430000    73630.601562       10.447072    18953.826172    54946.242188
       10.440001    76326.296875       10.457086    21191.339844    54932.277344
       10.450000    78337.703125       10.467096    22808.001953    54918.335938
       10.460000    79494.796875       10.477109    23453.126953    54904.406250
       10.469999    78017.703125       10.487123    22961.255859    54890.500000
       10.480000    77680.398438       10.497134    21402.900391    54876.609375
       10.490000    75479.398438       10.507147    19043.048828    54862.742188
       10.500000    72160.796875       10.517160    16242.422852    54848.878906
       10.510000    69391.203125       10.527173    13352.182617    54835.039062
       10.520000    65434.898438       10.537186    10641.061523    54821.226562
       10.530000    62847.398438       10.547197     8271.517578    54807.421875
       10.540000    60658.800781       10.557210     6308.790527    54793.640625
       10.549999    58827.101562       10.567223     4749.349609    54779.867188
       10.559999    57884.199219       10.577236     3549.014160    54766.117188
       10.570000    57010.300781       10.587249     2646.899902    54752.382812
       10.580000    56803.500000       10.597261     1980.026611    54738.671875
       10.590000    56579.398438       10.607274     1492.068970    54724.976562
       10.600000    55528.199219       10.617288     1136.511475    54711.296875
       10.610000    55641.398438       10.627298      877.172241    54697.632812
       10.620000    55902.398438       10.637311      686.693298    54683.984375
       10.629999    55520.800781       10.647325      545.287415    54670.359375
       10.639999    55503.601562       10.657337      438.838043    54656.750000
       10.650000    55688.199219       10.667350      357.395325    54643.156250
       10.660000    55865.500000       10.677363      294.035065    54629.578125
       10.670000    55326.300781       10.687376      243.963791    54616.023438
       10.680000    55520.800781       10.697389      203.825012    54602.484375
       10.690001    55690.699219       10.707402      171.257629    54588.960938
       10.700000    54917.601562       10.717413      144.585709    54575.453125
       10.710000    55626.699219       10.727427      122.562645    54561.964844
       10.719999    55058.000000       10.737440      104.276794    54548.492188
       10.730000    55474.000000       10.747453       89.026009    54535.039062
       10.740000    55213.101562       10.757465       76.258881    54521.601562
       10.750000    54496.699219       10.767479       65.537308    54508.187500
       10.760000    54801.898438       10.777492       56.510681    54494.781250
       10.770000    55094.898438       10.787505       48.889851    54481.398438
       10.780000    55090.000000       10.797517       42.441002    54468.031250
       10.790000    54895.500000       10.807529       36.967873    54454.679688
       10.799999    55213.101562       10.817542       32.310608    54441.351562
       10.809999    54873.300781       10.827557       28.335739    54428.031250
       10.820000    54353.898438       10.837569       24.934845    54414.734375
       10.830000    54344.000000       10.847582       22.015940    54401.453125
       10.840000    54705.898438       10.857596       19.503036    54388.187500
       10.850000    54526.199219       10.867609       17.334356    54374.937500
       10.860000    54026.398438       10.877620       15.457563    54361.710938
       10.870000    54846.199219       10.887634       13.828238    54348.500000
       10.879999    54787.199219       10.897647       12.411162    54335.296875
       10.889999    54272.601562       10.907660       11.175746    54322.117188
       10.900000    53952.601562       10.917674       10.096454    54308.953125
       10.910000    54164.300781       10.927687        9.152442    54295.812500
       10.920000    54772.398438       10.937699        8.325628    54282.683594
       10.930000    54740.398438       10.947714        7.600863    54269.570312
       10.940001    54789.601562       10.957726        6.965765    54256.476562
       10.950000    54440.000000       10.967737        6.409634    54243.402344
       10.960000    54060.898438       10.977752        5.923218    54230.335938
       10.969999    53873.800781       10.987764        5.499302    54217.296875
       10.980000    53984.601562       10.997778        5.131488    54204.265625
       10.990000    53839.300781       11.007792        4.814632    54191.250000
       11.000000    53950.101562       11.017805        4.544504    54178.257812
       11.010000    54117.500000       11.027819        4.317723    54165.281250
       11.020000    54068.300781       11.037832        4.131689    54152.320312
       11.030000    54848.699219       11.047843        3.984557    54139.378906
       11.040000    54134.800781       11.057857        3.875055    54126.445312
       11.049999    53974.699219       11.067871        3.802583    54113.539062
       11.059999    54132.300781       11.077884        3.767577    54100.640625
       11.070000    54284.898438       11.087897        3.770763    54087.765625
       11.080000    54115.101562       11.097911        3.813767    54074.898438
       11.090000    53925.500000       11.107924        3.899029    54062.054688
       11.100000    54211.101562       11.117938        4.029910    54049.226562
       11.110000    53620.199219       11.127950        4.210776    54036.414062
       11.120000    54368.601562       11.137963        4.447319    54023.617188
       11.129999    54762.500000       11.147976        4.746530    54010.843750
       11.139999    53455.300781       11.157990        5.117263    53998.074219
       11.150000    53566.101562       11.168004        5.570231    53985.328125
       11.160000    54068.300781       11.178018        6.118771    53972.593750
       11.170000    53950.101562       11.188031        6.779244    53959.882812
       11.180000    54304.601562       11.198045        7.571834    53947.179688
       11.190001    53462.699219       11.208058        8.521284    53934.500000
       11.200000    54149.500000       11.218070        9.658128    53921.835938
       11.210000    54526.199219       11.228084       11.020946    53909.187500
       11.219999    53851.601562       11.238097       12.657130    53896.550781
       11.230000    53642.398438       11.248112       14.626563    53883.929688
       11.240000    53443.000000       11.258125       17.004026    53871.328125
       11.250000    54033.800781       11.268138       19.884624    53858.742188
       11.260000    54324.300781       11.278152       23.390438    53846.171875
       11.270000    53516.800781       11.288166       27.675508    53833.617188
       11.280000    53790.101562       11.298178       32.937828    53821.078125
       11.290000    54339.101562       11.308192       39.435780    53808.554688
       11.299999    53726.101562       11.318206       47.496449    53796.046875
       11.309999    53243.601562       11.328218       57.544109    53783.558594
       11.320000    53428.199219       11.338233       70.127205    53771.078125
       11.330000    53142.601562       11.348247       85.941360    53758.625000
       11.340000    53105.699219       11.358260      105.878044    53746.179688
       11.350000    53248.500000       11.368275      131.065903    53733.746094
       11.360000    53388.800781       11.378286      162.904434    53721.335938
       11.370000    53886.101562       11.388300      203.155334    53708.937500
       11.379999    53819.601562       11.398314      253.955566    53696.554688
       11.389999    54395.699219       11.408328      317.868866    53684.187500
       11.400000    54137.199219       11.418342      397.949951    53671.835938
       11.410000    53507.000000       11.428356      497.766144    53659.500000
       11.420000    54058.398438       11.438370      621.388245    53647.179688
       11.430000    54001.800781       11.448383      773.489807    53634.875000
       11.440001    53851.601562       11.458398      959.434387    53622.585938
       11.450000    54260.300781       11.468410     1185.410522    53610.312500
       11.460000    54452.300781       11.478423     1459.235229    53598.046875
       11.469999    55035.800781       11.488438     1791.002441    53585.804688
       11.480000    55289.398438       11.498451     2194.589600    53573.570312
       11.490000    56266.800781       11.508465     2689.662598    53561.359375
       11.500000    56924.101562       11.518479     3303.229980    53549.156250
       11.510000    57192.398438       11.528493     4069.260742    53536.976562
       11.520000    58049.199219       11.538507     5024.621582    53524.804688
       11.530000    59570.601562       11.548520     6196.576172    53512.652344
       11.540000    60653.898438       11.558534     7583.666504    53500.515625
       11.549999    62303.300781       11.568547     9130.114258    53488.390625
       11.559999    63140.398438       11.578562    10708.998047    53476.273438
       11.570000    64088.199219       11.588576    12127.240234    53464.179688
       11.580000    64565.800781       11.598590    13164.591797    53452.101562
       11.590000    65161.601562       11.608604    13637.385742    53440.035156
       11.600000    66471.296875       11.618618    13459.039062    53427.984375
       11.610000    66006.000000       11.628630    12668.486328    53415.945312
       11.620000    65577.703125       11.638645    11410.800781    53403.921875
       11.629999    65338.898438       11.648659     9888.290039    53391.914062
       11.639999    63881.398438       11.658672     8301.646484    53379.921875
       11.650000    62357.500000       11.668687     6810.528320    53367.937500
       11.660000    61404.800781       11.678701     5517.833496    53355.976562
       11.670000    60449.500000       11.688715     4472.950684    53344.031250
       11.680000    59221.000000       11.698729     3684.916504    53332.093750
       11.690001    58603.101562       11.708744     3137.040527    53320.171875
       11.700000    58105.800781       11.718756     2797.499023    53308.265625
       11.710000    57396.800781       11.728770     2623.763672    53296.367188
       11.719999    57160.398438       11.738785     2565.630859    53284.492188
       11.730000    55671.000000       11.748798     2567.235107    53272.625000
       11.740000    56596.699219       11.758813     2572.913574    53260.773438
       11.750000    55936.898438       11.768827     2536.208496    53248.937500
       11.760000    55006.300781       11.778842     2428.841797    53237.109375
       11.770000    54767.500000       11.788856     2245.111084    53225.300781
       11.780000    55348.500000       11.798868     1999.249390    53213.507812
       11.790000    54715.800781       11.808883     1717.264648    53201.726562
       11.799999    54491.699219       11.818896     1427.682983    53189.960938
       11.809999    54149.500000       11.828912     1154.008301    53178.203125
       11.820000    53703.898438       11.838925      911.666138    53166.460938
       11.830000    53905.800781       11.848940      707.602783    53154.734375
       11.840000    53738.398438       11.858954      542.432312    53143.023438
       11.850000    53068.800781       11.868969      412.723450    53131.320312
       11.860000    52862.000000       11.878981      313.149628    53119.640625
       11.870000    52921.000000       11.888996      237.855347    53107.960938
       11.879999    52933.398438       11.899011      181.509552    53096.300781
       11.889999    51901.800781       11.909024      139.539795    53084.656250
       11.900000    52527.101562       11.919040      108.273270    53073.023438
       11.910000    53004.699219       11.929054       84.898979    53061.406250
       11.920000    53118.000000       11.939068       67.302292    53049.796875
       11.930000    53051.500000       11.949083       53.927818    53038.203125
       11.940001    52736.398438       11.959097       43.656628    53026.621094
       11.950000    52997.398438       11.969110       35.677849    53015.054688
       11.960000    52098.800781       11.979125       29.408216    53003.500000
       11.969999    52679.800781       11.989139       24.432741    52991.960938
       11.980000    52246.500000       11.999153       20.446581    52980.429688
       11.990000    52340.000000       12.009169       17.227938    52968.914062
       12.000000    52492.699219       12.019182       14.612906    52957.414062
       12.010000    52056.898438       12.029197       12.476789    52945.921875
       12.020000    52556.699219       12.039210       10.725516    52934.445312
       12.030000    52111.101562       12.049225        9.285714    52922.984375
       12.040000    53095.800781       12.059238        8.100530    52911.531250
       12.050000    51759.000000       12.069254        7.124529    52900.093750
       12.059999    52069.199219       12.079268        6.322118    52888.664062
       12.070000    51559.601562       12.089283        5.664480    52877.250000
       12.080000    51089.398438       12.099298        5.128540    52865.847656
       12.090000    51943.699219       12.109312        4.695949    52854.457031
       12.099999    52160.300781       12.119325        4.351812    52843.082031
       12.110000    52209.601562       12.129340        4.084210    52831.718750
       12.120000    51973.199219       12.139355        3.883912    52820.367188
       12.130000    51906.699219       12.149369        3.743596    52809.023438
       12.139999    51958.398438       12.159385        3.657686    52797.695312
       12.150000    51958.398438       12.169399        3.622113    52786.382812
       12.160000    52256.300781       12.179414        3.634066    52775.074219
       12.170000    51680.199219       12.189429        3.691898    52763.781250
       12.179999    51244.500000       12.199441        3.794956    52752.503906
       12.190000    51667.898438       12.209456        3.943697    52741.234375
       12.200000    51953.500000       12.219471        4.139398    52729.976562
       12.210000    52207.101562       12.229486        4.384361    52718.734375
       12.220000    52091.398438       12.239500        4.681862    52707.500000
       12.230000    51414.398438       12.249516        5.036261    52696.281250
       12.240000    53054.000000       12.259530        5.452951    52685.070312
       12.250000    52731.500000       12.269546        5.938746    52673.867188
       12.260000    53334.601562       12.279560        6.501715    52662.683594
       12.270000    53484.800781       12.289574        7.151628    52651.507812
       12.280000    53342.000000       12.299587        7.900231    52640.343750
       12.290000    52896.398438       12.309604        8.761688    52629.191406
       12.300000    53145.101562       12.319618        9.752123    52618.054688
       12.309999    53140.199219       12.329633       10.891289    52606.921875
       12.320000    52724.101562       12.339648       12.202592    52595.804688
       12.330000    52155.398438       12.349663       13.713449    52584.695312
       12.340000    52325.300781       12.359677       15.456917    52573.601562
       12.349999    52421.300781       12.369691       17.472069    52562.515625
       12.360000    51956.000000       12.379706       19.806524    52551.445312
       12.370000    51796.000000       12.389721       22.515976    52540.382812
       12.380000    52182.500000       12.399736       25.668684    52529.328125
       12.389999    51557.101562       12.409751       29.345718    52518.289062
       12.400000    52285.898438       12.419765       33.646156    52507.257812
       12.410000    52879.199219       12.429782       38.690987    52496.234375
       12.420000    52029.800781       12.439796       44.624424    52485.226562
       12.429999    51815.601562       12.449809       51.624634    52474.230469
       12.440000    51860.000000       12.459825       59.914555    52463.242188
       12.450000    51707.300781       12.469839       69.761978    52452.265625
       12.460000    51734.398438       12.479855       81.503975    52441.296875
       12.470000    51340.500000       12.489869       95.555298    52430.343750
       12.480000    51616.199219       12.499885      112.439812    52419.398438
       12.490000    52266.199219       12.509900      132.810989    52408.460938
       12.500000    52428.699219       12.519915      157.492111    52397.539062
       12.510000    51727.000000       12.529930      187.534546    52386.625000
       12.520000    51547.300781       12.539944      224.260239    52375.718750
       12.530000    51685.199219       12.549958      269.379364    52364.828125
       12.540000    51670.398438       12.559974      325.073242    52353.945312
       12.550000    51924.000000       12.569989      394.136017    52343.062500
       12.559999    51483.300781       12.580004      480.155396    52332.203125
       12.570000    52096.300781       12.590020      587.783142    52321.343750
       12.580000    51475.898438       12.600035      722.916138    52310.507812
       12.590000    51655.601562       12.610050      893.197449    52299.667969
       12.599999    52182.500000       12.620064     1108.281494    52288.851562
       12.610000    52189.898438       12.630079     1380.583496    52278.031250
       12.620000    52049.500000       12.640094     1725.594971    52267.226562
       12.630000    52475.398438       12.650110     2162.929199    52256.429688
       12.639999    52512.398438       12.660125     2716.648438    52245.640625
       12.650000    52810.300781       12.670139     3416.673828    52234.867188
       12.660000    52985.101562       12.680156     4299.677734    52224.097656
       12.670000    53635.000000       12.690171     5409.769531    52213.335938
       12.679999    54051.101562       12.700184     6800.280762    52202.593750
       12.690000    55210.601562       12.710200     8537.403320    52191.851562
       12.700000    56291.398438       12.720215    10700.265625    52181.125000
       12.710000    58423.398438       12.730230    13389.356445    52170.406250
       12.720000    60809.000000       12.740247    16732.375000    52159.687500
       12.730000    64218.699219       12.750261    20893.910156    52148.988281
       12.740000    68416.296875       12.760277    26090.873047    52138.296875
       12.750000    74334.703125       12.770292    32597.427734    52127.609375
       12.760000    81397.898438       12.780308    40740.265625    52116.933594
       12.770000    92658.601562       12.790321    50855.785156    52106.265625
       12.780000   107201.101562       12.800337    63200.984375    52095.609375
       12.790000   125121.203125       12.810352    77775.554688    52084.960938
       12.800000   147529.500000       12.820368    94115.578125    52074.324219
       12.809999   170841.203125       12.830383   111111.851562    52063.691406
       12.820000   192929.406250       12.840399   126994.359375    52053.066406
       12.830000   211920.500000       12.850414   139593.593750    52042.445312
       12.840000   224092.203125       12.860431   146871.562500    52031.843750
       12.849999   228393.093750       12.870444   147534.453125    52021.246094
       12.860000   223050.796875       12.880459   141451.421875    52010.656250
       12.870000   210662.500000       12.890475   129659.203125    52000.078125
       12.880000   189209.500000       12.900491   114000.960938    51989.503906
       12.889999   164600.296875       12.910506    96564.398438    51978.937500
       12.900000   140926.593750       12.920522    79196.312500    51968.382812
       12.910000   118858.203125       12.930537    63221.449219    51957.835938
       12.920000    99798.101562       12.940553    49383.503906    51947.289062
       12.929999    85686.500000       12.950567    37937.496094    51936.757812
       12.940000    74182.000000       12.960583    28798.263672    51926.234375
       12.950000    65897.703125       12.970598    21696.103516    51915.722656
       12.960000    60949.300781       12.980615    16285.882812    51905.210938
       12.970000    58302.800781       12.990630    12223.089844    51894.710938
       12.980000    56165.800781       13.000646     9199.399414    51884.218750
       12.990000    54777.300781       13.010661     6959.736328    51873.734375
       13.000000    53979.699219       13.020677     5302.644531    51863.253906
       13.010000    53679.300781       13.030692     4074.258301    51852.781250
       13.020000    53039.199219       13.040707     3159.911865    51842.320312
       13.030000    52566.500000       13.050722     2475.295410    51831.867188
       13.040000    51690.101562       13.060738     1959.481567    51821.421875
       13.050000    51919.000000       13.070754     1568.490479    51810.976562
       13.059999    51704.898438       13.080770     1270.866577    51800.539062
       13.070000    51606.398438       13.090785     1044.002686    51790.117188
       13.080000    51535.000000       13.100801      871.775208    51779.695312
       13.090000    52037.199219       13.110817      742.785339    51769.289062
       13.099999    51901.800781       13.120831      649.033447    51758.882812
       13.110000    52199.699219       13.130847      585.069275    51748.484375
       13.120000    52138.199219       13.140863      547.524170    51738.093750
       13.130000    52320.300781       13.150879      534.638367    51727.710938
       13.139999    52332.601562       13.160894      546.059021    51717.328125
       13.150000    52278.500000       13.170911      582.737305    51706.960938
       13.160000    52475.398438       13.180926      646.882568    51696.593750
       13.170000    52753.601562       13.190942      742.049561    51686.242188
       13.179999    52985.101562       13.200956      873.289246    51675.894531
       13.190000    52775.800781       13.210972     1047.517822    51665.546875
       13.200000    52460.699219       13.220988     1273.954590    51655.210938
       13.210000    52591.101562       13.231005     1564.780273    51644.882812
       13.220000    53470.000000       13.241020     1935.889526    51634.554688
       13.230000    53130.300781       13.251037     2407.555420    51624.238281
       13.240000    53647.300781       13.261053     3003.804932    51613.929688
       13.250000    54149.500000       13.271069     3749.901611    51603.617188
       13.260000    55685.800781       13.281084     4666.266602    51593.320312
       13.270000    56850.199219       13.291099     5757.142578    51583.027344
       13.280000    58248.601562       13.301115     6996.263184    51572.742188
       13.290000    60562.800781       13.311131     8311.593750    51562.460938
       13.300000    61919.300781       13.321148     9581.797852    51552.187500
       13.309999    64019.300781       13.331163    10648.106445    51541.914062
       13.320000    65880.500000       13.341179    11350.028320    51531.656250
       13.330000    66574.703125       13.351195    11569.462891    51521.394531
       13.340000    65484.101562       13.361212    11267.775391    51511.144531
       13.349999    65080.398438       13.371225    10497.271484    51500.906250
       13.360000    62896.699219       13.381243     9380.674805    51490.656250
       13.370000    61380.101562       13.391258     8074.709473    51480.421875
       13.380000    59442.601562       13.401274     6728.776367    51470.195312
       13.389999    56759.101562       13.411291     5458.773926    51459.968750
       13.400000    55018.601562       13.421307     4337.901367    51449.753906
       13.410000    54353.898438       13.431323     3398.515381    51439.539062
       13.420000    52765.898438       13.441339     2643.702881    51429.335938
       13.429999    51813.199219       13.451353     2058.480713    51419.132812
       13.440000    51695.000000       13.461370     1618.997314    51408.933594
       13.450000    51212.500000       13.471387     1300.196289    51398.742188
       13.460000    51471.000000       13.481402     1079.153931    51388.554688
       13.469999    50641.300781       13.491419      936.875549    51378.371094
       13.480000    51074.601562       13.501435      859.125610    51368.195312
       13.490000    51185.398438       13.511452      836.211365    51358.023438
       13.500000    51099.199219       13.521467      862.653015    51347.855469
       13.510000    51311.000000       13.531485      936.851990    51337.695312
       13.520000    51830.398438       13.541498     1060.769775    51327.539062
       13.530000    52258.800781       13.551515     1240.091675    51317.382812
       13.540000    52894.000000       13.561531     1484.168091    51307.234375
       13.550000    53068.800781       13.571548     1806.556396    51297.093750
       13.559999    53792.601562       13.581564     2225.637695    51286.953125
       13.570000    54952.101562       13.591580     2765.518555    51276.820312
       13.580000    56291.398438       13.601597     3457.212402    51266.691406
       13.590000    57689.699219       13.611613     4340.137695    51256.562500
       13.599999    59435.199219       13.621628     5463.796875    51246.445312
       13.610000    61318.601562       13.631644     6891.142090    51236.328125
       13.620000    64696.300781       13.641661     8700.575195    51226.210938
       13.630000    68827.398438       13.651678    10991.430664    51216.101562
       13.639999    73633.000000       13.661694    13888.647461    51206.000000
       13.650000    79145.203125       13.671710    17553.501953    51195.898438
       13.660000    86993.796875       13.681727    22192.279297    51185.800781
       13.670000    96139.703125       13.691744    28067.607422    51175.707031
       13.679999   106607.703125       13.701757    35507.921875    51165.625000
       13.690000   118299.296875       13.711774    44913.160156    51155.539062
       13.700000   131608.296875       13.721791    56715.441406    51145.453125
       13.710000   146441.296875       13.731808    71304.843750    51135.378906
       13.719999   158189.500000       13.741824    88887.570312    51125.304688
       13.730000   172867.406250       13.751841   109264.601562    51115.234375
       13.740000   185263.000000       13.761857   131592.875000    51105.171875
       13.750000   194775.796875       13.771873   154230.812500    51095.109375
       13.760000   204308.296875       13.781891   174818.593750    51085.046875
       13.770000   209857.406250       13.791905   190673.843750    51074.992188
       13.780000   213040.703125       13.801922   199489.859375    51064.937500
       13.790000   213533.093750       13.811939   200005.796875    51054.890625
       13.800000   210906.203125       13.821956   192428.828125    51044.843750
       13.809999   205891.296875       13.831972   178357.453125    51034.800781
       13.820000   200280.593750       13.841989   160286.625000    51024.761719
       13.830000   193616.296875       13.852005   140941.703125    51014.726562
       13.840000   183977.906250       13.862021   122703.390625    51004.695312
       13.849999   175634.500000       13.872037   107268.617188    50994.664062
       13.860000   166594.406250       13.882053    95535.554688    50984.636719
       13.870000   156951.203125       13.892070    87654.421875    50974.609375
       13.880000   149368.500000       13.902087    83133.539062    50964.589844
       13.889999   142551.500000       13.912104    80994.218750    50954.570312
       13.900000   136864.500000       13.922120    79968.609375    50944.554688
       13.910000   129875.203125       13.932138    78757.984375    50934.539062
       13.920000   122418.101562       13.942155    76311.726562    50924.527344
       13.929999   116319.898438       13.952169    72046.335938    50914.523438
       13.940000   110106.101562       13.962187    65919.789062    50904.515625
       13.950000   103111.796875       13.972203    58351.777344    50894.515625
       13.960000    96642.000000       13.982220    50016.394531    50884.515625
       13.969999    90625.101562       13.992237    41623.046875    50874.515625
       13.980000    84556.500000       14.002254    33754.699219    50864.515625
       13.990000    78342.601562       14.012270    26786.964844    50854.523438
       14.000000    73125.898438       14.022288    20890.716797    50844.531250
       14.010000    68975.101562       14.032305    16080.042969    50834.539062
       14.020000    65036.101562       14.042319    12264.033203    50824.554688
       14.030000    61468.800781       14.052337     9300.056641    50814.566406
       14.040000    59009.300781       14.062353     7034.940918    50804.585938
       14.050000    57071.800781       14.072371     5322.507812    50794.601562
       14.059999    55158.898438       14.082388     4036.897461    50784.625000
       14.070000    54390.800781       14.092404     3075.046387    50774.640625
       14.080000    53051.500000       14.102422     2355.588379    50764.664062
       14.090000    52573.898438       14.112439     1816.420288    50754.695312
       14.099999    51146.000000       14.122454     1410.871826    50744.718750
       14.110000    50464.101562       14.132470     1104.026001    50734.750000
       14.120000    50587.199219       14.142488      870.373413    50724.781250
       14.130000    50116.898438       14.152505      691.256287    50714.812500
       14.139999    49728.000000       14.162521      552.893311    50704.847656
       14.150000    49577.800781       14.172539      445.200684    50694.882812
       14.160000    49321.699219       14.182556      360.771210    50684.914062
       14.170000    49211.000000       14.192573      294.116028    50674.953125
       14.179999    49038.601562       14.202588      241.137543    50664.996094
       14.190000    48750.601562       14.212605      198.750351    50655.031250
       14.200000    48597.898438       14.222623      164.641922    50645.078125
       14.210000    48691.500000       14.232639      137.043869    50635.117188
       14.219999    48371.398438       14.242657      114.591454    50625.164062
       14.230000    48785.000000       14.252674       96.236328    50615.203125
       14.240000    49696.000000       14.262691       81.161194    50605.250000
       14.250000    48487.199219       14.272709       68.720802    50595.296875
       14.260000    48984.500000       14.282725       58.414547    50585.343750
       14.270000    48802.300781       14.292741       49.840118    50575.390625
       14.280000    48662.000000       14.302758       42.676373    50565.437500
       14.290000    48169.601562       14.312776       36.669743    50555.492188
       14.300000    48437.898438       14.322792       31.615412    50545.539062
       14.309999    48233.601562       14.332810       27.346304    50535.585938
       14.320000    48706.300781       14.342827       23.729729    50525.640625
       14.330000    48044.000000       14.352844       20.655212    50515.695312
       14.340000    48285.300781       14.362863       18.033554    50505.742188
       14.349999    47583.601562       14.372877       15.792587    50495.796875
       14.360000    47731.398438       14.382895       13.870511    50485.851562
       14.370000    48728.398438       14.392912       12.218257    50475.906250
       14.380000    48487.199219       14.402929       10.794615    50465.953125
       14.389999    48066.199219       14.412947        9.565365    50456.007812
       14.400000    48080.898438       14.422964        8.501998    50446.062500
       14.410000    48216.300781       14.432981        7.580721    50436.117188
       14.420000    47637.800781       14.442999        6.781622    50426.167969
       14.429999    48285.300781       14.453015        6.088084    50416.222656
       14.440000    47832.300781       14.463032        5.486043    50406.273438
       14.450000    48127.699219       14.473049        4.963717    50396.328125
       14.460000    47689.500000       14.483068        4.511295    50386.382812
       14.469999    47111.000000       14.493084        4.120682    50376.437500
       14.480000    47024.800781       14.503101        3.784920    50366.488281
       14.490000    47246.398438       14.513120        3.498391    50356.539062
       14.500000    47733.800781       14.523137        3.256560    50346.593750
       14.510000    47595.898438       14.533154        3.055763    50336.640625
       14.520000    46914.000000       14.543170        2.893176    50326.695312
       14.530000    47672.300781       14.553187        2.766777    50316.750000
       14.540000    47527.000000       14.563205        2.675329    50306.796875
       14.550000    47271.000000       14.573223        2.618317    50296.843750
       14.559999    47901.199219       14.583240        2.595996    50286.898438
       14.570000    47640.300781       14.593257        2.609395    50276.945312
       14.580000    47770.699219       14.603275        2.660417    50266.992188
       14.590000    47517.199219       14.613293        2.751908    50257.039062
       14.599999    47952.898438       14.623308        2.887779    50247.085938
       14.610000    47802.699219       14.633327        3.073309    50237.128906
       14.620000    47091.300781       14.643344        3.315147    50227.171875
       14.630000    47499.898438       14.653361        3.621813    50217.214844
       14.639999    47453.199219       14.663379        4.003995    50207.257812
       14.650000    47184.800781       14.673397        4.475098    50197.296875
       14.660000    47495.000000       14.683414        5.051697    50187.335938
       14.670000    47544.199219       14.693432        5.754582    50177.375000
       14.679999    47677.199219       14.703448        6.609538    50167.414062
       14.690000    47534.398438       14.713466        7.649019    50157.449219
       14.700000    47472.898438       14.723483        8.913333    50147.484375
       14.710000    47438.398438       14.733501       10.453264    50137.515625
       14.719999    46931.199219       14.743519       12.332145    50127.546875
       14.730000    47822.398438       14.753536       14.630287    50117.582031
       14.740000    47655.000000       14.763555       17.449274    50107.609375
       14.750000    47497.500000       14.773572       20.916903    50097.632812
       14.760000    47522.101562       14.783589       25.196363    50087.664062
       14.770000    47738.699219       14.793606       30.494509    50077.687500
       14.780000    47571.300781       14.803623       37.076839    50067.710938
       14.790000    47728.898438       14.813641       45.280800    50057.726562
       14.800000    48209.000000       14.823660       55.540890    50047.750000
       14.809999    47980.000000       14.833677       68.406998    50037.765625
       14.820000    47852.000000       14.843695       84.590736    50027.781250
       14.830000    47859.398438       14.853713      105.004761    50017.789062
       14.840000    48250.800781       14.863730      130.813858    50007.804688
       14.849999    48209.000000       14.873747      163.516357    49997.812500
       14.860000    47844.601562       14.883765      205.049774    49987.820312
       14.870000    48088.300781       14.893783      257.880249    49977.824219
       14.880000    48115.398438       14.903800      325.198273    49967.828125
       14.889999    48381.300781       14.913819      411.130035    49957.820312
       14.900000    48814.601562       14.923837      520.950195    49947.820312
       14.910000    49114.898438       14.933854      661.549988    49937.820312
       14.920000    48620.101562       14.943872      841.891724    49927.812500
       14.929999    48068.601562       14.953889     1073.590698    49917.804688
       14.940000    48829.398438       14.963906     1371.981689    49907.789062
       14.950000    49639.300781       14.973925     1757.083618    49897.773438
       14.960000    49752.601562       14.983943     2254.937744    49887.757812
       14.969999    51013.101562       14.993960     2899.016113    49877.742188
       14.980000    51389.699219       15.003979     3731.548096    49867.718750
       14.990000    53243.601562       15.013997     4803.087402    49857.691406
       15.000000    54863.500000       15.024014     6169.907227    49847.664062
       15.010000    58753.300781       15.034034     7887.343750    49837.632812
       15.020000    61586.898438       15.044049     9993.486328    49827.605469
       15.030000    64994.199219       15.054068    12491.213867    49817.570312
       15.040000    69026.796875       15.064086    15316.668945    49807.527344
       15.050000    73088.898438       15.074103    18317.250000    49797.484375
       15.059999    77532.703125       15.084122    21244.908203    49787.445312
       15.070000    80642.101562       15.094139    23777.980469    49777.398438
       15.080000    82136.398438       15.104158    25582.970703    49767.343750
       15.090000    82321.101562       15.114176    26394.087891    49757.289062
       15.099999    81316.601562       15.124192    26089.654297    49747.234375
       15.110000    78409.101562       15.134211    24724.128906    49737.171875
       15.120000    75481.898438       15.144229    22508.611328    49727.109375
       15.130000    70907.703125       15.154246    19747.791016    49717.039062
       15.139999    66441.796875       15.164266    16761.402344    49706.968750
       15.150000    62554.500000       15.174283    13824.599609    49696.898438
       15.160000    58381.500000       15.184301    11130.650391    49686.820312
       15.170000    55803.898438       15.194321     8788.906250    49676.738281
       15.179999    53241.101562       15.204336     6838.669434    49666.656250
       15.190000    51456.199219       15.214355     5267.584473    49656.566406
       15.200000    50328.699219       15.224373     4036.930420    49646.476562
       15.210000    49373.398438       15.234391     3095.446777    49636.382812
       15.219999    48890.898438       15.244410     2390.826904    49626.281250
       15.230000    48270.500000       15.254429     1875.817871    49616.179688
       15.240000    48184.300781       15.264446     1511.179443    49606.070312
       15.250000    48238.500000       15.274465     1265.957886    49595.960938
       15.259999    48556.101562       15.284481     1117.521973    49585.851562
       15.270000    47960.300781       15.294499     1050.449829    49575.734375
       15.280000    47940.601562       15.304518     1055.915283    49565.609375
       15.290000    48135.101562       15.314537     1130.961182    49555.484375
       15.300000    48940.101562       15.324555     1278.224365    49545.351562
       15.309999    48772.699219       15.334573     1506.063232    49535.214844
       15.320000    49511.300781       15.344592     1829.177124    49525.078125
       15.330000    50370.500000       15.354610     2269.225342    49514.929688
       15.340000    50190.800781       15.364629     2856.176270    49504.789062
       15.349999    50966.300781       15.374646     3629.030762    49494.636719
       15.360000    52071.699219       15.384664     4636.166992    49484.480469
       15.370000    53984.601562       15.394682     5933.437012    49474.320312
       15.380000    55826.101562       15.404701     7578.574707    49464.156250
       15.389999    57935.898438       15.414720     9620.121094    49453.988281
       15.400000    61628.800781       15.424738    12081.608398    49443.812500
       15.410000    65951.898438       15.434757    14940.715820    49433.632812
       15.420000    70693.500000       15.444776    18110.230469    49423.453125
       15.429999    75122.500000       15.454792    21434.380859    49413.269531
       15.440000    79903.500000       15.464811    24710.968750    49403.078125
       15.450000    83288.601562       15.474829    27736.273438    49392.882812
       15.460000    85607.703125       15.484847    30381.019531    49382.679688
       15.469999    87624.000000       15.494865    32653.632812    49372.472656
       15.480000    88365.000000       15.504885    34737.554688    49362.261719
       15.490000    88106.500000       15.514903    36976.402344    49352.046875
       15.500000    87739.703125       15.524921    39813.046875    49341.828125
       15.509999    89854.500000       15.534939    43692.218750    49331.605469
       15.520000    92828.500000       15.544957    48950.238281    49321.375000
       15.530000    99254.000000       15.554976    55699.308594    49311.136719
       15.540000   108035.601562       15.564995    63731.500000    49300.898438
       15.550000   117521.296875       15.575013    72459.179688    49290.648438
       15.559999   127644.703125       15.585032    80944.625000    49280.398438
       15.570000   137103.296875       15.595052    88030.445312    49270.140625
       15.580000   142534.296875       15.605070    92583.531250    49259.882812
       15.590000   146067.093750       15.615088    93778.679688    49249.617188
       15.599999   144964.203125       15.625106    91316.695312    49239.343750
       15.610000   139452.000000       15.635124    85490.664062    49229.070312
       15.620000   130000.703125       15.645143    77078.414062    49218.781250
       15.630000   119143.703125       15.655162    67112.812500    49208.500000
       15.639999   107063.203125       15.665180    56636.250000    49198.207031
       15.650000    95669.500000       15.675200    46506.011719    49187.906250
       15.660000    84901.101562       15.685219    37310.707031    49177.601562
       15.670000    75742.898438       15.695237    29364.412109    49167.289062
       15.679999    68536.898438       15.705254    22758.089844    49156.980469
       15.690000    63994.699219       15.715273    17428.138672    49146.656250
       15.700000    60220.601562       15.725292    13230.980469    49136.332031
       15.710000    57611.000000       15.735311     9987.084961    49126.000000
       15.719999    56126.398438       15.745330     7514.968262    49115.656250
       15.730000    54816.699219       15.755349     5651.285645    49105.312500
       15.740000    54609.898438       15.765368     4257.437012    49094.968750
       15.750000    54489.300781       15.775387     3220.722900    49084.609375
       15.759999    53888.601562       15.785404     2453.144287    49074.250000
       15.770000    54248.000000       15.795423     1886.772461    49063.882812
       15.780000    53740.898438       15.805442     1470.707642    49053.507812
       15.790000    53317.398438       15.815461     1167.203491    49043.125000
       15.800000    53667.000000       15.825480      948.615417    49032.742188
       15.809999    53718.699219       15.835499      794.969971    49022.351562
       15.820000    53908.300781       15.845518      692.223816    49011.953125
       15.830000    53115.500000       15.855536      630.793579    49001.546875
       15.840000    53721.199219       15.865556      604.565308    48991.132812
       15.849999    53989.500000       15.875573      610.245605    48980.722656
       15.860000    54203.699219       15.885592      646.918335    48970.296875
       15.870000    54518.800781       15.895611      715.820740    48959.871094
       15.880000    54624.699219       15.905630      820.336365    48949.433594
       15.889999    54617.300781       15.915649      966.090088    48938.992188
       15.900000    55498.699219       15.925668     1161.253052    48928.539062
       15.910000    56345.500000       15.935688     1417.138916    48918.085938
       15.920000    55939.300781       15.945706     1748.679565    48907.625000
       15.929999    56141.199219       15.955724     2175.699707    48897.156250
       15.940000    56724.699219       15.965743     2724.384766    48886.679688
       15.950000    57094.000000       15.975762     3428.910889    48876.199219
       15.960000    58352.000000       15.985781     4334.353516    48865.718750
       15.969999    59403.199219       15.995801     5500.899902    48855.218750
       15.980000    60326.398438       16.005821     7008.269043    48844.718750
       15.990000    63743.601562       16.015841     8963.247070    48834.207031
       16.000000    66038.101562       16.025858    11508.954102    48823.695312
       16.009998    68884.000000       16.035875    14837.883789    48813.171875
       16.020000    73103.703125       16.045897    19207.181641    48802.644531
       16.029999    79162.500000       16.055914    24947.048828    48792.109375
       16.040001    87296.601562       16.065935    32485.683594    48781.562500
       16.049999    97668.601562       16.075954    42334.031250    48771.015625
       16.059999   109443.796875       16.085972    55073.746094    48760.460938
       16.070000   125342.796875       16.095991    71298.359375    48749.898438
       16.080000   143551.000000       16.106010    91479.539062    48739.328125
       16.090000   166161.093750       16.116030   115789.289062    48728.746094
       16.099998   187109.500000       16.126047   143855.765625    48718.164062
       16.110001   213764.500000       16.136070   174567.875000    48707.570312
       16.119999   235746.796875       16.146088   205866.343750    48696.968750
       16.130001   259169.296875       16.156109   234964.265625    48686.359375
       16.139999   275366.187500       16.166124   258621.296875    48675.750000
       16.150000   286609.687500       16.176144   273888.781250    48665.128906
       16.160000   291548.312500       16.186163   278732.875000    48654.500000
       16.170000   288466.000000       16.196184   272597.093750    48643.863281
       16.180000   281582.500000       16.206203   256522.937500    48633.218750
       16.189999   269597.906250       16.216221   232836.906250    48622.570312
       16.200001   252369.593750       16.226242   204526.171875    48611.906250
       16.209999   233548.296875       16.236259   174640.718750    48601.242188
       16.219999   210923.406250       16.246279   145718.359375    48590.570312
       16.230000   189827.406250       16.256300   119588.781250    48579.890625
       16.240000   172037.703125       16.266319    97344.851562    48569.199219
       16.250000   154782.203125       16.276339    79450.500000    48558.500000
       16.259998   141569.203125       16.286354    65958.015625    48547.804688
       16.270000   131069.203125       16.296375    56666.058594    48537.089844
       16.279999   123988.796875       16.306393    51293.445312    48526.367188
       16.290001   120825.203125       16.316416    49516.484375    48515.640625
       16.299999   117994.000000       16.326433    51000.957031    48504.906250
       16.309999   117949.703125       16.336452    55353.160156    48494.164062
       16.320000   119193.000000       16.346472    62053.429688    48483.410156
       16.330000   120652.898438       16.356491    70389.968750    48472.652344
       16.340000   123257.601562       16.366510    79442.156250    48461.886719
       16.349998   126711.601562       16.376528    88150.390625    48451.113281
       16.360001   130355.203125       16.386553    95496.773438    48440.320312
       16.369999   133592.593750       16.396570   100710.281250    48429.539062
       16.380001   137497.203125       16.406591   103515.273438    48418.734375
       16.389999   140572.093750       16.416609   104207.984375    48407.929688
       16.400000   145776.593750       16.426628   103615.140625    48397.113281
       16.410000   151367.593750       16.436647   102893.976562    48386.289062
       16.420000   157241.703125       16.446669   103259.343750    48375.457031
       16.430000   164575.703125       16.456688   105703.953125    48364.617188
       16.439999   170688.593750       16.466705   110767.984375    48353.773438
       16.450001   179384.000000       16.476727   118396.546875    48342.914062
       16.459999   184920.796875       16.486744   127878.500000    48332.054688
       16.469999   189630.406250       16.496763   137940.359375    48321.175781
       16.480000   191447.296875       16.506784   146936.609375    48310.296875
       16.490000   189527.000000       16.516804   153169.125000    48299.406250
       16.500000   185940.093750       16.526825   155258.765625    48288.500000
       16.509998   178286.000000       16.536842   152444.781250    48277.597656
       16.520000   168492.593750       16.546864   144736.859375    48266.679688
       16.529999   157224.406250       16.556881   132876.343750    48255.757812
       16.540001   144816.500000       16.566904   118089.945312    48244.820312
       16.549999   132108.093750       16.576921   101829.523438    48233.882812
       16.559999   119446.601562       16.586941    85428.031250    48222.933594
       16.570000   108835.796875       16.596960    69947.250000    48211.976562
       16.580000    99094.000000       16.606981    56077.988281    48201.007812
       16.590000    91087.898438       16.617001    44168.980469    48190.031250
       16.599998    83564.296875       16.627020    34283.207031    48179.046875
       16.610001    77084.601562       16.637041    26298.187500    48168.054688
       16.619999    73098.796875       16.647058    19992.943359    48157.050781
       16.630001    69511.796875       16.657082    15096.400391    48146.039062
       16.639999    65782.000000       16.667099    11350.245117    48135.015625
       16.650000    63440.699219       16.677118     8512.048828    48123.992188
       16.660000    61798.699219       16.687138     6378.952637    48112.953125
       16.670000    60346.101562       16.697159     4784.206543    48101.906250
       16.680000    58896.101562       16.707180     3596.180664    48090.847656
       16.689999    58059.000000       16.717197     2712.766602    48079.781250
       16.700001    57446.000000       16.727219     2055.279541    48068.710938
       16.709999    56478.500000       16.737236     1565.554565    48057.632812
       16.719999    56286.500000       16.747255     1199.538818    48046.539062
       16.730000    56028.000000       16.757278      924.887756    48035.433594
       16.740000    54644.398438       16.767298      717.965271    48024.328125
       16.750000    54405.601562       16.777317      561.142456    48013.207031
       16.759998    53957.500000       16.787336      441.572388    48002.078125
       16.770000    53482.398438       16.797358      349.809143    47990.937500
       16.779999    53238.601562       16.807375      278.963562    47979.796875
       16.790001    52987.500000       16.817398      223.857239    47968.632812
       16.799999    52985.101562       16.827417      180.759598    47957.468750
       16.809999    52768.398438       16.837437      146.829880    47946.296875
       16.820000    52133.199219       16.847456      119.960884    47935.109375
       16.830000    52214.500000       16.857477       98.563423    47923.914062
       16.840000    51791.000000       16.867496       81.444946    47912.714844
       16.849998    51178.000000       16.877516       67.686432    47901.500000
       16.860001    51431.601562       16.887539       56.583298    47890.273438
       16.869999    51503.000000       16.897556       47.605362    47879.046875
       16.880001    51101.699219       16.907578       40.325108    47867.804688
       16.889999    51244.500000       16.917597       34.422115    47856.554688
       16.900000    51202.601562       16.927616       29.641567    47845.296875
       16.910000    51512.800781       16.937637       25.785355    47834.023438
       16.920000    51101.699219       16.947659       22.700972    47822.742188
       16.930000    51052.500000       16.957678       20.270418    47811.453125
       16.939999    51825.500000       16.967695       18.403547    47800.156250
       16.950001    51746.699219       16.977718       17.033148    47788.847656
       16.959999    51372.500000       16.987736       16.115019    47777.531250
       16.969999    51493.101562       16.997757       15.620453    47766.203125
       16.980000    51963.398438       17.007778       15.539005    47754.859375
       16.990000    52108.601562       17.017797       15.876211    47743.515625
       17.000000    51830.398438       17.027819       16.654894    47732.156250
       17.009998    52143.101562       17.037836       17.915733    47720.792969
       17.020000    51013.101562       17.047859       19.722452    47709.414062
       17.029999    51800.898438       17.057877       22.160112    47698.027344
       17.040001    52108.601562       17.067902       25.349337    47686.625000
       17.049999    51424.199219       17.077919       29.439159    47675.218750
       17.059999    51485.800781       17.087938       34.632351    47663.808594
       17.070000    51042.601562       17.097960       41.186745    47652.375000
       17.080000    50695.500000       17.107979       49.429623    47640.945312
       17.090000    50858.000000       17.118000       59.785564    47629.492188
       17.099998    50865.398438       17.128019       72.788284    47618.039062
       17.110001    51291.300781       17.138042       89.131348    47606.566406
       17.119999    51155.898438       17.148060      109.670258    47595.093750
       17.130001    50835.800781       17.158083      135.539062    47583.605469
       17.139999    50769.300781       17.168100      168.120697    47572.109375
       17.150000    50562.500000       17.178122      209.245255    47560.601562
       17.160000    51003.199219       17.188143      261.201691    47549.078125
       17.170000    50865.398438       17.198164      326.937836    47537.554688
       17.180000    51089.398438       17.208183      410.233429    47526.015625
       17.189999    49831.398438       17.218203      516.025269    47514.468750
       17.200001    50084.898438       17.228224      650.792419    47502.906250
       17.209999    50262.199219       17.238243      823.024292    47491.343750
       17.219999    49801.800781       17.248266     1044.271240    47479.757812
       17.230000    50574.800781       17.258286     1329.847290    47468.171875
       17.240000    50466.500000       17.268307     1701.046875    47456.566406
       17.250000    49932.300781       17.278326     2186.751953    47444.960938
       17.259998    50473.898438       17.288345     2826.849365    47433.339844
       17.270000    50321.300781       17.298367     3675.786621    47421.703125
       17.279999    52047.101562       17.308386     4806.033691    47410.062500
       17.290001    52559.101562       17.318411     6313.812988    47398.406250
       17.299999    53765.500000       17.328428     8316.480469    47386.746094
       17.309999    55835.898438       17.338449    10957.743164    47375.070312
       17.320000    58480.000000       17.348469    14390.348633    47363.390625
       17.330000    61796.199219       17.358490    18761.107422    47351.695312
       17.340000    65804.203125       17.368511    24171.847656    47339.984375
       17.349998    72498.101562       17.378531    30634.720703    47328.273438
       17.360001    80280.203125       17.388554    38030.671875    47316.546875
       17.369999    89160.203125       17.398571    46061.210938    47304.808594
       17.380001    97094.898438       17.408594    54281.039062    47293.058594
       17.389999   105987.296875       17.418613    62121.480469    47281.304688
       17.400000   112893.000000       17.428635    69020.656250    47269.531250
       17.410000   118127.000000       17.438656    74519.382812    47257.750000
       17.420000   123141.898438       17.448677    78349.968750    47245.960938
       17.430000   125320.703125       17.458696    80447.156250    47234.160156
       17.439999   125677.601562       17.468716    80893.335938    47222.351562
       17.450001   125561.898438       17.478739    79827.820312    47210.523438
       17.459999   124648.601562       17.488758    77382.023438    47198.687500
       17.469999   121578.601562       17.498779    73661.203125    47186.843750
       17.480000   117459.796875       17.508801    68783.437500    47174.984375
       17.490000   112075.601562       17.518822    62929.753906    47163.117188
       17.500000   105145.398438       17.528841    56375.621094    47151.242188
       17.509998    98212.601562       17.538860    49474.605469    47139.359375
       17.520000    90794.898438       17.548883    42612.363281    47127.453125
       17.529999    84150.296875       17.558903    36157.937500    47115.546875
       17.540001    77840.398438       17.568926    30400.728516    47103.617188
       17.549999    73170.203125       17.578945    25550.052734    47091.691406
       17.559999    69093.296875       17.588966    21724.279297    47079.742188
       17.570000    66294.101562       17.598988    18985.847656    47067.792969
       17.580000    64632.300781       17.609007    17367.998047    47055.828125
       17.590000    64509.199219       17.619028    16907.281250    47043.851562
       17.599998    65432.398438       17.629049    17674.066406    47031.859375
       17.610001    68192.203125       17.639072    19793.648438    47019.859375
       17.619999    72488.203125       17.649092    23456.558594    47007.847656
       17.630001    78113.703125       17.659113    28923.402344    46995.828125
       17.639999    86969.101562       17.669132    36498.269531    46983.796875
       17.650000    97772.000000       17.679153    46493.898438    46971.757812
       17.660000   111364.101562       17.689177    59155.542969    46959.695312
       17.670000   127447.703125       17.699198    74568.703125    46947.632812
       17.680000   146640.703125       17.709217    92586.328125    46935.554688
       17.689999   168293.093750       17.719236   112790.140625    46923.468750
       17.700001   191053.406250       17.729259   134531.359375    46911.367188
       17.709999   213555.203125       17.739279   157032.296875    46899.257812
       17.719999   235665.593750       17.749302   179634.937500    46887.132812
       17.730000   257293.406250       17.759323   201897.609375    46875.000000
       17.740000   276286.906250       17.769344   223667.515625    46862.851562
       17.750000   291720.593750       17.779364   244888.343750    46850.695312
       17.759998   305258.593750       17.789383   265299.812500    46838.531250
       17.770000   314259.312500       17.799406   284111.812500    46826.351562
       17.779999   320116.187500       17.809427   299846.718750    46814.156250
       17.790001   322088.187500       17.819450   310549.875000    46801.953125
       17.799999   318936.906250       17.829470   314236.687500    46789.742188
       17.809999   312316.906250       17.839491   309508.250000    46777.515625
       17.820000   302789.312500       17.849512   296014.531250    46765.281250
       17.830000   291122.406250       17.859533   274620.937500    46753.031250
       17.840000   274787.593750       17.869555   247205.906250    46740.773438
       17.849998   255890.093750       17.879574   216214.421875    46728.503906
       17.860001   235640.906250       17.889597   184114.953125    46716.218750
       17.869999   213897.406250       17.899616   153056.453125    46703.925781
       17.880001   194940.796875       17.909639   124554.453125    46691.617188
       17.889999   174164.796875       17.919659    99538.468750    46679.304688
       17.900000   155269.703125       17.929680    78352.507812    46666.976562
       17.910000   138378.593750       17.939703    60950.523438    46654.632812
       17.920000   122184.203125       17.949724    47033.136719    46642.281250
       17.930000   109480.796875       17.959745    36160.273438    46629.914062
       17.939999    99017.703125       17.969765    27860.523438    46617.542969
       17.950001    88980.500000       17.979788    21682.128906    46605.156250
       17.959999    81811.500000       17.989807    17242.808594    46592.757812
       17.969999    76240.203125       17.999830    14230.130859    46580.351562
       17.980000    72183.000000       18.009851    12421.863281    46567.921875
       17.990000    68738.796875       18.019873    11678.259766    46555.492188
       18.000000    67906.601562       18.029894    11942.960938    46543.046875
       18.009998    66651.101562       18.039913    13236.357422    46530.593750
       18.020000    68817.500000       18.049936    15646.568359    46518.121094
       18.029999    69876.203125       18.059958    19305.554688    46505.636719
       18.040001    72633.500000       18.069981    24358.115234    46493.144531
       18.049999    77732.101562       18.080000    30899.509766    46480.644531
       18.059999    83510.203125       18.090021    38913.484375    46468.125000
       18.070000    90844.203125       18.100044    48182.570312    46455.593750
       18.080000    98574.500000       18.110065    58223.109375    46443.054688
       18.090000   106391.101562       18.120087    68282.351562    46430.507812
       18.099998   113185.898438       18.130108    77398.875000    46417.941406
       18.110001   120091.601562       18.140131    84558.398438    46405.363281
       18.119999   124106.898438       18.150150    88894.679688    46392.781250
       18.130001   126007.500000       18.160173    89895.031250    46380.175781
       18.139999   125845.000000       18.170193    87502.867188    46367.570312
       18.150000   122932.601562       18.180214    82114.062500    46354.945312
       18.160000   117097.898438       18.190237    74456.390625    46342.312500
       18.170000   111908.203125       18.200260    65415.582031    46329.660156
       18.180000   105524.500000       18.210281    55858.679688    46317.000000
       18.189999    96917.703125       18.220301    46505.023438    46304.332031
       18.200001    88374.898438       18.230324    37862.261719    46291.648438
       18.209999    80565.703125       18.240343    30239.042969    46278.957031
       18.219999    74487.296875       18.250366    23753.310547    46266.250000
       18.230000    68738.796875       18.260387    18401.978516    46253.531250
       18.240000    63718.898438       18.270411    14093.014648    46240.796875
       18.250000    59898.101562       18.280432    10694.996094    46228.058594
       18.259998    56936.398438       18.290451     8060.326172    46215.304688
       18.270000    55006.300781       18.300474     6044.987305    46202.539062
       18.279999    54245.500000       18.310495     4522.309570    46189.757812
       18.290001    53351.898438       18.320520     3382.601074    46176.960938
       18.299999    52120.898438       18.330540     2537.740234    46164.164062
       18.309999    51271.601562       18.340561     1916.170410    46151.351562
       18.320000    50909.699219       18.350582     1463.284668    46138.519531
       18.330000    51079.500000       18.360605     1137.530518    46125.679688
       18.340000    50072.601562       18.370626      908.331482    46112.828125
       18.349998    49627.000000       18.380648      753.586304    46099.968750
       18.360001    49762.398438       18.390671      658.245972    46087.089844
       18.369999    48886.000000       18.400690      613.105164    46074.203125
       18.380001    48703.800781       18.410715      613.938782    46061.300781
       18.389999    48253.300781       18.420734      661.280273    46048.390625
       18.400000    47896.300781       18.430756      760.415405    46035.468750
       18.410000    47962.800781       18.440779      921.608643    46022.531250
       18.420000    48243.398438       18.450802     1160.189575    46009.578125
       18.430000    48218.800781       18.460823     1496.221924    45996.617188
       18.439999    49107.601562       18.470842     1953.184814    45983.648438
       18.450001    49432.500000       18.480867     2555.355957    45970.660156
       18.459999    49700.898438       18.490887     3320.773926    45957.660156
       18.469999    51118.898438       18.500910     4255.968262    45944.648438
       18.480000    51633.500000       18.510933     5344.633301    45931.625000
       18.490000    52738.898438       18.520954     6540.836914    45918.593750
       18.500000    53548.800781       18.530975     7766.767090    45905.546875
       18.509998    54801.898438       18.540997     8918.018555    45892.488281
       18.520000    56156.000000       18.551020     9879.831055    45879.417969
       18.529999    56759.101562       18.561041    10549.474609    45866.335938
       18.540001    57187.500000       18.571066    10860.805664    45853.234375
       18.549999    57394.300781       18.581085    10798.733398    45840.132812
       18.559999    55986.101562       18.591106    10401.997070    45827.007812
       18.570000    55385.398438       18.601130     9750.833008    45813.875000
       18.580000    54344.000000       18.611151     8947.212891    45800.734375
       18.590000    53428.199219       18.621172     8091.827148    45787.574219
       18.599998    51941.199219       18.631195     7266.468750    45774.406250
       18.610001    51133.699219       18.641218     6524.250000    45761.222656
       18.619999    50956.398438       18.651239     5887.244141    45748.027344
       18.630001    50129.199219       18.661263     5351.213379    45734.820312
       18.639999    49139.601562       18.671284     4895.919922    45721.601562
       18.650000    49784.601562       18.681305     4495.365723    45708.371094
       18.660000    49134.601562       18.691328     4127.668457    45695.128906
       18.670000    48868.800781       18.701351     3781.127930    45681.871094
       18.680000    48905.699219       18.711372     3455.723877    45668.601562
       18.689999    49198.601562       18.721394     3161.174561    45655.320312
       18.700001    49302.000000       18.731417     2913.489014    45642.023438
       18.709999    49161.699219       18.741438     2731.446045    45628.722656
       18.719999    49371.000000       18.751461     2633.824951    45615.406250
       18.730000    49661.500000       18.761484     2638.746338    45602.070312
       18.740000    50954.000000       18.771505     2763.940674    45588.726562
       18.750000    51219.898438       18.781528     3028.388428    45575.375000
       18.759998    51650.699219       18.791548     3454.095703    45562.007812
       18.770000    52037.199219       18.801571     4069.487793    45548.625000
       18.779999    53310.000000       18.811592     4911.439453    45535.234375
       18.790001    54518.800781       18.821619     6031.117188    45521.820312
       18.799999    55808.898438       18.831638     7496.147461    45508.406250
       18.809999    57308.199219       18.841661     9404.313477    45494.976562
       18.820000    59036.398438       18.851683    11890.207031    45481.531250
       18.830000    60956.699219       18.861706    15147.660156    45468.078125
       18.840000    63044.398438       18.871727    19451.492188    45454.609375
       18.849998    67746.601562       18.881750    25198.775391    45441.128906
       18.860001    72160.796875       18.891773    32950.957031    45427.632812
       18.869999    78859.601562       18.901794    43491.937500    45414.132812
       18.880001    87210.398438       18.911818    57896.421875    45400.617188
       18.889999   101255.601562       18.921839    77562.007812    45387.085938
       18.900000   121041.898438       18.931860   104233.640625    45373.539062
       18.910000   149629.500000       18.941885   139932.031250    45359.984375
       18.920000   192323.796875       18.951908   186693.718750    45346.414062
       18.930000   250875.203125       18.961929   246214.265625    45332.835938
       18.939999   332499.500000       18.971951   319257.937500    45319.250000
       18.950001   437041.687500       18.981974   404938.718750    45305.640625
       18.959999   556380.000000       18.991995   500005.468750    45292.027344
       18.969999   681205.812500       19.002020   598667.062500    45278.390625
       18.980000   797166.312500       19.012041   692700.562500    45264.750000
       18.990000   896602.500000       19.022064   772810.562500    45251.093750
       19.000000   967670.187500       19.032087   830149.875000    45237.421875
       19.009998   999999.875000       19.042107   858272.875000    45223.746094
       19.020000   993035.187500       19.052132   854531.500000    45210.050781
       19.029999   946552.000000       19.062151   820467.437500    45196.351562
       19.040001   868088.687500       19.072178   761157.687500    45182.628906
       19.049999   774388.812500       19.082199   684041.250000    45168.898438
       19.059999   667726.875000       19.092220   597119.375000    45155.156250
       19.070000   560250.125000       19.102243   507734.718750    45141.398438
       19.080000   457086.500000       19.112267   421757.812500    45127.632812
       19.090000   362677.500000       19.122290   343212.875000    45113.851562
       19.099998   284977.406250       19.132311   274387.625000    45100.054688
       19.110001   219367.796875       19.142336   216087.093750    45086.250000
       19.119999   170974.203125       19.152357   168163.437500    45072.433594
       19.130001   136103.796875       19.162380   129745.789062    45058.601562
       19.139999   112664.000000       19.172401    99678.031250    45044.757812
       19.150000    96853.703125       19.182425    76681.078125    45030.902344
       19.160000    86324.101562       19.192450    59549.085938    45017.031250
       19.170000    80595.296875       19.202471    47230.675781    45003.152344
       19.180000    77584.398438       19.212494    38852.542969    44989.257812
       19.189999    76048.101562       19.222515    33759.343750    44975.355469
       19.200001    78118.601562       19.232538    31482.701172    44961.429688
       19.209999    80875.898438       19.242559    31712.714844    44947.507812
       19.219999    85991.796875       19.252584    34235.742188    44933.554688
       19.230000    92013.601562       19.262608    38852.757812    44919.601562
       19.240000    99325.398438       19.272631    45289.683594    44905.628906
       19.250000   106408.296875       19.282652    53108.753906    44891.648438
       19.259998   114301.203125       19.292673    61662.957031    44877.660156
       19.270000   122395.898438       19.302698    70108.976562    44863.648438
       19.279999   126948.000000       19.312719    77488.414062    44849.632812
       19.290001   129631.398438       19.322746    82908.171875    44835.593750
       19.299999   131859.500000       19.332766    85692.710938    44821.546875
       19.309999   129195.703125       19.342789    85542.632812    44807.492188
       19.320000   124968.601562       19.352812    82561.718750    44793.421875
       19.330000   118836.000000       19.362835    77207.757812    44779.343750
       19.340000   112661.601562       19.372858    70160.648438    44765.250000
       19.349998   103550.101562       19.382881    62168.222656    44751.140625
       19.360001    95324.796875       19.392904    53914.476562    44737.019531
       19.369999    87936.703125       19.402925    45937.937500    44722.890625
       19.380001    80637.101562       19.412951    38594.273438    44708.738281
       19.389999    73793.000000       19.422972    32083.914062    44694.585938
       19.400000    68928.296875       19.432995    26468.849609    44680.414062
       19.410000    64457.500000       19.443020    21730.412109    44666.226562
       19.420000    61284.101562       19.453043    17805.318359    44652.031250
       19.430000    58381.500000       19.463064    14610.893555    44637.828125
       19.439999    56665.601562       19.473085    12064.369141    44623.609375
       19.450001    55414.898438       19.483110    10092.168945    44609.371094
       19.459999    55678.398438       19.493132     8635.536133    44595.132812
       19.469999    54395.699219       19.503155     7647.549805    44580.875000
       19.480000    53371.601562       19.513180     7098.517578    44566.601562
       19.490000    53603.000000       19.523203     6977.605469    44552.312500
       19.500000    54368.601562       19.533226     7297.534180    44538.015625
       19.509998    54934.898438       19.543247     8102.790527    44523.710938
       19.520000    56301.199219       19.553272     9482.164062    44509.390625
       19.529999    58022.101562       19.563293    11582.677734    44495.058594
       19.540001    60796.699219       19.573320    14636.319336    44480.707031
       19.549999    64615.101562       19.583342    18976.789062    44466.351562
       19.559999    69804.796875       19.593365    25078.507812    44451.976562
       19.570000    77254.500000       19.603388    33567.699219    44437.593750
       19.580000    88128.703125       19.613411    45226.316406    44423.199219
       19.590000   103796.203125       19.623434    60950.839844    44408.792969
       19.599998   123132.000000       19.633457    81647.125000    44394.367188
       19.610001   148967.203125       19.643482   108047.289062    44379.933594
       19.619999   182239.796875       19.653503   140409.328125    44365.492188
       19.630001   222235.906250       19.663528   178263.437500    44351.027344
       19.639999   266722.406250       19.673550   220045.000000    44336.562500
       19.650000   312019.000000       19.683573   263096.312500    44322.078125
       19.660000   356301.187500       19.693596   303776.000000    44307.578125
       19.670000   391100.187500       19.703621   338028.562500    44293.074219
       19.680000   417661.593750       19.713644   362119.218750    44278.554688
       19.689999   431231.593750       19.723665   373458.593750    44264.019531
       19.700001   430274.000000       19.733690   371112.781250    44249.468750
       19.709999   416004.812500       19.743711   355916.843750    44234.914062
       19.719999   389162.687500       19.753735   330148.187500    44220.343750
       19.730000   354602.500000       19.763760   296945.125000    44205.757812
       19.740000   314554.687500       19.773783   259676.421875    44191.160156
       19.750000   272992.906250       19.783806   221383.640625    44176.554688
       19.759998   232935.296875       19.793827   184494.281250    44161.937500
       19.770000   194453.296875       19.803854   150661.421875    44147.296875
       19.779999   161850.296875       19.813875   120897.851562    44132.656250
       19.790001   134314.000000       19.823902    95559.492188    44117.992188
       19.799999   111962.398438       19.833923    74634.640625    44103.324219
       19.809999    94672.398438       19.843946    57782.933594    44088.640625
       19.820000    81232.898438       19.853970    44530.785156    44073.949219
       19.830000    72340.500000       19.863993    34337.738281    44059.242188
       19.840000    66390.101562       19.874018    26663.234375    44044.515625
       19.849998    62076.898438       19.884041    21011.046875    44029.785156
       19.860001    59157.000000       19.894066    16941.996094    44015.039062
       19.869999    58386.500000       19.904087    14095.059570    44000.285156
       19.880001    56948.699219       19.914112    12184.703125    43985.507812
       19.889999    56082.101562       19.924133    11011.058594    43970.734375
       19.900000    56542.500000       19.934158    10452.799805    43955.937500
       19.910000    56702.500000       19.944181    10466.256836    43941.128906
       19.920000    57965.500000       19.954206    11074.405273    43926.308594
       19.930000    58935.500000       19.964230    12353.115234    43911.472656
       19.939999    60609.601562       19.974251    14411.269531    43896.640625
       19.950001    62830.199219       19.984278    17366.632812    43881.777344
       19.959999    66141.500000       19.994299    21304.056641    43866.906250
       19.969999    70696.000000       20.004322    26249.236328    43852.031250
       19.980000    75907.796875       20.014347    32128.375000    43837.132812
       19.990000    81826.203125       20.024370    38753.312500    43822.226562
       20.000000    89500.000000       20.034395    45848.214844    43807.312500
       20.010000    96408.101562       20.044418    53099.285156    43792.382812
       20.020000   104682.500000       20.054441    60255.843750    43777.437500
       20.029999   111945.101562       20.064463    67223.070312    43762.484375
       20.039999   120805.500000       20.074490    74145.898438    43747.515625
       20.049999   129148.898438       20.084513    81415.242188    43732.539062
       20.059999   137736.000000       20.094536    89656.070312    43717.546875
       20.070000   147689.500000       20.104559    99635.320312    43702.542969
       20.080000   160452.000000       20.114584   112152.617188    43687.523438
       20.090000   176725.203125       20.124607   127887.640625    43672.500000
       20.100000   194935.796875       20.134630   147241.875000    43657.460938
       20.109999   216475.000000       20.144655   170139.515625    43642.402344
       20.119999   241015.296875       20.154678   195828.421875    43627.335938
       20.129999   265439.812500       20.164701   222804.015625    43612.261719
       20.139999   288072.093750       20.174726   248857.578125    43597.171875
       20.150000   308124.187500       20.184750   271333.781250    43582.070312
       20.160000   321681.906250       20.194773   287622.843750    43566.957031
       20.170000   328848.500000       20.204800   295674.437500    43551.828125
       20.180000   330202.593750       20.214823   294428.093750    43536.687500
       20.190001   321270.812500       20.224846   284024.375000    43521.539062
       20.199999   308232.593750       20.234869   265685.312500    43506.382812
       20.209999   287481.187500       20.244892   241387.390625    43491.207031
       20.219999   262751.406250       20.254915   213429.968750    43476.019531
       20.230000   236192.406250       20.264942   184031.437500    43460.816406
       20.240000   209200.093750       20.274965   155098.843750    43445.605469
       20.250000   181996.093750       20.284990   128018.656250    43430.382812
       20.260000   157204.703125       20.295013   103701.890625    43415.148438
       20.270000   134139.203125       20.305038    82593.664062    43399.898438
       20.279999   114604.000000       20.315060    64806.296875    43384.648438
       20.289999    97772.000000       20.325083    50179.960938    43369.378906
       20.299999    85184.296875       20.335110    38410.476562    43354.085938
       20.309999    75752.703125       20.345133    29125.097656    43338.792969
       20.320000    67739.203125       20.355158    21915.773438    43323.484375
       20.330000    61761.699219       20.365181    16401.277344    43308.167969
       20.340000    57241.699219       20.375204    12236.423828    43292.835938
       20.350000    53777.800781       20.385229     9127.560547    43277.492188
       20.359999    51712.199219       20.395252     6835.332520    43262.136719
       20.369999    49959.398438       20.405277     5168.051758    43246.765625
       20.379999    48708.699219       20.415300     3980.064453    43231.386719
       20.389999    48216.300781       20.425325     3162.931885    43216.000000
       20.400000    47371.898438       20.435349     2641.279053    43200.593750
       20.410000    47339.898438       20.445374     2365.872070    43185.179688
       20.420000    46761.398438       20.455399     2309.119629    43169.750000
       20.430000    47913.500000       20.465424     2459.042480    43154.308594
       20.440001    48080.898438       20.475447     2812.791992    43138.859375
       20.449999    48546.199219       20.485470     3368.838623    43123.398438
       20.459999    48790.000000       20.495493     4117.507324    43107.925781
       20.469999    49993.800781       20.505518     5031.603027    43092.433594
       20.480000    51320.800781       20.515541     6058.345703    43076.937500
       20.490000    52278.500000       20.525568     7118.995605    43061.429688
       20.500000    52581.300781       20.535591     8112.802246    43045.906250
       20.510000    52714.199219       20.545616     8934.450195    43030.367188
       20.520000    53694.101562       20.555641     9491.552734    43014.824219
       20.529999    53686.699219       20.565662     9724.133789    42999.269531
       20.539999    53209.101562       20.575687     9615.633789    42983.699219
       20.549999    52891.500000       20.585712     9192.354492    42968.117188
       20.559999    51672.898438       20.595737     8514.119141    42952.523438
       20.570000    51000.800781       20.605761     7659.156250    42936.917969
       20.580000    49755.000000       20.615786     6708.228027    42921.300781
       20.590000    48689.000000       20.625811     5734.081543    42905.671875
       20.600000    47288.199219       20.635834     4794.405273    42890.031250
       20.609999    46077.000000       20.645859     3929.087158    42874.382812
       20.619999    44626.898438       20.655884     3162.221680    42858.718750
       20.629999    43666.800781       20.665907     2504.153320    42843.042969
       20.639999    42975.000000       20.675932     1954.522827    42827.355469
       20.650000    42411.199219       20.685955     1506.417236    42811.660156
       20.660000    41364.898438       20.695980     1148.441650    42795.949219
       20.670000    40675.500000       20.706005      867.654297    42780.226562
       20.680000    40611.500000       20.716030      650.857544    42764.492188
       20.690001    40116.699219       20.726055      485.748657    42748.750000
       20.699999    39737.601562       20.736078      361.518890    42732.992188
       20.709999    40195.500000       20.746101      269.005096    42717.226562
       20.719999    39607.101562       20.756126      200.758453    42701.445312
       20.730000    39119.601562       20.766151      150.902023    42685.656250
       20.740000    39028.500000       20.776176      114.873940    42669.851562
       20.750000    38469.699219       20.786201       89.222893    42654.039062
       20.760000    38578.000000       20.796227       71.396660    42638.210938
       20.770000    38853.699219       20.806252       59.561344    42622.371094
       20.779999    38811.898438       20.816273       52.461613    42606.527344
       20.789999    38610.000000       20.826298       49.311882    42590.667969
       20.799999    38371.199219       20.836325       49.757320    42574.792969
       20.809999    38553.398438       20.846350       53.851128    42558.906250
       20.820000    38344.101562       20.856373       62.094219    42543.015625
       20.830000    38516.500000       20.866398       75.525459    42527.109375
       20.840000    38659.199219       20.876423       95.832947    42511.191406
       20.850000    38996.500000       20.886446      125.487396    42495.265625
       20.859999    38821.699219       20.896469      167.857620    42479.328125
       20.869999    39208.199219       20.906496      227.216400    42463.375000
       20.879999    39439.699219       20.916521      308.429871    42447.406250
       20.889999    39582.500000       20.926546      416.460022    42431.433594
       20.900000    40126.500000       20.936569      555.248230    42415.453125
       20.910000    40993.101562       20.946594      726.363098    42399.457031
       20.920000    42059.101562       20.956619      927.161743    42383.449219
       20.930000    42910.898438       20.966646     1149.532104    42367.425781
       20.940001    44139.398438       20.976671     1379.238892    42351.394531
       20.949999    44353.601562       20.986692     1597.202393    42335.355469
       20.959999    46077.000000       20.996717     1782.465820    42319.304688
       20.969999    46987.898438       21.006742     1915.701050    42303.242188
       20.980000    46549.601562       21.016768     1983.504517    42287.167969
       20.990000    47078.898438       21.026793     1980.899414    42271.078125
       21.000000    46847.500000       21.036819     1911.731689    42254.976562
       21.010000    45338.398438       21.046843     1787.086670    42238.867188
       21.020000    44191.101562       21.056868     1622.166504    42222.750000
       21.029999    43253.199219       21.066891     1433.434326    42206.625000
       21.039999    42750.898438       21.076916     1235.933105    42190.484375
       21.049999    42209.300781       21.086941     1042.056641    42174.328125
       21.059999    40540.101562       21.096968      860.795471    42158.164062
       21.070000    39821.300781       21.106993      697.969177    42141.984375
       21.080000    39114.699219       21.117018      556.448669    42125.796875
       21.090000    38740.500000       21.127043      436.902100    42109.601562
       21.100000    37913.300781       21.137066      338.411774    42093.398438
       21.109999    38154.601562       21.147089      258.999847    42077.179688
       21.119999    38075.800781       21.157116      196.161606    42060.953125
       21.129999    37416.000000       21.167141      147.290894    42044.703125
       21.139999    37477.500000       21.177166      109.821365    42028.453125
       21.150000    37795.101562       21.187191       81.446388    42012.191406
       21.160000    37443.101562       21.197216       60.180424    41995.917969
       21.170000    37544.000000       21.207241       44.376629    41979.636719
       21.180000    37472.601562       21.217266       32.709454    41963.339844
       21.190001    37236.300781       21.227293       24.136225    41947.031250
       21.199999    37157.500000       21.237316       17.859474    41930.718750
       21.209999    37364.300781       21.247341       13.268053    41914.386719
       21.219999    36995.000000       21.257366        9.910020    41898.050781
       21.230000    37159.898438       21.267391        7.450570    41881.703125
       21.240000    37713.898438       21.277416        5.644594    41865.343750
       21.250000    37544.000000       21.287443        4.313670    41848.968750
       21.260000    36675.000000       21.297468        3.329347    41832.585938
       21.270000    36901.398438       21.307493        2.598350    41816.191406
       21.279999    37379.101562       21.317516        2.053834    41799.796875
       21.289999    37504.601562       21.327541        1.647444    41783.382812
       21.299999    36854.699219       21.337566        1.344665    41766.957031
       21.309999    37120.601562       21.347593        1.120557    41750.519531
       21.320000    37076.199219       21.357618        0.957344    41734.074219
       21.330000    36985.199219       21.367643        0.842241    41717.617188
       21.340000    36859.601562       21.377668        0.766308    41701.148438
       21.350000    37356.898438       21.387693        0.723462    41684.675781
       21.359999    37228.898438       21.397717        0.709849    41668.191406
       21.369999    36613.398438       21.407742        0.723421    41651.695312
       21.379999    37041.800781       21.417768        0.763715    41635.183594
       21.389999    36830.101562       21.427794        0.831679    41618.660156
       21.400000    36657.699219       21.437820        0.929742    41602.132812
       21.410000    37460.300781       21.447845        1.061798    41585.589844
       21.420000    37393.800781       21.457870        1.233521    41569.039062
       21.430000    37231.300781       21.467896        1.452599    41552.480469
       21.440001    37162.398438       21.477922        1.729250    41535.906250
       21.449999    37204.300781       21.487946        2.076503    41519.328125
       21.459999    37846.800781       21.497971        2.511573    41502.738281
       21.469999    37684.300781       21.507996        3.056258    41486.136719
       21.480000    37662.199219       21.518023        3.738665    41469.523438
       21.490000    37925.601562       21.528048        4.594237    41452.898438
       21.500000    37903.398438       21.538074        5.668781    41436.265625
       21.510000    38462.300781       21.548100        7.019670    41419.621094
       21.520000    37888.699219       21.558125        8.720294    41402.964844
       21.529999    37822.199219       21.568148       10.862639    41386.308594
       21.539999    38117.601562       21.578175       13.564334    41369.632812
       21.549999    38031.500000       21.588200       16.969505    41352.945312
       21.559999    37736.000000       21.598225       21.259876    41336.257812
       21.570000    37647.398438       21.608252       26.661263    41319.546875
       21.580000    37519.398438       21.618277       33.448990    41302.835938
       21.590000    37401.199219       21.628302       41.965706    41286.109375
       21.600000    37142.699219       21.638329       52.635056    41269.375000
       21.609999    37241.199219       21.648352       65.973602    41252.632812
       21.619999    37054.101562       21.658377       82.647133    41235.882812
       21.629999    37132.898438       21.668404      103.506943    41219.113281
       21.639999    37307.699219       21.678431      129.680206    41202.339844
       21.650000    37516.898438       21.688456      162.718750    41185.554688
       21.660000    37068.898438       21.698481      204.855743    41168.757812
       21.670000    37728.601562       21.708506      259.374664    41151.957031
       21.680000    37736.000000       21.718533      331.217010    41135.140625
       21.690001    38324.398438       21.728558      427.785248    41118.316406
       21.699999    38856.199219       21.738583      560.212402    41101.484375
       21.709999    38693.699219       21.748608      744.837952    41084.640625
       21.719999    39597.199219       21.758635     1005.031677    41067.785156
       21.730000    40788.800781       21.768660     1372.653931    41050.921875
       21.740000    41973.000000       21.778685     1889.298584    41034.050781
       21.750000    43506.699219       21.788712     2605.529053    41017.164062
       21.760000    45355.601562       21.798738     3576.766846    41000.273438
       21.770000    46409.300781       21.808764     4855.195801    40983.375000
       21.779999    48900.800781       21.818789     6477.271973    40966.460938
       21.789999    50427.101562       21.828814     8446.110352    40949.539062
       21.799999    52962.898438       21.838839    10714.209961    40932.609375
       21.809999    55048.101562       21.848866    13172.175781    40915.664062
       21.820000    57012.699219       21.858892    15648.560547    40898.710938
       21.830000    58270.800781       21.868917    17929.882812    40881.757812
       21.840000    59792.199219       21.878944    19797.847656    40864.785156
       21.850000    61003.500000       21.888969    21070.132812    40847.808594
       21.859999    61902.101562       21.898993    21640.494141    40830.820312
       21.869999    62337.800781       21.909019    21495.966797    40813.820312
       21.879999    62224.601562       21.919044    20711.486328    40796.812500
       21.889999    61323.500000       21.929073    19425.203125    40779.792969
       21.900000    60161.500000       21.939098    17807.730469    40762.769531
       21.910000    59578.000000       21.949123    16029.080078    40745.734375
       21.920000    58051.601562       21.959150    14239.354492    40728.687500
       21.930000    56197.800781       21.969175    12559.376953    40711.632812
       21.940001    54105.199219       21.979202    11076.825195    40694.570312
       21.949999    52830.000000       21.989227     9852.976562    40677.496094
       21.959999    51013.101562       21.999252     8927.633789    40660.414062
       21.969999    50072.601562       22.009279     8327.134766    40643.324219
       21.980000    48927.800781       22.019304     8068.577637    40626.222656
       21.990000    47987.398438       22.029331     8158.739258    40609.113281
       22.000000    47696.898438       22.039356     8589.272461    40591.996094
       22.010000    48216.300781       22.049383     9329.121094    40574.863281
       22.020000    49299.601562       22.059410    10317.956055    40557.726562
       22.029999    50520.699219       22.069435    11466.777344    40540.578125
       22.039999    51266.601562       22.079460    12669.550781    40523.429688
       22.049999    53039.199219       22.089487    13824.388672    40506.257812
       22.059999    54777.300781       22.099512    14860.477539    40489.089844
       22.070000    56668.101562       22.109539    15764.719727    40471.902344
       22.080000    58467.699219       22.119566    16594.279297    40454.710938
       22.090000    60535.699219       22.129593    17474.388672    40437.507812
       22.100000    63317.699219       22.139618    18577.599609    40420.296875
       22.109999    66166.101562       22.149643    20090.228516    40403.082031
       22.119999    68640.296875       22.159668    22169.962891    40385.859375
       22.129999    70218.398438       22.169695    24903.433594    40368.621094
       22.139999    72579.296875       22.179722    28268.871094    40351.371094
       22.150000    75550.796875       22.189749    32119.640625    40334.113281
       22.160000    77968.398438       22.199774    36194.503906    40316.855469
       22.170000    80647.000000       22.209801    40166.261719    40299.578125
       22.180000    83360.000000       22.219826    43708.742188    40282.304688
       22.190001    85767.703125       22.229853    46580.363281    40265.011719
       22.199999    87727.398438       22.239878    48673.500000    40247.718750
       22.209999    88680.203125       22.249905    50028.039062    40230.406250
       22.219999    90258.203125       22.259932    50787.792969    40213.093750
       22.230000    91499.000000       22.269957    51129.464844    40195.769531
       22.240000    92050.500000       22.279984    51186.968750    40178.437500
       22.250000    92409.898438       22.290010    51001.472656    40161.093750
       22.260000    91053.398438       22.300035    50514.554688    40143.750000
       22.270000    89379.296875       22.310064    49601.003906    40126.382812
       22.279999    87759.398438       22.320087    48128.476562    40109.023438
       22.289999    86048.398438       22.330114    46012.230469    40091.648438
       22.299999    83072.000000       22.340141    43256.523438    40074.261719
       22.309999    79556.398438       22.350166    39960.257812    40056.875000
       22.320000    77237.203125       22.360193    36295.019531    40039.468750
       22.330000    73335.101562       22.370220    32476.316406    40022.062500
       22.340000    70501.500000       22.380247    28730.302734    40004.644531
       22.350000    67256.703125       22.390274    25274.650391    39987.218750
       22.359999    64041.500000       22.400299    22312.380859    39969.789062
       22.369999    61444.101562       22.410324    20032.904297    39952.343750
       22.379999    60616.898438       22.420351    18620.207031    39934.890625
       22.389999    58999.500000       22.430378    18256.916016    39917.433594
       22.400000    58869.000000       22.440405    19118.115234    39899.964844
       22.410000    60565.199219       22.450432    21353.328125    39882.492188
       22.420000    62650.500000       22.460459    25051.335938    39865.007812
       22.430000    68490.101562       22.470486    30190.980469    39847.515625
       22.440001    75265.296875       22.480511    36586.957031    39830.015625
       22.449999    85026.703125       22.490536    43856.300781    39812.511719
       22.459999    94061.898438       22.500563    51418.265625    39794.992188
       22.469999   103234.898438       22.510592    58549.363281    39777.468750
       22.480000   112134.703125       22.520617    64493.343750    39759.937500
       22.490000   117346.601562       22.530643    68612.390625    39742.398438
       22.500000   119072.296875       22.540670    70497.742188    39724.851562
       22.510000   118533.203125       22.550697    70041.312500    39707.296875
       22.520000   114439.000000       22.560722    67423.039062    39689.734375
       22.529999   108919.500000       22.570749    63033.847656    39672.160156
       22.539999   102282.203125       22.580776    57375.746094    39654.582031
       22.549999    94490.296875       22.590803    50965.003906    39636.992188
       22.559999    85553.601562       22.600830    44266.152344    39619.398438
       22.570000    77673.000000       22.610855    37659.082031    39601.800781
       22.580000    70952.000000       22.620882    31423.833984    39584.191406
       22.590000    64103.000000       22.630911    25751.205078    39566.570312
       22.600000    56493.300781       22.640938    20752.554688    39548.945312
       22.609999    51404.500000       22.650963    16469.291016    39531.312500
       22.619999    46872.101562       22.660988    12890.003906    39513.671875
       22.629999    44356.101562       22.671015     9966.959961    39496.023438
       22.639999    43019.300781       22.681042     7631.082031    39478.367188
       22.650000    41015.300781       22.691069     5802.215820    39460.707031
       22.660000    39816.300781       22.701097     4399.296387    39443.031250
       22.670000    38866.000000       22.711124     3348.189209    39425.355469
       22.680000    39262.398438       22.721149     2584.572998    39407.671875
       22.690001    38706.000000       22.731176     2056.841309    39389.976562
       22.699999    38250.601562       22.741201     1727.383545    39372.277344
       22.709999    38319.500000       22.751228     1571.149902    39354.570312
       22.719999    38976.800781       22.761257     1574.384033    39336.851562
       22.730000    39390.398438       22.771284     1731.175049    39319.128906
       22.740000    39971.398438       22.781311     2038.937134    39301.398438
       22.750000    41325.500000       22.791338     2492.471436    39283.660156
       22.760000    42059.101562       22.801365     3077.315918    39265.917969
       22.770000    43112.800781       22.811392     3763.908447    39248.164062
       22.779999    43701.199219       22.821417     4504.540527    39230.406250
       22.789999    44939.601562       22.831444     5235.977539    39212.640625
       22.799999    45742.101562       22.841471     5886.418945    39194.867188
       22.809999    46864.800781       22.851498     6388.257812    39177.089844
       22.820000    47507.300781       22.861525     6690.908203    39159.304688
       22.830000    47615.601562       22.871552     6770.091797    39141.507812
       22.840000    47591.000000       22.881578     6630.332520    39123.707031
       22.850000    47913.500000       22.891607     6300.326172    39105.890625
       22.859999    46333.000000       22.901632     5824.362305    39088.082031
       22.869999    45872.601562       22.911659     5251.726074    39070.257812
       22.879999    45303.898438       22.921686     4629.751953    39052.429688
       22.889999    43932.601562       22.931713     3998.861572    39034.593750
       22.900000    42928.199219       22.941740     3390.813232    39016.750000
       22.910000    41638.101562       22.951767     2828.628662    38998.902344
       22.920000    41116.199219       22.961796     2327.284668    38981.042969
       22.930000    40153.601562       22.971823     1895.239136    38963.179688
       22.939999    39572.601562       22.981848     1535.234741    38945.308594
       22.949999    40047.800781       22.991875     1245.819214    38927.433594
       22.959999    39683.398438       23.001902     1023.044006    38909.550781
       22.969999    39080.199219       23.011929      861.452209    38891.664062
       22.980000    39065.500000       23.021957      755.232727    38873.765625
       22.990000    38994.101562       23.031984      699.150757    38855.859375
       23.000000    40042.800781       23.042013      689.081726    38837.945312
       23.010000    40498.300781       23.052040      722.603760    38820.031250
       23.020000    40579.500000       23.062067      799.442505    38802.109375
       23.029999    41352.601562       23.072092      922.081787    38784.183594
       23.039999    42480.101562       23.082121     1096.887207    38766.242188
       23.049999    43548.601562       23.092148     1335.473022    38748.304688
       23.059999    44562.898438       23.102175     1657.651855    38730.355469
       23.070000    46630.898438       23.112202     2095.416260    38712.398438
       23.080000    48356.699219       23.122229     2698.950684    38694.441406
       23.090000    52116.000000       23.132256     3544.725586    38676.472656
       23.100000    54868.398438       23.142282     4745.529785    38658.500000
       23.109999    57482.898438       23.152311     6461.705078    38640.515625
       23.119999    62113.800781       23.162338     8908.944336    38622.531250
       23.129999    65597.398438       23.172365    12363.320312    38604.539062
       23.139999    71547.796875       23.182392    17150.835938    38586.542969
       23.150000    77948.703125       23.192419    23618.789062    38568.539062
       23.160000    85117.796875       23.202446    32081.494141    38550.527344
       23.170000    93815.703125       23.212475    42742.847656    38532.507812
       23.180000   103609.101562       23.222504    55595.363281    38514.484375
       23.189999   114143.601562       23.232529    70331.406250    38496.457031
       23.199999   125190.203125       23.242556    86313.398438    38478.421875
       23.209999   134311.500000       23.252583   102570.109375    38460.382812
       23.219999   142620.406250       23.262609   117913.312500    38442.335938
       23.230000   151180.500000       23.272638   131109.234375    38424.285156
       23.240000   154607.406250       23.282667   141067.843750    38406.222656
       23.250000   157071.796875       23.292694   147022.156250    38388.160156
       23.260000   157175.203125       23.302721   148630.312500    38370.093750
       23.270000   154570.500000       23.312750   145986.046875    38352.015625
       23.279999   150914.593750       23.322775   139566.078125    38333.937500
       23.289999   146534.906250       23.332802   130111.945312    38315.851562
       23.299999   141187.593750       23.342831   118507.625000    38297.753906
       23.309999   134833.406250       23.352858   105663.734375    38279.656250
       23.320000   128575.296875       23.362886    92408.851562    38261.550781
       23.330000   121029.601562       23.372913    79452.375000    38243.441406
       23.340000   114178.101562       23.382940    67346.242188    38225.328125
       23.350000   107464.500000       23.392967    56500.714844    38207.210938
       23.359999   101789.796875       23.402994    47203.324219    38189.085938
       23.369999    96560.703125       23.413023    39645.093750    38170.949219
       23.379999    92291.796875       23.423050    33952.062500    38152.812500
       23.389999    87833.296875       23.433079    30195.240234    38134.667969
       23.400000    84504.796875       23.443106    28406.394531    38116.523438
       23.410000    82715.000000       23.453133    28564.503906    38098.375000
       23.420000    81213.203125       23.463161    30577.781250    38080.210938
       23.430000    80807.000000       23.473190    34253.429688    38062.046875
       23.439999    81880.398438       23.483215    39275.171875    38043.882812
       23.449999    84125.601562       23.493244    45217.410156    38025.710938
       23.459999    87518.101562       23.503271    51579.070312    38007.527344
       23.469999    90858.898438       23.513298    57883.410156    37989.343750
       23.480000    95913.203125       23.523327    63784.000000    37971.152344
       23.490000   101191.601562       23.533354    69155.750000    37952.960938
       23.500000   106775.101562       23.543383    74139.593750    37934.761719
       23.510000   114079.601562       23.553411    79089.664062    37916.554688
       23.520000   120160.500000       23.563438    84452.734375    37898.343750
       23.529999   126266.000000       23.573463    90598.726562    37880.136719
       23.539999   134176.093750       23.583492    97658.539062    37861.917969
       23.549999   139774.500000       23.593519   105401.601562    37843.691406
       23.559999   145220.203125       23.603550   113236.421875    37825.457031
       23.570000   149888.000000       23.613577   120288.765625    37807.226562
       23.580000   152903.796875       23.623604   125611.804688    37788.988281
       23.590000   155855.593750       23.633633   128404.007812    37770.742188
       23.600000   157249.093750       23.643660   128204.679688    37752.496094
       23.609999   156764.093750       23.653687   124992.343750    37734.246094
       23.619999   155318.906250       23.663713   119153.992188    37715.992188
       23.629999   152059.406250       23.673744   111359.101562    37697.726562
       23.639999   148570.906250       23.683771   102409.781250    37679.460938
       23.650000   142731.203125       23.693800    93072.828125    37661.183594
       23.660000   135589.203125       23.703827    83995.429688    37642.910156
       23.670000   129116.898438       23.713854    75635.421875    37624.632812
       23.680000   121339.796875       23.723883    68247.835938    37606.343750
       23.689999   114601.500000       23.733910    61896.433594    37588.058594
       23.699999   105561.398438       23.743938    56476.757812    37569.765625
       23.709999    98101.898438       23.753965    51779.882812    37551.468750
       23.719999    90253.296875       23.763994    47551.312500    37533.164062
       23.730000    83603.703125       23.774021    43563.714844    37514.859375
       23.740000    77313.601562       23.784050    39656.433594    37496.546875
       23.750000    70764.898438       23.794077    35758.347656    37478.234375
       23.760000    65215.800781       23.804108    31870.201172    37459.910156
       23.770000    61513.101562       23.814135    28046.576172    37441.585938
       23.779999    57827.601562       23.824162    24357.414062    37423.261719
       23.789999    54504.000000       23.834188    20872.873047    37404.933594
       23.799999    50941.699219       23.844217    17650.216797    37386.597656
       23.809999    49097.699219       23.854246    14732.269531    37368.253906
       23.820000    47182.300781       23.864275    12145.608398    37349.910156
       23.830000    45776.601562       23.874304     9902.673828    37331.562500
       23.840000    45232.500000       23.884331     8003.844238    37313.210938
       23.850000    43720.898438       23.894360     6438.437012    37294.851562
       23.859999    42738.601562       23.904385     5190.609863    37276.500000
       23.869999    42652.398438       23.914413     4240.353516    37258.132812
       23.879999    41694.800781       23.924442     3571.718262    37239.765625
       23.889999    42940.500000       23.934471     3175.916992    37221.394531
       23.900000    43336.898438       23.944500     3056.470215    37203.019531
       23.910000    44181.300781       23.954529     3232.513916    37184.640625
       23.920000    44565.300781       23.964556     3739.577881    37166.261719
       23.930000    45692.898438       23.974585     4627.194824    37147.875000
       23.939999    47453.199219       23.984610     5949.835449    37129.488281
       23.949999    48898.300781       23.994640     7756.023438    37111.089844
       23.959999    50193.300781       24.004669    10065.166992    37092.691406
       23.969999    52000.300781       24.014696    12850.964844    37074.296875
       23.980000    54545.898438       24.024725    16027.559570    37055.890625
       23.990000    56840.398438       24.034754    19446.189453    37037.484375
       24.000000    58640.000000       24.044781    22916.568359    37019.078125
       24.010000    60459.398438       24.054810    26249.925781    37000.664062
       24.020000    63310.300781       24.064840    29307.609375    36982.238281
       24.029999    65730.296875       24.074865    32046.417969    36963.828125
       24.039999    67793.398438       24.084894    34545.503906    36945.402344
       24.049999    70240.500000       24.094923    36980.156250    36926.968750
       24.059999    74046.601562       24.104950    39572.675781    36908.542969
       24.070000    77089.500000       24.114979    42518.312500    36890.109375
       24.080000    81688.398438       24.125010    45909.988281    36871.667969
       24.090000    88131.203125       24.135036    49687.429688    36853.234375
       24.100000    92934.296875       24.145065    53634.539062    36834.789062
       24.109999    96193.898438       24.155092    57407.640625    36816.347656
       24.119999   100329.898438       24.165121    60613.234375    36797.898438
       24.129999   101779.898438       24.175148    62888.761719    36779.449219
       24.139999   102040.898438       24.185177    63980.785156    36760.992188
       24.150000   101898.101562       24.195208    63782.289062    36742.531250
       24.160000    98916.796875       24.205236    62338.050781    36724.070312
       24.170000    97319.000000       24.215265    59818.757812    36705.601562
       24.180000    93505.500000       24.225292    56486.066406    36687.140625
       24.189999    90462.601562       24.235319    52657.800781    36668.675781
       24.199999    87200.601562       24.245348    48683.820312    36650.203125
       24.209999    84096.101562       24.255379    44929.457031    36631.726562
       24.219999    81725.296875       24.265408    41762.695312    36613.250000
       24.230000    79411.101562       24.275434    39542.015625    36594.769531
       24.240000    77613.898438       24.285463    38613.835938    36576.289062
       24.250000    77609.000000       24.295492    39314.945312    36557.800781
       24.260000    78340.203125       24.305521    41973.398438    36539.312500
       24.270000    81954.203125       24.315550    46907.945312    36520.820312
       24.279999    87616.601562       24.325577    54413.613281    36502.335938
       24.289999    96998.898438       24.335606    64733.835938    36483.839844
       24.299999   109266.601562       24.345634    77992.101562    36465.339844
       24.309999   125914.000000       24.355663    94118.445312    36446.839844
       24.320000   146291.093750       24.365692   112775.148438    36428.339844
       24.330000   170068.203125       24.375721   133324.109375    36409.835938
       24.340000   192919.593750       24.385752   154869.421875    36391.324219
       24.350000   216883.703125       24.395779   176347.421875    36372.820312
       24.359999   239902.500000       24.405806   196710.359375    36354.312500
       24.369999   260380.593750       24.415834   215020.109375    36335.796875
       24.379999   278182.593750       24.425863   230489.765625    36317.281250
       24.389999   292449.312500       24.435892   242467.437500    36298.761719
       24.400000   300002.406250       24.445921   250388.187500    36280.242188
       24.410000   303134.000000       24.455952   253782.796875    36261.718750
       24.420000   299576.500000       24.465981   252368.125000    36243.195312
       24.430000   291757.500000       24.476009   246185.062500    36224.671875
       24.439999   279366.812500       24.486036   235694.171875    36206.148438
       24.449999   261431.796875       24.496065   221751.359375    36187.617188
       24.459999   241948.296875       24.506094   205482.312500    36169.085938
       24.469999   221413.593750       24.516125   188061.250000    36150.550781
       24.480000   202405.296875       24.526152   170526.093750    36132.015625
       24.490000   186851.000000       24.536180   153610.484375    36113.480469
       24.500000   172239.593750       24.546209   137738.703125    36094.945312
       24.510000   157689.703125       24.556238   123051.921875    36076.406250
       24.520000   143853.796875       24.566267   109505.070312    36057.863281
       24.529999   130640.796875       24.576294    96974.320312    36039.324219
       24.539999   119446.601562       24.586325    85331.046875    36020.777344
       24.549999   108754.500000       24.596354    74511.351562    36002.230469
       24.559999    99293.398438       24.606382    64499.359375    35983.683594
       24.570000    90167.203125       24.616411    55317.371094    35965.132812
       24.580000    82503.296875       24.626440    46994.039062    35946.585938
       24.590000    76863.000000       24.636469    39542.152344    35928.035156
       24.600000    70612.296875       24.646500    32949.320312    35909.472656
       24.609999    65011.398438       24.656527    27186.654297    35890.921875
       24.619999    60328.898438       24.666555    22204.480469    35872.367188
       24.629999    55722.699219       24.676586    17950.164062    35853.808594
       24.639999    51249.398438       24.686615    14369.235352    35835.250000
       24.650000    48332.101562       24.696644    11403.254883    35816.691406
       24.660000    46153.300781       24.706673     8993.880859    35798.132812
       24.670000    43846.500000       24.716703     7082.567383    35779.566406
       24.680000    42076.398438       24.726732     5613.280273    35761.003906
       24.689999    40934.000000       24.736759     4531.828613    35742.445312
       24.699999    40614.000000       24.746788     3787.248047    35723.878906
       24.709999    40114.199219       24.756817     3331.983398    35705.312500
       24.719999    39671.101562       24.766846     3119.171875    35686.742188
       24.730000    39749.898438       24.776876     3100.529541    35668.171875
       24.740000    39954.199219       24.786905     3224.612549    35649.605469
       24.750000    39237.800781       24.796936     3437.085449    35631.031250
       24.760000    39663.699219       24.806965     3683.635986    35612.464844
       24.770000    39353.500000       24.816994     3915.844971    35593.894531
       24.779999    39016.199219       24.827021     4097.693359    35575.328125
       24.789999    39552.898438       24.837049     4211.222656    35556.757812
       24.799999    39264.898438       24.847080     4258.643066    35538.179688
       24.809999    39567.699219       24.857109     4260.781738    35519.609375
       24.820000    40335.800781       24.867140     4252.203125    35501.031250
       24.830000    40092.101562       24.877169     4274.647461    35482.457031
       24.840000    40311.199219       24.887197     4370.255371    35463.878906
       24.850000    40306.300781       24.897226     4575.320312    35445.304688
       24.859999    40907.000000       24.907255     4914.610840    35426.726562
       24.869999    41263.898438       24.917286     5396.800293    35408.148438
       24.879999    42007.398438       24.927315     6011.563965    35389.570312
       24.889999    42167.500000       24.937344     6731.857422    35370.996094
       24.900000    42642.601562       24.947372     7521.258301    35352.417969
       24.910000    42731.199219       24.957401     8348.040039    35333.843750
       24.920000    43885.898438       24.967432     9203.267578    35315.261719
       24.930000    45301.500000       24.977463    10117.436523    35296.679688
       24.939999    47044.500000       24.987490    11170.872070    35278.109375
       24.949999    48282.800781       24.997519    12493.791016    35259.531250
       24.959999    50491.101562       25.007547    14249.479492    35240.949219
       24.969999    52736.398438       25.017578    16607.193359    35222.367188
       24.980000    56473.601562       25.027607    19700.810547    35203.789062
       24.990000    60897.601562       25.037638    23587.800781    35185.210938
       25.000000    65309.300781       25.047668    28204.273438    35166.628906
       25.010000    70243.000000       25.057697    33341.070312    35148.050781
       25.020000    75152.000000       25.067726    38651.210938    35129.472656
       25.029999    80095.500000       25.077753    43690.402344    35110.898438
       25.039999    84492.500000       25.087784    48002.492188    35092.320312
       25.049999    87990.796875       25.097813    51207.394531    35073.742188
       25.059999    89322.703125       25.107843    53093.492188    35055.164062
       25.070000    89615.703125       25.117874    53652.605469    35036.585938
       25.080000    89372.000000       25.127903    53068.558594    35018.007812
       25.090000    88342.898438       25.137932    51657.250000    34999.433594
       25.100000    86105.000000       25.147963    49788.054688    34980.851562
       25.109999    84029.601562       25.157990    47816.964844    34962.281250
       25.119999    81178.796875       25.168018    46038.199219    34943.707031
       25.129999    79098.398438       25.178051    44668.945312    34925.125000
       25.139999    77980.703125       25.188080    43847.417969    34906.554688
       25.150000    76565.101562       25.198109    43633.171875    34887.984375
       25.160000    76791.601562       25.208139    44010.261719    34869.406250
       25.170000    77670.500000       25.218168    44884.699219    34850.835938
       25.180000    79556.398438       25.228197    46088.269531    34832.265625
       25.189999    80715.898438       25.238228    47396.152344    34813.695312
       25.199999    82847.898438       25.248257    48562.917969    34795.125000
       25.209999    84603.296875       25.258287    49375.164062    34776.554688
       25.219999    86095.203125       25.268316    49698.859375    34757.988281
       25.230000    87412.296875       25.278345    49508.671875    34739.417969
       25.240000    87564.898438       25.288376    48883.468750    34720.847656
       25.250000    87606.796875       25.298405    47976.476562    34702.285156
       25.260000    87052.796875       25.308437    46972.011719    34683.714844
       25.270000    86501.398438       25.318466    46052.378906    34665.156250
       25.279999    85228.601562       25.328495    45374.695312    34646.593750
       25.289999    83813.000000       25.338524    45062.476562    34628.035156
       25.299999    83064.601562       25.348553    45194.554688    34609.476562
       25.309999    82102.000000       25.358583    45786.324219    34590.914062
       25.320000    81139.398438       25.368614    46765.750000    34572.355469
       25.330000    79132.898438       25.378645    47959.097656    34553.796875
       25.340000    77889.601562       25.388674    49101.792969    34535.242188
       25.350000    76769.500000       25.398705    49882.949219    34516.687500
       25.359999    75218.500000       25.408731    50011.679688    34498.140625
       25.369999    73554.203125       25.418762    49286.542969    34479.585938
       25.379999    72581.796875       25.428791    47639.695312    34461.039062
       25.389999    71774.296875       25.438824    45140.566406    34442.484375
       25.400000    71011.101562       25.448853    41969.515625    34423.937500
       25.410000    69947.601562       25.458883    38362.402344    34405.390625
       25.420000    69031.703125       25.468912    34571.324219    34386.851562
       25.430000    68564.000000       25.478943    30830.609375    34368.304688
       25.439999    67296.101562       25.488972    27353.308594    34349.765625
       25.449999    67379.796875       25.499002    24329.205078    34331.226562
       25.459999    66151.296875       25.509031    21936.140625    34312.691406
       25.469999    66082.398438       25.519062    20336.621094    34294.156250
       25.480000    66577.203125       25.529093    19673.070312    34275.621094
       25.490000    66459.000000       25.539122    20047.425781    34257.089844
       25.500000    67483.203125       25.549152    21496.433594    34238.558594
       25.510000    67726.898438       25.559181    23963.339844    34220.031250
       25.520000    68893.898438       25.569214    27281.281250    34201.503906
       25.529999    68596.000000       25.579243    31166.703125    34182.976562
       25.539999    71230.203125       25.589272    35255.351562    34164.457031
       25.549999    71695.500000       25.599302    39154.917969    34145.937500
       25.559999    72916.601562       25.609331    42516.871094    34127.421875
       25.570000    73798.000000       25.619362    45109.089844    34108.902344
       25.580000    75710.898438       25.629395    46848.257812    34090.382812
       25.590000    75949.703125       25.639423    47792.832031    34071.875000
       25.600000    76639.000000       25.649454    48095.476562    34053.367188
       25.609999    77687.796875       25.659483    47930.937500    34034.859375
       25.619999    76976.296875       25.669512    47434.863281    34016.359375
       25.629999    77074.796875       25.679543    46669.351562    33997.855469
       25.639999    77766.601562       25.689571    45625.886719    33979.359375
       25.650000    77229.898438       25.699604    44255.464844    33960.855469
       25.660000    75582.796875       25.709635    42517.078125    33942.359375
       25.670000    74265.703125       25.719664    40418.449219    33923.867188
       25.680000    71956.500000       25.729694    38040.769531    33905.375000
       25.689999    70954.500000       25.739723    35543.062500    33886.890625
       25.699999    69322.203125       25.749752    33140.847656    33868.406250
       25.709999    67852.500000       25.759783    31077.451172    33849.921875
       25.719999    67485.703125       25.769815    29592.238281    33831.441406
       25.730000    66720.000000       25.779846    28889.578125    33812.960938
       25.740000    66813.601562       25.789875    29108.234375    33794.492188
       25.750000    68433.500000       25.799906    30294.240234    33776.019531
       25.760000    70565.500000       25.809937    32374.097656    33757.546875
       25.770000    72576.898438       25.819967    35139.683594    33739.082031
       25.779999    75728.101562       25.829996    38255.761719    33720.621094
       25.789999    77884.703125       25.840027    41302.445312    33702.164062
       25.799999    79610.500000       25.850058    43840.910156    33683.703125
       25.809999    79876.398438       25.860088    45498.671875    33665.250000
       25.820000    79605.601562       25.870117    46039.539062    33646.800781
       25.830000    78638.101562       25.880148    45398.230469    33628.351562
       25.840000    77249.601562       25.890179    43668.679688    33609.906250
       25.850000    74546.398438       25.900211    41057.273438    33591.460938
       25.859999    70816.601562       25.910238    37825.539062    33573.023438
       25.869999    67411.796875       25.920269    34230.363281    33554.589844
       25.879999    64171.898438       25.930300    30502.916016    33536.156250
       25.889999    60424.898438       25.940331    26833.847656    33517.726562
       25.900000    57212.101562       25.950361    23376.886719    33499.300781
       25.910000    53839.300781       25.960394    20253.300781    33480.875000
       25.920000    50124.300781       25.970423    17556.658203    33462.460938
       25.930000    47689.500000       25.980453    15345.019531    33444.042969
       25.939999    45801.199219       25.990482    13642.460938    33425.636719
       25.949999    43767.699219       26.000513    12432.208008    33407.226562
       25.959999    42359.500000       26.010544    11660.767578    33388.820312
       25.969999    40973.398438       26.020575    11245.069336    33370.421875
       25.980000    41456.000000       26.030605    11088.747070    33352.019531
       25.990000    41480.601562       26.040636    11103.837891    33333.625000
       26.000000    42536.699219       26.050667    11234.616211    33315.238281
       26.010000    43858.800781       26.060698    11479.108398    33296.851562
       26.020000    45225.101562       26.070728    11904.606445    33278.464844
       26.029999    47273.398438       26.080757    12655.710938    33260.085938
       26.039999    50370.500000       26.090788    13956.247070    33241.710938
       26.049999    54681.300781       26.100821    16103.522461    33223.335938
       26.059999    60311.699219       26.110851    19452.296875    33204.968750
       26.070000    66820.898438       26.120880    24385.593750    33186.609375
       26.080000    74374.101562       26.130911    31264.136719    33168.250000
       26.090000    83581.601562       26.140942    40340.718750    33149.894531
       26.100000    93803.398438       26.150972    51662.414062    33131.542969
       26.109999   105110.898438       26.161003    64968.460938    33113.195312
       26.119999   116802.500000       26.171034    79624.289062    33094.851562
       26.129999   127152.296875       26.181065    94629.835938    33076.515625
       26.139999   137221.500000       26.191095   108729.757812    33058.179688
       26.150000   146141.000000       26.201126   120617.500000    33039.847656
       26.160000   152032.296875       26.211157   129185.539062    33021.523438
       26.170000   156478.500000       26.221188   133742.390625    33003.199219
       26.180000   157807.906250       26.231220   134122.750000    32984.878906
       26.189999   155941.796875       26.241249   130659.687500    32966.570312
       26.199999   152354.796875       26.251280   124036.781250    32948.257812
       26.209999   146333.000000       26.261311   115099.898438    32929.953125
       26.219999   137896.000000       26.271341   104686.843750    32911.652344
       26.230000   129025.796875       26.281372    93525.593750    32893.355469
       26.240000   119870.000000       26.291405    82197.781250    32875.062500
       26.250000   109955.898438       26.301435    71156.070312    32856.777344
       26.260000   100088.601562       26.311466    60733.460938    32838.492188
       26.269999    90499.500000       26.321495    51171.550781    32820.222656
       26.279999    80760.203125       26.331526    42619.789062    32801.949219
       26.289999    71904.796875       26.341557    35151.988281    32783.683594
       26.299999    64807.101562       26.351587    28766.810547    32765.419922
       26.309999    57967.898438       26.361620    23403.113281    32747.160156
       26.320000    53435.601562       26.371651    18963.037109    32728.906250
       26.330000    48622.601562       26.381681    15325.824219    32710.658203
       26.340000    44671.199219       26.391712    12368.722656    32692.416016
       26.350000    41842.500000       26.401745     9976.391602    32674.175781
       26.359999    40065.000000       26.411774     8048.187988    32655.945312
       26.369999    38356.398438       26.421804     6495.434570    32637.718750
       26.379999    37118.101562       26.431837     5244.699219    32619.492188
       26.389999    35914.199219       26.441868     4235.596680    32601.273438
       26.400000    35126.398438       26.451899     3418.639648    32583.060547
       26.410000    34848.199219       26.461929     2755.053467    32564.849609
       26.420000    34808.800781       26.471960     2215.035645    32546.648438
       26.430000    34168.699219       26.481993     1775.985962    32528.447266
       26.439999    34186.000000       26.492023     1421.118652    32510.257812
       26.449999    33942.199219       26.502054     1137.495239    32492.070312
       26.459999    33513.898438       26.512085      915.355408    32473.890625
       26.469999    33582.800781       26.522116      747.533875    32455.714844
       26.480000    33415.398438       26.532146      629.455444    32437.542969
       26.490000    32785.101562       26.542177      559.530701    32419.380859
       26.500000    33442.500000       26.552210      539.799988    32401.218750
       26.510000    32959.898438       26.562243      576.653076    32383.062500
       26.519999    33196.300781       26.572271      681.221252    32364.917969
       26.529999    33553.300781       26.582302      869.421875    32346.773438
       26.539999    33656.699219       26.592333     1160.633667    32328.638672
       26.549999    33747.800781       26.602365     1575.122925    32310.503906
       26.559999    34343.500000       26.612396     2129.127197    32292.378906
       26.570000    35441.500000       26.622427     2829.163574    32274.259766
       26.580000    36029.898438       26.632460     3665.175537    32256.142578
       26.590000    36606.000000       26.642490     4604.562988    32238.037109
       26.600000    37509.500000       26.652523     5591.804688    32219.929688
       26.609999    38580.500000       26.662552     6551.317383    32201.837891
       26.619999    39282.101562       26.672583     7400.319824    32183.748047
       26.629999    39607.101562       26.682613     8062.137207    32165.660156
       26.639999    40678.000000       26.692648     8482.461914    32147.576172
       26.650000    41135.898438       26.702679     8638.743164    32129.503906
       26.660000    40936.500000       26.712709     8542.929688    32111.437500
       26.670000    41094.101562       26.722742     8234.083984    32093.375000
       26.680000    40759.199219       26.732773     7767.365234    32075.322266
       26.689999    40003.398438       26.742802     7201.955566    32057.279297
       26.699999    39013.800781       26.752832     6592.245605    32039.238281
       26.709999    38979.300781       26.762867     5983.938965    32021.195312
       26.719999    38292.398438       26.772898     5413.459473    32003.167969
       26.730000    37243.699219       26.782928     4906.773438    31985.146484
       26.740000    36500.199219       26.792961     4480.259766    31967.128906
       26.750000    36177.601562       26.802992     4140.368652    31949.117188
       26.760000    35766.500000       26.813023     3883.002930    31931.117188
       26.769999    35303.699219       26.823053     3694.946777    31913.119141
       26.779999    34880.199219       26.833086     3556.496826    31895.125000
       26.789999    35158.398438       26.843117     3445.607910    31877.142578
       26.799999    35072.300781       26.853149     3341.956299    31859.164062
       26.809999    34978.699219       26.863180     3230.219482    31841.195312
       26.820000    34385.398438       26.873211     3101.100098    31823.230469
       26.830000    35030.398438       26.883244     2950.694092    31805.269531
       26.840000    34560.199219       26.893276     2778.879639    31787.318359
       26.850000    34749.699219       26.903309     2587.646973    31769.371094
       26.859999    34968.898438       26.913338     2380.293457    31751.439453
       26.869999    34678.300781       26.923368     2160.907227    31733.507812
       26.879999    34491.199219       26.933401     1934.660767    31715.580078
       26.889999    33769.898438       26.943432     1707.569214    31697.664062
       26.900000    33821.601562       26.953465     1485.662842    31679.753906
       26.910000    33462.199219       26.963497     1274.577759    31661.847656
       26.920000    32871.300781       26.973528     1078.818481    31643.953125
       26.930000    33004.300781       26.983561      901.359863    31626.062500
       26.939999    32302.599609       26.993589      743.935791    31608.185547
       26.949999    31704.400391       27.003622      606.869141    31590.308594
       26.959999    31901.300781       27.013653      489.773651    31572.443359
       26.969999    31502.500000       27.023687      391.477844    31554.578125
       26.980000    30847.599609       27.033718      310.528687    31536.726562
       26.990000    30970.699219       27.043751      245.104156    31518.878906
       27.000000    30731.900391       27.053782      193.354034    31501.041016
       27.010000    30530.000000       27.063814      153.390366    31483.207031
       27.019999    30261.699219       27.073843      123.461304    31465.388672
       27.029999    30249.400391       27.083874      101.939026    31447.574219
       27.039999    30374.900391       27.093908       87.429634    31429.759766
       27.049999    30187.800781       27.103941       78.793655    31411.957031
       27.059999    30106.599609       27.113972       75.160332    31394.164062
       27.070000    30362.599609       27.124004       75.995079    31376.375000
       27.080000    30003.199219       27.134035       81.192963    31358.597656
       27.090000    29909.599609       27.144068       91.246964    31340.826172
       27.100000    30869.800781       27.154099      107.515129    31323.062500
       27.109999    30525.099609       27.164131      132.655930    31305.304688
       27.119999    30709.800781       27.174162      171.187347    31287.558594
       27.129999    31081.500000       27.184195      230.273834    31269.816406
       27.139999    31216.900391       27.194225      320.496002    31252.085938
       27.150000    31477.900391       27.204258      456.703125    31234.359375
       27.160000    32637.400391       27.214291      658.272766    31216.640625
       27.170000    32957.500000       27.224323      948.694031    31198.925781
       27.180000    33292.300781       27.234356     1353.689575    31181.222656
       27.189999    33819.101562       27.244385     1897.245972    31163.535156
       27.199999    34316.398438       27.254417     2596.758301    31145.847656
       27.209999    35508.000000       27.264448     3454.446289    31128.171875
       27.219999    36436.101562       27.274481     4451.697266    31110.503906
       27.230000    37672.000000       27.284513     5543.320312    31092.839844
       27.240000    38418.000000       27.294546     6658.789551    31075.185547
       27.250000    38211.199219       27.304579     7709.720215    31057.537109
       27.260000    38452.398438       27.314611     8604.062500    31039.900391
       27.269999    39188.601562       27.324640     9263.365234    31022.277344
       27.279999    39129.500000       27.334673     9639.006836    31004.656250
       27.289999    39589.800781       27.344704     9718.756836    30987.046875
       27.299999    39245.199219       27.354736     9526.144531    30969.441406
       27.309999    39417.500000       27.364771     9110.062500    30951.843750
       27.320000    38917.699219       27.374804     8531.685547    30934.253906
       27.330000    38329.300781       27.384834     7852.148926    30916.677734
       27.340000    38102.898438       27.394867     7125.349121    30899.105469
       27.350000    37327.398438       27.404900     6397.011230    30881.542969
       27.359999    37088.601562       27.414928     5706.383789    30863.996094
       27.369999    37056.500000       27.424961     5088.264648    30846.449219
       27.379999    36342.601562       27.434996     4576.804688    30828.910156
       27.389999    36236.699219       27.445026     4205.587402    30811.384766
       27.400000    36140.699219       27.455059     4006.403076    30793.867188
       27.410000    36020.101562       27.465092     4008.475586    30776.355469
       27.420000    36029.898438       27.475124     4236.051758    30758.855469
       27.430000    36564.199219       27.485155     4706.651855    30741.363281
       27.439999    37024.500000       27.495188     5430.736816    30723.880859
       27.449999    37721.300781       27.505220     6412.020020    30706.404297
       27.459999    39195.898438       27.515253     7650.371094    30688.937500
       27.469999    39397.800781       27.525284     9145.004883    30671.484375
       27.480000    41276.199219       27.535316    10898.571289    30654.035156
       27.490000    42539.199219       27.545349    12915.957031    30636.595703
       27.500000    44587.500000       27.555382    15203.147461    30619.164062
       27.510000    47467.898438       27.565414    17764.195312    30601.744141
       27.519999    49651.601562       27.575445    20601.890625    30584.332031
       27.529999    53026.898438       27.585478    23729.152344    30566.929688
       27.539999    56815.800781       27.595510    27182.818359    30549.535156
       27.549999    62022.699219       27.605543    31043.273438    30532.148438
       27.559999    66899.703125       27.615574    35437.898438    30514.777344
       27.570000    73785.703125       27.625607    40523.156250    30497.410156
       27.580000    79603.101562       27.635641    46428.421875    30480.050781
       27.590000    87001.101562       27.645674    53180.328125    30462.703125
       27.600000    94194.796875       27.655706    60637.402344    30445.365234
       27.609999   100477.601562       27.665735    68445.867188    30428.042969
       27.619999   107169.000000       27.675768    76076.093750    30410.722656
       27.629999   113289.296875       27.685801    82893.664062    30393.414062
       27.639999   117125.000000       27.695835    88306.312500    30376.109375
       27.650000   121421.000000       27.705868    91892.476562    30358.818359
       27.660000   123983.796875       27.715900    93495.953125    30341.539062
       27.670000   124769.203125       27.725933    93230.148438    30324.265625
       27.680000   124038.000000       27.735966    91411.820312    30307.003906
       27.689999   121480.101562       27.745995    88451.132812    30289.757812
       27.699999   118757.203125       27.756027    84740.695312    30272.515625
       27.709999   116061.398438       27.766062    80597.796875    30255.281250
       27.719999   111073.601562       27.776094    76252.117188    30238.056641
       27.730000   106248.296875       27.786127    71869.742188    30220.843750
       27.740000   101501.796875       27.796160    67596.976562    30203.640625
       27.750000    96051.101562       27.806192    63592.558594    30186.447266
       27.760000    92112.101562       27.816225    60045.832031    30169.263672
       27.769999    88456.101562       27.826256    57187.039062    30152.093750
       27.779999    84494.898438       27.836290    55296.019531    30134.925781
       27.789999    82153.703125       27.846323    54722.453125    30117.773438
       27.799999    82422.000000       27.856356    55892.984375    30100.628906
       27.809999    84652.500000       27.866388    59303.503906    30083.496094
       27.820000    90442.898438       27.876421    65468.531250    30066.371094
       27.830000    99953.203125       27.886454    74822.351562    30049.257812
       27.840000   114234.703125       27.896486    87581.281250    30032.156250
       27.850000   134392.796875       27.906521   103599.960938    30015.058594
       27.859999   157391.796875       27.916552   122244.945312    29997.980469
       27.869999   181058.093750       27.926584   142405.687500    29980.908203
       27.879999   205214.296875       27.936617   162561.015625    29963.845703
       27.889999   224493.406250       27.946650   181017.281250    29946.792969
       27.900000   242741.093750       27.956682   196200.015625    29929.753906
       27.910000   251808.203125       27.966717   206938.718750    29912.718750
       27.920000   255621.703125       27.976749   212642.015625    29895.699219
       27.930000   251335.593750       27.986782   213336.781250    29878.687500
       27.939999   245557.500000       27.996813   209541.328125    29861.691406
       27.949999   235252.000000       28.006845   202059.859375    29844.703125
       27.959999   223144.296875       28.016878   191779.796875    29827.724609
       27.969999   211568.500000       28.026911   179518.171875    29810.757812
       27.980000   197033.406250       28.036945   165947.296875    29793.796875
       27.990000   183150.703125       28.046978   151599.328125    29776.849609
       28.000000   166665.796875       28.057011   136883.296875    29759.914062
       28.010000   150067.703125       28.067043   122139.078125    29742.988281
       28.019999   132541.406250       28.077074   107671.921875    29726.074219
       28.029999   116903.398438       28.087107    93756.960938    29709.171875
       28.039999   101531.296875       28.097139    80651.789062    29692.277344
       28.049999    89632.898438       28.107176    68563.992188    29675.394531
       28.059999    78330.296875       28.117208    57652.843750    29658.519531
       28.070000    70127.296875       28.127241    47990.269531    29641.660156
       28.080000    63330.000000       28.137274    39580.851562    29624.810547
       28.090000    57367.199219       28.147306    32369.972656    29607.972656
       28.100000    53679.300781       28.157339    26263.328125    29591.144531
       28.109999    49316.800781       28.167372    21146.492188    29574.328125
       28.119999    46421.601562       28.177404    16900.675781    29557.523438
       28.129999    44365.898438       28.187439    13412.126953    29540.726562
       28.139999    41635.699219       28.197472    10579.819336    29523.945312
       28.150000    40434.300781       28.207504     8313.541016    29507.173828
       28.160000    38521.398438       28.217537     6537.320801    29490.414062
       28.170000    38154.601562       28.227570     5189.078125    29473.664062
       28.180000    37233.800781       28.237606     4220.621582    29456.919922
       28.189999    36630.601562       28.247637     3599.027832    29440.197266
       28.199999    36539.500000       28.257669     3302.915039    29423.482422
       28.209999    36953.101562       28.267702     3321.721680    29406.779297
       28.219999    36103.800781       28.277735     3649.192139    29390.085938
       28.230000    36655.300781       28.287769     4275.562988    29373.402344
       28.240000    36603.601562       28.297802     5177.270996    29356.732422
       28.250000    36593.699219       28.307837     6308.615234    29340.070312
       28.260000    36514.898438       28.317869     7594.733398    29323.425781
       28.269999    36950.699219       28.327902     8934.205078    29306.789062
       28.279999    37334.699219       28.337934    10208.298828    29290.167969
       28.289999    37315.000000       28.347967    11299.165039    29273.554688
       28.299999    37955.101562       28.358000    12111.616211    29256.955078
       28.309999    38336.699219       28.368034    12592.038086    29240.363281
       28.320000    37817.300781       28.378069    12738.041992    29223.785156
       28.330000    38809.398438       28.388102    12597.238281    29207.218750
       28.340000    39131.898438       28.398134    12255.567383    29190.667969
       28.350000    39597.199219       28.408169    11821.616211    29174.121094
       28.359999    40968.500000       28.418200    11413.270508    29157.593750
       28.369999    41973.000000       28.428232    11147.736328    29141.078125
       28.379999    43568.300781       28.438269    11137.437500    29124.566406
       28.389999    45210.398438       28.448301    11485.284180    29108.072266
       28.400000    45865.199219       28.458334    12277.833984    29091.589844
       28.410000    47965.199219       28.468367    13574.704102    29075.121094
       28.420000    49787.000000       28.478401    15396.227539    29058.660156
       28.430000    51488.199219       28.488434    17711.949219    29042.214844
       28.439999    54230.800781       28.498465    20440.177734    29025.783203
       28.449999    55902.398438       28.508501    23459.222656    29009.355469
       28.459999    57482.898438       28.518534    26619.011719    28992.945312
       28.469999    59395.800781       28.528568    29773.130859    28976.546875
       28.480000    61355.500000       28.538601    32788.023438    28960.160156
       28.490000    62729.300781       28.548634    35551.414062    28943.789062
       28.500000    63733.699219       28.558668    37960.972656    28927.425781
       28.510000    64979.398438       28.568701    39909.164062    28911.076172
       28.519999    65587.500000       28.578733    41279.707031    28894.738281
       28.529999    65548.101562       28.588768    41956.089844    28878.412109
       28.539999    65154.199219       28.598801    41847.773438    28862.101562
       28.549999    63933.101562       28.608835    40920.906250    28845.800781
       28.559999    63339.800781       28.618868    39218.214844    28829.511719
       28.570000    62350.101562       28.628901    36856.203125    28813.240234
       28.580000    60474.199219       28.638937    34001.917969    28796.972656
       28.590000    57839.898438       28.648970    30843.605469    28780.724609
       28.600000    55198.300781       28.659004    27552.199219    28764.484375
       28.609999    52913.699219       28.669035    24269.248047    28748.263672
       28.619999    50547.800781       28.679070    21093.935547    28732.048828
       28.629999    48536.398438       28.689102    18096.875000    28715.851562
       28.639999    45870.199219       28.699137    15321.815430    28699.662109
       28.650000    43546.101562       28.709171    12798.342773    28683.486328
       28.660000    41478.101562       28.719204    10544.593750    28667.326172
       28.670000    39545.500000       28.729239     8567.946289    28651.173828
       28.680000    38073.300781       28.739271     6868.244141    28635.039062
       28.689999    36359.800781       28.749304     5435.438477    28618.917969
       28.699999    34998.398438       28.759336     4252.328125    28602.808594
       28.709999    33905.300781       28.769371     3296.023682    28586.708984
       28.719999    32765.500000       28.779408     2540.892090    28570.621094
       28.730000    32378.900391       28.789440     1960.999146    28554.550781
       28.740000    31583.699219       28.799473     1531.148682    28538.492188
       28.750000    30928.900391       28.809507     1229.069702    28522.445312
       28.760000    30776.199219       28.819542     1035.636475    28506.410156
       28.769999    30933.800781       28.829573      934.221924    28490.396484
       28.779999    30596.500000       28.839607      909.613098    28474.386719
       28.789999    30800.900391       28.849642      946.891235    28458.392578
       28.799999    30658.099609       28.859676     1030.064331    28442.410156
       28.809999    30653.099609       28.869709     1141.555786    28426.443359
       28.820000    30517.699219       28.879744     1262.748535    28410.488281
       28.830000    30456.199219       28.889776     1375.322510    28394.548828
       28.840000    30707.300781       28.899811     1463.598999    28378.619141
       28.850000    30022.900391       28.909845     1516.528076    28362.703125
       28.859999    29702.800781       28.919878     1529.078735    28346.804688
       28.869999    29867.800781       28.929913     1502.180298    28330.914062
       28.879999    29311.400391       28.939945     1441.352295    28315.042969
       28.889999    29343.400391       28.949980     1354.559692    28299.179688
       28.900000    28939.699219       28.960014     1250.182007    28283.332031
       28.910000    28939.699219       28.970047     1135.555054    28267.500000
       28.920000    28225.699219       28.980083     1016.301392    28251.671875
       28.930000    28467.000000       28.990118      896.675720    28235.865234
       28.939999    28535.900391       29.000149      779.832031    28220.076172
       28.949999    28183.900391       29.010183      668.181885    28204.292969
       28.959999    27775.199219       29.020216      563.884521    28188.529297
       28.969999    26898.699219       29.030251      468.617889    28172.775391
       28.980000    27058.800781       29.040285      383.657196    28157.035156
       28.990000    27270.500000       29.050320      309.707153    28141.308594
       29.000000    27063.699219       29.060354      246.895584    28125.593750
       29.010000    26842.099609       29.070389      194.828278    28109.894531
       29.019999    27076.000000       29.080421      152.711792    28094.210938
       29.029999    26637.800781       29.090454      119.473839    28078.542969
       29.039999    26844.599609       29.100489       93.929962    28062.884766
       29.049999    26925.800781       29.110523       74.906456    28047.240234
       29.059999    26765.800781       29.120558       61.310982    28031.609375
       29.070000    27076.000000       29.130592       52.197296    28015.994141
       29.080000    27036.599609       29.140627       46.801338    28000.390625
       29.090000    27159.699219       29.150661       44.567116    27984.800781
       29.100000    26955.400391       29.160694       45.175354    27969.230469
       29.109999    27415.699219       29.170727       48.589993    27953.673828
       29.119999    27117.800781       29.180761       55.138107    27938.126953
       29.129999    27292.599609       29.190798       65.629295    27922.589844
       29.139999    27110.500000       29.200830       81.516434    27907.074219
       29.150000    26760.900391       29.210865      105.137184    27891.570312
       29.160000    27364.000000       29.220900      139.930145    27876.082031
       29.170000    27664.400391       29.230934      190.659637    27860.605469
       29.180000    27016.900391       29.240967      263.490967    27845.146484
       29.189999    26788.000000       29.251001      365.897827    27829.697266
       29.199999    27260.599609       29.261036      506.038330    27814.265625
       29.209999    27822.000000       29.271070      691.749207    27798.845703
       29.219999    27760.400391       29.281105      928.960144    27783.441406
       29.230000    28117.400391       29.291138     1219.733765    27768.052734
       29.240000    28114.900391       29.301172     1560.769409    27752.677734
       29.250000    28582.699219       29.311207     1942.270874    27737.316406
       29.260000    29501.000000       29.321243     2349.275635    27721.964844
       29.269999    29761.900391       29.331276     2764.779541    27706.634766
       29.279999    30178.000000       29.341311     3176.750488    27691.316406
       29.289999    30973.199219       29.351343     3585.392578    27676.015625
       29.299999    31537.000000       29.361378     4012.321045    27660.726562
       29.309999    32627.599609       29.371412     4506.838867    27645.451172
       29.320000    34432.199219       29.381447     5149.545410    27630.191406
       29.330000    36286.000000       29.391483     6050.875000    27614.941406
       29.340000    38120.101562       29.401518     7342.974121    27599.710938
       29.350000    40582.000000       29.411552     9166.794922    27584.496094
       29.359999    43565.800781       29.421583    11649.523438    27569.298828
       29.369999    47256.199219       29.431618    14881.239258    27554.111328
       29.379999    49924.898438       29.441652    18877.896484    27538.937500
       29.389999    53366.601562       29.451687    23555.673828    27523.783203
       29.400000    56929.000000       29.461723    28713.927734    27508.636719
       29.410000    61185.601562       29.471758    34036.617188    27493.507812
       29.420000    63883.898438       29.481792    39133.355469    27478.394531
       29.430000    67318.203125       29.491827    43598.832031    27463.296875
       29.439999    69607.796875       29.501860    47092.175781    27448.216797
       29.449999    71299.101562       29.511894    49412.539062    27433.148438
       29.459999    72828.000000       29.521929    50540.781250    27418.093750
       29.469999    74428.203125       29.531965    50646.339844    27403.050781
       29.480000    75686.203125       29.542000    50050.441406    27388.027344
       29.490000    76203.203125       29.552034    49163.281250    27373.019531
       29.500000    76744.898438       29.562069    48413.531250    27358.025391
       29.510000    78933.500000       29.572104    48185.992188    27343.046875
       29.519999    80839.000000       29.582136    48772.628906    27328.085938
       29.529999    83217.203125       29.592173    50337.488281    27313.132812
       29.539999    85989.296875       29.602207    52889.246094    27298.199219
       29.549999    89152.898438       29.612242    56271.218750    27283.281250
       29.559999    93328.203125       29.622276    60170.457031    27268.376953
       29.570000    97427.296875       29.632311    64158.046875    27253.488281
       29.580000    99965.500000       29.642345    67760.445312    27238.617188
       29.590000   100874.000000       29.652380    70548.335938    27223.757812
       29.599998   100300.296875       29.662415    72219.828125    27208.916016
       29.609999   100398.796875       29.672449    72651.007812    27194.089844
       29.619999    98377.601562       29.682484    71899.109375    27179.277344
       29.629999    95925.500000       29.692518    70160.882812    27164.480469
       29.639999    93013.101562       29.702553    67705.796875    27149.699219
       29.650000    90435.500000       29.712587    64809.281250    27134.933594
       29.660000    86873.101562       29.722622    61705.992188    27120.183594
       29.670000    84032.101562       29.732658    58568.726562    27105.445312
       29.680000    82333.398438       29.742693    55512.722656    27090.726562
       29.689999    79396.296875       29.752726    52605.746094    27076.023438
       29.699999    76607.000000       29.762760    49883.816406    27061.335938
       29.709999    74676.898438       29.772797    47365.847656    27046.658203
       29.719999    71931.796875       29.782831    45061.957031    27032.001953
       29.730000    68687.101562       29.792866    42977.238281    27017.359375
       29.740000    67434.000000       29.802902    41117.968750    27002.730469
       29.750000    65769.703125       29.812937    39494.753906    26988.119141
       29.760000    64164.500000       29.822971    38118.050781    26973.523438
       29.769999    64359.000000       29.833004    36991.769531    26958.947266
       29.779999    63426.000000       29.843039    36099.710938    26944.384766
       29.789999    63229.000000       29.853075    35395.156250    26929.832031
       29.799999    63746.000000       29.863110    34796.269531    26915.300781
       29.809999    63822.300781       29.873146    34193.468750    26900.781250
       29.820000    63012.398438       29.883181    33470.410156    26886.279297
       29.830000    61722.300781       29.893215    32528.496094    26871.794922
       29.840000    60151.601562       29.903252    31308.296875    26857.322266
       29.849998    57480.500000       29.913284    29799.873047    26842.871094
       29.859999    55237.699219       29.923319    28034.822266    26828.433594
       29.869999    52906.300781       29.933353    26073.554688    26814.011719
       29.879999    51269.101562       29.943390    23985.906250    26799.603516
       29.889999    47982.500000       29.953424    21840.158203    26785.214844
       29.900000    46259.101562       29.963461    19694.896484    26770.839844
       29.910000    44255.101562       29.973495    17602.937500    26756.482422
       29.920000    42696.800781       29.983530    15611.559570    26742.140625
       29.930000    40175.800781       29.993565    13766.484375    26727.814453
       29.939999    39178.699219       30.003601    12111.445312    26713.501953
       29.949999    37288.000000       30.013636    10687.925781    26699.207031
       29.959999    35879.800781       30.023670     9531.144531    26684.929688
       29.969999    34774.398438       30.033705     8669.250977    26670.667969
       29.980000    34471.500000       30.043741     8121.034180    26656.419922
       29.990000    33602.500000       30.053776     7894.486816    26642.189453
       30.000000    34053.000000       30.063810     7984.191895    26627.976562
       30.010000    34525.699219       30.073847     8369.770508    26613.777344
       30.019999    34533.101562       30.083881     9013.213867    26599.595703
       30.029999    36101.300781       30.093916     9857.907227    26585.431641
       30.039999    37095.898438       30.103951    10828.954102    26571.283203
       30.049999    38322.000000       30.113987    11837.468750    26557.148438
       30.059999    39341.199219       30.124022    12788.601562    26543.033203
       30.070000    40843.000000       30.134056    13595.783203    26528.933594
       30.080000    41234.398438       30.144094    14194.831055    26514.843750
       30.090000    41005.398438       30.154129    14554.890625    26500.777344
       30.099998    41596.300781       30.164162    14683.582031    26486.728516
       30.109999    41778.500000       30.174198    14619.525391    26472.693359
       30.119999    41677.500000       30.184233    14417.343750    26458.675781
       30.129999    40958.699219       30.194267    14129.266602    26444.673828
       30.139999    40333.300781       30.204304    13789.666992    26430.687500
       30.150000    40468.699219       30.214340    13408.291992    26416.714844
       30.160000    39848.300781       30.224375    12973.068359    26402.763672
       30.170000    40195.500000       30.234411    12460.281250    26388.826172
       30.180000    39503.699219       30.244446    11848.570312    26374.906250
       30.189999    38789.699219       30.254480    11129.429688    26361.005859
       30.199999    37696.601562       30.264515    10312.837891    26347.119141
       30.209999    36453.398438       30.274549     9425.590820    26333.250000
       30.219999    35328.300781       30.284588     8504.221680    26319.392578
       30.230000    33705.898438       30.294622     7587.851562    26305.556641
       30.240000    32167.199219       30.304659     6708.984863    26291.736328
       30.250000    31672.400391       30.314693     5892.178223    26277.935547
       30.260000    31044.599609       30.324728     5153.228027    26264.150391
       30.269999    30456.199219       30.334763     4502.955078    26250.380859
       30.279999    29845.599609       30.344797     3950.921631    26236.628906
       30.289999    29281.900391       30.354836     3508.412109    26222.888672
       30.299999    28659.000000       30.364870     3190.516602    26209.169922
       30.309999    28410.300781       30.374907     3014.521484    26195.464844
       30.320000    28550.699219       30.384941     2998.260254    26181.779297
       30.330000    28171.500000       30.394978     3155.649902    26168.109375
       30.340000    28585.099609       30.405012     3491.510986    26154.457031
       30.349998    29365.599609       30.415047     3996.333496    26140.822266
       30.359999    30480.800781       30.425083     4642.148926    26127.203125
       30.369999    30731.900391       30.435120     5380.819336    26113.597656
       30.379999    32583.300781       30.445154     6147.128906    26100.015625
       30.389999    33324.300781       30.455191     6866.962891    26086.445312
       30.400000    35023.000000       30.465225     7467.709473    26072.896484
       30.410000    35362.800781       30.475262     7891.637207    26059.359375
       30.420000    35579.398438       30.485296     8104.810059    26045.843750
       30.430000    35759.101562       30.495335     8101.721191    26032.339844
       30.439999    35178.101562       30.505367     7902.312500    26018.861328
       30.449999    34314.000000       30.515404     7543.534180    26005.394531
       30.459999    33481.898438       30.525436     7069.430664    25991.949219
       30.469999    33053.500000       30.535475     6520.918945    25978.513672
       30.480000    32154.900391       30.545507     5932.226074    25965.101562
       30.490000    31933.300781       30.555548     5327.180664    25951.699219
       30.500000    30978.099609       30.565582     4723.912109    25938.320312
       30.510000    30306.000000       30.575619     4134.774414    25924.953125
       30.519999    29572.400391       30.585653     3570.615479    25911.609375
       30.529999    28870.699219       30.595686     3040.977051    25898.285156
       30.539999    27856.400391       30.605724     2554.031250    25884.968750
       30.549999    27329.599609       30.615759     2117.296387    25871.677734
       30.559999    26492.500000       30.625797     1735.533081    25858.396484
       30.570000    26300.500000       30.635832     1412.161743    25845.138672
       30.580000    25882.000000       30.645868     1148.760254    25831.894531
       30.590000    25923.800781       30.655903      947.010803    25818.671875
       30.599998    25687.500000       30.665937      809.791870    25805.464844
       30.609999    25515.199219       30.675974      743.076233    25792.271484
       30.619999    25269.000000       30.686008      757.459656    25779.099609
       30.629999    25298.500000       30.696049      869.204834    25765.937500
       30.639999    25389.599609       30.706081     1099.977539    25752.802734
       30.650000    25734.300781       30.716120     1476.054688    25739.677734
       30.660000    26091.199219       30.726154     2023.715454    25726.574219
       30.670000    26719.000000       30.736191     2764.635254    25713.488281
       30.680000    28326.599609       30.746225     3707.091309    25700.419922
       30.689999    29643.800781       30.756260     4838.683105    25687.371094
       30.699999    31076.599609       30.766298     6119.742188    25674.332031
       30.709999    33545.898438       30.776333     7479.300781    25661.316406
       30.719999    35222.398438       30.786371     8823.309570    25648.314453
       30.730000    37039.300781       30.796404    10042.798828    25635.335938
       30.740000    38088.101562       30.806442    11036.796875    25622.369141
       30.750000    39035.898438       30.816477    11726.501953    25609.425781
       30.760000    39712.898438       30.826515    12073.492188    25596.492188
       30.769999    39582.500000       30.836550    12082.180664    25583.582031
       30.779999    38605.101562       30.846584    11794.862305    25570.691406
       30.789999    37317.500000       30.856623    11276.445312    25557.812500
       30.799999    36642.898438       30.866657    10598.601562    25544.957031
       30.809999    36177.601562       30.876694     9824.621094    25532.115234
       30.820000    34538.000000       30.886728     9003.384766    25519.294922
       30.830000    34163.800781       30.896767     8167.402832    25506.486328
       30.840000    32935.300781       30.906803     7338.231934    25493.697266
       30.849998    32699.000000       30.916838     6530.199707    25480.927734
       30.859999    31669.900391       30.926874     5754.839355    25468.175781
       30.869999    30485.699219       30.936909     5024.081055    25455.441406
       30.879999    29267.099609       30.946947     4349.452148    25442.722656
       30.889999    28499.000000       30.956982     3742.976562    25430.025391
       30.900000    27775.199219       30.967020     3214.100830    25417.339844
       30.910000    27543.800781       30.977055     2770.334229    25404.679688
       30.920000    27110.500000       30.987093     2414.836182    25392.031250
       30.930000    27268.000000       30.997128     2147.422607    25379.404297
       30.939999    27103.099609       31.007162     1963.716431    25366.796875
       30.949999    27021.800781       31.017200     1856.252808    25354.201172
       30.959999    26920.900391       31.027235     1815.186646    25341.628906
       30.969999    27526.500000       31.037271     1828.715088    25329.072266
       30.980000    27300.000000       31.047308     1883.720703    25316.533203
       30.990000    27024.300781       31.057346     1966.064941    25304.009766
       31.000000    27684.099609       31.067381     2061.031982    25291.507812
       31.010000    27482.199219       31.077419     2154.525635    25279.023438
       31.019999    27573.300781       31.087454     2234.474365    25266.560547
       31.029999    27605.300781       31.097488     2293.175537    25254.113281
       31.039999    27445.300781       31.107527     2329.083008    25241.679688
       31.049999    27733.300781       31.117561     2347.869385    25229.269531
       31.059999    27526.500000       31.127600     2362.141357    25216.871094
       31.070000    27787.500000       31.137634     2389.572266    25204.496094
       31.080000    27248.300781       31.147673     2450.161377    25192.134766
       31.090000    27243.400391       31.157707     2563.075928    25179.796875
       31.099998    27701.300781       31.167742     2744.190918    25167.476562
       31.109999    28046.000000       31.177780     3004.560547    25155.169922
       31.119999    28304.500000       31.187817     3349.706055    25142.882812
       31.129999    28922.400391       31.197855     3780.997070    25130.611328
       31.139999    29225.199219       31.207890     4296.807617    25118.363281
       31.150000    30165.699219       31.217928     4895.693848    25106.128906
       31.160000    30340.500000       31.227962     5576.336914    25093.917969
       31.170000    31399.099609       31.238001     6339.151855    25081.718750
       31.180000    32086.000000       31.248035     7181.974121    25069.544922
       31.189999    33555.699219       31.258072     8098.563477    25057.386719
       31.199999    33961.898438       31.268110     9074.029297    25045.242188
       31.209999    34848.199219       31.278145    10084.263672    25033.121094
       31.219999    35840.398438       31.288183    11101.601562    25021.015625
       31.230000    36778.398438       31.298218    12099.006836    25008.933594
       31.240000    37433.199219       31.308256    13060.535156    24996.863281
       31.250000    39033.500000       31.318293    13982.275391    24984.812500
       31.260000    39882.800781       31.328331    14872.048828    24972.777344
       31.269999    41399.300781       31.338366    15739.055664    24960.767578
       31.279999    42549.000000       31.348400    16584.839844    24948.775391
       31.289999    44237.898438       31.358438    17394.871094    24936.794922
       31.299999    44572.699219       31.368473    18137.892578    24924.839844
       31.309999    44892.800781       31.378511    18776.535156    24912.898438
       31.320000    45239.898438       31.388548    19278.677734    24900.976562
       31.330000    45912.000000       31.398586    19631.251953    24889.070312
       31.340000    44880.500000       31.408621    19844.537109    24877.187500
       31.349998    44747.500000       31.418655    19948.472656    24865.324219
       31.359999    44201.000000       31.428694    19979.902344    24853.474609
       31.369999    44122.199219       31.438730    19967.841797    24841.644531
       31.379999    44353.601562       31.448769    19922.324219    24829.830078
       31.389999    44767.199219       31.458805    19831.539062    24818.037109
       31.400000    44031.101562       31.468843    19668.718750    24806.261719
       31.410000    43324.500000       31.478878    19406.546875    24794.509766
       31.420000    43139.898438       31.488916    19032.804688    24782.769531
       31.430000    43159.601562       31.498951    18563.375000    24771.052734
       31.439999    42541.699219       31.508986    18044.685547    24759.355469
       31.449999    42716.500000       31.519026    17546.902344    24747.667969
       31.459999    42709.101562       31.529062    17149.074219    24736.005859
       31.469999    43004.500000       31.539101    16917.601562    24724.357422
       31.480000    42723.800781       31.549135    16889.097656    24712.734375
       31.490000    43218.699219       31.559174    17058.759766    24701.125000
       31.500000    43235.898438       31.569208    17379.123047    24689.537109
       31.510000    43046.398438       31.579247    17769.675781    24677.964844
       31.519999    43620.000000       31.589283    18133.054688    24666.412109
       31.529999    42891.300781       31.599319    18376.191406    24654.878906
       31.539999    42430.898438       31.609358    18428.439453    24643.361328
       31.549999    41906.500000       31.619392    18253.603516    24631.867188
       31.559999    41968.000000       31.629431    17852.552734    24620.386719
       31.570000    41433.800781       31.639467    17257.859375    24608.927734
       31.580000    41032.500000       31.649506    16521.531250    24597.488281
       31.590000    39823.699219       31.659540    15702.503906    24586.068359
       31.599998    39040.800781       31.669577    14853.265625    24574.664062
       31.609999    39055.601562       31.679617    14012.840820    24563.277344
       31.619999    37531.699219       31.689651    13203.636719    24551.914062
       31.629999    37273.199219       31.699690    12429.219727    24540.562500
       31.639999    36426.300781       31.709724    11680.946289    24529.238281
       31.650000    35712.300781       31.719765    10941.362305    24517.921875
       31.660000    34771.898438       31.729799    10194.091797    24506.632812
       31.670000    34382.898438       31.739840     9426.825195    24495.357422
       31.680000    33784.699219       31.749874     8638.588867    24484.105469
       31.689999    33031.300781       31.759911     7837.121094    24472.871094
       31.699999    31822.500000       31.769949     7038.284668    24461.652344
       31.709999    30904.300781       31.779984     6261.429199    24450.457031
       31.719999    30059.800781       31.790024     5523.101562    24439.275391
       31.730000    29825.900391       31.800058     4836.525391    24428.117188
       31.740000    29109.500000       31.810099     4207.257812    24416.972656
       31.750000    28011.500000       31.820135     3636.976807    24405.851562
       31.760000    27583.099609       31.830173     3122.959473    24394.746094
       31.769999    27322.199219       31.840208     2661.659912    24383.664062
       31.779999    26723.900391       31.850243     2249.053955    24372.599609
       31.789999    26551.599609       31.860283     1881.827759    24361.546875
       31.799999    25820.400391       31.870317     1558.016113    24350.519531
       31.809999    25330.500000       31.880360     1275.212524    24339.505859
       31.820000    24599.300781       31.890394     1031.832520    24328.517578
       31.830000    24503.300781       31.900433      825.208801    24317.542969
       31.840000    24367.900391       31.910469      652.611816    24306.589844
       31.849998    24345.699219       31.920504      510.703766    24295.658203
       31.859999    23400.400391       31.930544      395.758942    24284.738281
       31.869999    23205.900391       31.940578      304.161316    24273.845703
       31.879999    23420.099609       31.950619      232.139053    24262.962891
       31.889999    23050.800781       31.960655      176.342407    24252.103516
       31.900000    23023.699219       31.970694      133.662491    24241.265625
       31.910000    22932.599609       31.980728      101.458321    24230.445312
       31.920000    22669.199219       31.990768       77.463318    24219.640625
       31.930000    22728.300781       32.000805       59.873508    24208.857422
       31.939999    22536.199219       32.010838       47.229923    24198.097656
       31.949999    22314.699219       32.020878       38.405388    24187.347656
       31.959999    22351.599609       32.030914       32.598412    24176.621094
       31.969999    22871.099609       32.040955       29.266840    24165.910156
       31.980000    22730.699219       32.050987       28.142206    24155.226562
       31.990000    22844.000000       32.061031       29.227783    24144.548828
       32.000000    22765.199219       32.071068       32.831146    24133.898438
       32.010002    23021.199219       32.081108       39.616676    24123.261719
       32.019997    23045.900391       32.091137       50.649166    24112.658203
       32.029999    23262.500000       32.101177       67.530106    24102.060547
       32.040001    23156.599609       32.111217       92.403694    24091.480469
       32.049999    23279.699219       32.121250      128.034225    24080.929688
       32.059998    23513.599609       32.131287      177.917679    24070.396484
       32.070000    23585.000000       32.141327      246.156891    24059.873047
       32.080002    24572.199219       32.151367      337.275787    24049.371094
       32.090000    24358.099609       32.161404      455.865173    24038.892578
       32.099998    24515.599609       32.171436      606.066772    24028.435547
       32.110001    24486.099609       32.181477      791.022339    24017.990234
       32.119999    25276.300781       32.191513     1011.421326    24007.566406
       32.129997    25549.599609       32.201553     1265.526489    23997.160156
       32.139999    25914.000000       32.211590     1548.171387    23986.775391
       32.150002    25635.800781       32.221630     1851.908325    23976.406250
       32.160000    26253.699219       32.231667     2167.243408    23966.060547
       32.169998    26637.800781       32.241703     2484.900146    23955.732422
       32.180000    26706.699219       32.251743     2796.739502    23945.419922
       32.189999    26987.400391       32.261776     3095.704102    23935.134766
       32.199997    27617.599609       32.271812     3376.216064    23924.865234
       32.209999    27538.800781       32.281853     3631.486084    23914.611328
       32.220001    27418.199219       32.291893     3852.204834    23904.375000
       32.230000    27878.599609       32.301929     4026.261719    23894.164062
       32.239998    27881.000000       32.311962     4140.203613    23883.972656
       32.250000    27558.500000       32.322002     4182.146484    23873.792969
       32.260002    27585.599609       32.332043     4145.031738    23863.632812
       32.269997    27529.000000       32.342079     4029.566162    23853.498047
       32.279999    27610.199219       32.352119     3844.356689    23843.376953
       32.290001    27221.199219       32.362156     3604.483887    23833.277344
       32.299999    26888.900391       32.372192     3327.794189    23823.197266
       32.309998    26655.000000       32.382229     3031.723389    23813.136719
       32.320000    26327.599609       32.392269     2730.691895    23803.091797
       32.330002    26197.099609       32.402309     2435.540771    23793.068359
       32.340000    26800.300781       32.412346     2153.759277    23783.066406
       32.349998    26093.699219       32.422379     1890.593872    23773.085938
       32.360001    25827.800781       32.432419     1650.204102    23763.117188
       32.369999    25315.699219       32.442455     1437.395264    23753.171875
       32.379997    25008.000000       32.452492     1256.963501    23743.244141
       32.389999    24754.400391       32.462532     1113.882446    23733.333984
       32.400002    24562.400391       32.472572     1012.761597    23723.441406
       32.410000    24700.300781       32.482609      956.836365    23713.572266
       32.419998    24138.900391       32.492645      947.100952    23703.722656
       32.430000    24803.699219       32.502686      981.687378    23693.886719
       32.439999    24264.500000       32.512722     1055.286011    23684.076172
       32.449997    24550.099609       32.522758     1159.239868    23674.283203
       32.459999    24825.800781       32.532799     1282.194214    23664.505859
       32.470001    24752.000000       32.542839     1411.220337    23654.750000
       32.480000    24916.900391       32.552876     1533.626709    23645.013672
       32.489998    25057.199219       32.562908     1638.809448    23635.302734
       32.500000    24850.400391       32.572948     1719.644043    23625.601562
       32.510002    24956.300781       32.582989     1772.740112    23615.919922
       32.519997    25537.300781       32.593021     1798.318848    23606.265625
       32.529999    25244.300781       32.603062     1799.020996    23596.621094
       32.540001    25662.900391       32.613102     1778.298950    23586.996094
       32.549999    25867.199219       32.623142     1739.275513    23577.392578
       32.559998    25869.699219       32.633179     1684.111816    23567.810547
       32.570000    25394.500000       32.643219     1614.036865    23558.244141
       32.580002    25502.800781       32.653259     1530.131470    23548.699219
       32.590000    25502.800781       32.663292     1434.141602    23539.177734
       32.599998    25256.699219       32.673328     1328.826172    23529.671875
       32.610001    24944.000000       32.683369     1218.380615    23520.181641
       32.619999    24707.599609       32.693405     1108.150269    23510.714844
       32.629997    24279.300781       32.703442     1003.862366    23501.267578
       32.639999    23752.400391       32.713482      911.167786    23491.835938
       32.650002    23737.699219       32.723522      835.210083    23482.421875
       32.660000    23878.000000       32.733559      780.149231    23473.031250
       32.669998    23570.199219       32.743595      748.818787    23463.660156
       32.680000    23983.800781       32.753635      742.482239    23454.304688
       32.689999    24126.599609       32.763676      760.447083    23444.968750
       32.699997    23333.900391       32.773712      799.701477    23435.654297
       32.709999    23878.000000       32.783752      854.927429    23426.359375
       32.720001    24286.699219       32.793793      918.776428    23417.078125
       32.730000    24161.099609       32.803829      982.847900    23407.822266
       32.739998    25165.599609       32.813862     1039.218506    23398.589844
       32.750000    24532.900391       32.823902     1082.249634    23389.367188
       32.760002    24860.300781       32.833942     1110.153198    23380.164062
       32.769997    24471.300781       32.843975     1126.444946    23370.988281
       32.779999    24254.699219       32.854015     1140.590576    23361.824219
       32.790001    24323.599609       32.864056     1167.966187    23352.679688
       32.799999    24771.699219       32.874092     1229.433350    23343.556641
       32.809998    25140.900391       32.884129     1350.601929    23334.453125
       32.820000    24335.900391       32.894169     1560.753784    23325.367188
       32.830002    25037.500000       32.904213     1890.926758    23316.296875
       32.840000    25490.500000       32.914249     2370.151123    23307.250000
       32.849998    25628.400391       32.924286     3021.895996    23298.224609
       32.860001    27031.699219       32.934326     3857.355469    23289.214844
       32.869999    27506.800781       32.944363     4867.515137    23280.224609
       32.879997    28405.400391       32.954399     6019.550293    23271.255859
       32.889999    30505.400391       32.964439     7254.217773    23262.302734
       32.900002    31997.300781       32.974480     8488.448242    23253.369141
       32.910000    33383.398438       32.984516     9626.557617    23244.457031
       32.919998    34594.601562       32.994553    10576.547852    23235.564453
       32.930000    35643.398438       33.004593    11265.629883    23226.687500
       32.939999    35665.601562       33.014629    11653.117188    23217.833984
       32.949997    36066.898438       33.024666    11737.613281    23209.000000
       32.959999    35271.699219       33.034706    11551.874023    23200.181641
       32.970001    34671.000000       33.044750    11151.249023    23191.378906
       32.980000    33912.699219       33.054787    10599.258789    23182.599609
       32.989998    32674.400391       33.064823     9952.176758    23173.841797
       33.000000    32588.199219       33.074863     9251.651367    23165.097656
       33.010002    32154.900391       33.084904     8523.802734    23156.375000
       33.019997    31248.900391       33.094936     7782.706543    23147.675781
       33.029999    30227.199219       33.104977     7034.517090    23138.992188
       33.040001    29914.599609       33.115017     6286.377930    23130.324219
       33.049999    28917.500000       33.125057     5547.538574    23121.679688
       33.059998    28016.400391       33.135094     4830.726562    23113.054688
       33.070000    27359.099609       33.145134     4149.616699    23104.445312
       33.080002    25921.400391       33.155174     3518.094971    23095.855469
       33.090000    25352.699219       33.165211     2947.195312    23087.289062
       33.099998    24877.500000       33.175247     2443.445557    23078.740234
       33.110001    24259.599609       33.185291     2009.148071    23070.203125
       33.119999    24070.000000       33.195328     1644.209351    23061.695312
       33.129997    24092.199219       33.205364     1345.518921    23053.203125
       33.139999    23742.599609       33.215405     1109.730835    23044.728516
       33.150002    23444.699219       33.225445      934.452820    23036.269531
       33.160000    23939.500000       33.235481      818.789917    23027.837891
       33.169998    23969.099609       33.245518      763.618774    23019.421875
       33.180000    24166.000000       33.255558      771.479919    23011.025391
       33.189999    23769.699219       33.265594      845.559265    23002.648438
       33.199997    23927.199219       33.275635      988.328491    22994.287109
       33.209999    24397.400391       33.285675     1199.609985    22985.945312
       33.220001    24638.699219       33.295715     1474.839844    22977.623047
       33.230000    25022.800781       33.305752     1803.564575    22969.322266
       33.239998    24808.599609       33.315788     2169.464355    22961.041016
       33.250000    24907.099609       33.325832     2551.368408    22952.773438
       33.260002    25369.900391       33.335873     2924.824219    22944.525391
       33.269997    26138.000000       33.345905     3266.689697    22936.302734
       33.279999    26064.199219       33.355946     3559.022217    22928.095703
       33.290001    26913.500000       33.365990     3790.286621    22919.902344
       33.299999    26859.300781       33.376026     3956.739746    22911.736328
       33.309998    26842.099609       33.386063     4061.509033    22903.587891
       33.320000    26844.599609       33.396103     4111.096680    22895.457031
       33.330002    27341.900391       33.406143     4112.309082    22887.341797
       33.340000    27314.800781       33.416180     4070.029297    22879.250000
       33.349998    27024.300781       33.426216     3986.391113    22871.177734
       33.360001    26967.699219       33.436260     3861.586670    22863.117188
       33.369999    26283.300781       33.446297     3696.245605    22855.082031
       33.379997    26150.300781       33.456333     3492.880859    22847.068359
       33.389999    26312.800781       33.466373     3257.394531    22839.070312
       33.400002    25682.599609       33.476418     2999.205811    22831.085938
       33.410000    25603.800781       33.486454     2730.466797    22823.126953
       33.419998    25549.599609       33.496490     2463.582764    22815.187500
       33.430000    25168.000000       33.506535     2210.108887    22807.259766
       33.439999    24722.400391       33.516571     1980.189331    22799.359375
       33.449997    24360.500000       33.526608     1780.872681    22791.474609
       33.459999    24323.599609       33.536648     1616.801636    22783.609375
       33.470001    24365.400391       33.546688     1490.370972    22775.759766
       33.480000    23614.599609       33.556725     1401.680664    22767.933594
       33.489998    23914.900391       33.566765     1348.574097    22760.123047
       33.500000    23809.099609       33.576805     1326.961426    22752.332031
       33.510002    23705.699219       33.586845     1331.026367    22744.558594
       33.519997    23745.000000       33.596878     1354.004517    22736.812500
       33.529999    23631.800781       33.606918     1389.436279    22729.076172
       33.540001    24311.300781       33.616962     1432.463501    22721.357422
       33.549999    24220.199219       33.627003     1481.070312    22713.660156
       33.559998    24478.699219       33.637039     1536.833008    22705.984375
       33.570000    24262.000000       33.647079     1604.760864    22698.324219
       33.580002    24321.099609       33.657120     1692.076782    22690.683594
       33.590000    24559.900391       33.667156     1806.462158    22683.064453
       33.599998    24993.199219       33.677197     1954.284790    22675.464844
       33.610001    25040.000000       33.687237     2138.869141    22667.878906
       33.619999    24882.400391       33.697273     2360.098633    22660.316406
       33.629997    25377.300781       33.707310     2615.372559    22652.773438
       33.639999    25522.500000       33.717354     2901.355713    22645.242188
       33.650002    25790.900391       33.727394     3215.337402    22637.732422
       33.660000    26037.099609       33.737431     3557.470947    22630.246094
       33.669998    26337.400391       33.747467     3930.592529    22622.777344
       33.680000    27260.599609       33.757515     4338.522949    22615.318359
       33.689999    27334.500000       33.767551     4780.992188    22607.888672
       33.699997    27661.900391       33.777588     5253.028809    22600.474609
       33.709999    28036.099609       33.787628     5741.524902    22593.078125
       33.720001    28631.900391       33.797668     6226.250000    22585.701172
       33.730000    29146.500000       33.807709     6684.661133    22578.339844
       33.739998    29444.300781       33.817745     7097.784180    22571.003906
       33.750000    30027.800781       33.827785     7456.588379    22563.681641
       33.760002    30325.699219       33.837830     7763.905273    22556.375000
       33.769997    31010.099609       33.847862     8032.730957    22549.097656
       33.779999    31507.400391       33.857903     8281.578125    22541.832031
       33.790001    31470.500000       33.867943     8524.842773    22534.585938
       33.799999    31509.900391       33.877983     8767.058594    22527.355469
       33.809998    31736.400391       33.888020     8999.885742    22520.148438
       33.820000    31788.099609       33.898064     9205.162109    22512.955078
       33.830002    31701.900391       33.908104     9360.915039    22505.781250
       33.840000    32342.000000       33.918144     9450.570312    22498.628906
       33.849998    32002.300781       33.928181     9469.033203    22491.496094
       33.860001    31665.000000       33.938221     9424.771484    22484.378906
       33.869999    32031.800781       33.948261     9336.699219    22477.281250
       33.879997    31800.400391       33.958298     9227.467773    22470.203125
       33.889999    31527.099609       33.968338     9115.530273    22463.144531
       33.900002    31578.800781       33.978378     9009.638672    22456.101562
       33.910000    31293.199219       33.988419     8906.721680    22449.076172
       33.919998    31310.500000       33.998455     8793.951172    22442.074219
       33.930000    31010.099609       34.008495     8653.365234    22435.087891
       33.939999    31074.099609       34.018536     8467.789062    22428.117188
       33.949997    30749.199219       34.028572     8225.749023    22421.169922
       33.959999    30547.300781       34.038612     7924.272461    22414.238281
       33.970001    30111.500000       34.048660     7570.155273    22407.320312
       33.980000    29449.300781       34.058697     7179.838867    22400.429688
       33.989998    29163.699219       34.068733     6774.627441    22393.556641
       34.000000    28686.099609       34.078777     6377.850098    22386.695312
       34.010002    28368.500000       34.088818     6011.133789    22379.855469
       34.019997    28142.000000       34.098850     5689.213867    22373.039062
       34.029999    28174.000000       34.108894     5416.972168    22366.234375
       34.040001    27418.199219       34.118935     5190.464844    22359.449219
       34.049999    26783.000000       34.128971     4996.757324    22352.687500
       34.059998    27061.199219       34.139011     4817.608887    22345.939453
       34.070000    26426.099609       34.149052     4634.076660    22339.212891
       34.080002    26531.900391       34.159092     4430.480957    22332.500000
       34.090000    26482.699219       34.169132     4197.653320    22325.808594
       34.099998    26241.400391       34.179169     3934.336182    22319.136719
       34.110001    25965.699219       34.189213     3645.877930    22312.480469
       34.119999    26064.199219       34.199253     3342.853271    22305.839844
       34.129997    25485.599609       34.209290     3036.944092    22299.224609
       34.139999    25394.500000       34.219334     2738.053467    22292.621094
       34.150002    25234.500000       34.229374     2453.611816    22286.039062
       34.160000    25059.699219       34.239410     2187.129150    22279.476562
       34.169998    24515.599609       34.249451     1939.089478    22272.933594
       34.180000    23956.800781       34.259491     1708.686646    22266.402344
       34.189999    24225.099609       34.269527     1494.705566    22259.896484
       34.199997    23604.699219       34.279568     1296.128540    22253.406250
       34.209999    23378.199219       34.289608     1112.967285    22246.931641
       34.220001    22925.199219       34.299652      945.847046    22240.472656
       34.230000    22809.500000       34.309689      796.230042    22234.039062
       34.239998    22447.599609       34.319725      665.754395    22227.623047
       34.250000    22226.000000       34.329773      556.669312    22221.218750
       34.260002    22302.400391       34.339813      472.491577    22214.835938
       34.269997    22191.599609       34.349850      417.933075    22208.472656
       34.279999    21920.800781       34.359890      399.898712    22202.126953
       34.290001    21581.000000       34.369930      428.133881    22195.798828
       34.299999    21896.199219       34.379971      515.453613    22189.488281
       34.309998    21797.699219       34.390007      677.456421    22183.199219
       34.320000    22122.599609       34.400051      931.831787    22176.921875
       34.330002    22853.800781       34.410091     1295.435303    22170.666016
       34.340000    22824.300781       34.420132     1781.817993    22164.427734
       34.349998    24087.199219       34.430168     2396.514160    22158.210938
       34.360001    24488.500000       34.440208     3133.922119    22152.009766
       34.369999    25699.800781       34.450249     3972.694824    22145.824219
       34.379997    27322.199219       34.460285     4875.300293    22139.660156
       34.389999    28341.400391       34.470329     5791.872559    22133.509766
       34.400002    29232.599609       34.480373     6662.900391    22127.376953
       34.410000    29924.400391       34.490414     7429.976562    22121.265625
       34.419998    30567.000000       34.500450     8045.135254    22115.171875
       34.430000    31645.300781       34.510494     8478.261719    22109.093750
       34.439999    32169.699219       34.520531     8718.718750    22103.039062
       34.449997    31925.900391       34.530567     8776.087891    22097.000000
       34.459999    31524.699219       34.540611     8672.930664    22090.974609
       34.470001    31490.199219       34.550652     8438.224609    22084.968750
       34.480000    30658.099609       34.560692     8100.604492    22078.980469
       34.489998    30411.900391       34.570728     7684.904297    22073.013672
       34.500000    30008.099609       34.580772     7210.658203    22067.058594
       34.510002    29163.699219       34.590813     6695.506836    22061.125000
       34.519997    28262.599609       34.600849     6155.987305    22055.212891
       34.529999    27915.500000       34.610889     5609.312988    22049.312500
       34.540001    27223.699219       34.620937     5074.459473    22043.427734
       34.549999    26403.900391       34.630974     4572.407227    22037.566406
       34.559998    25749.000000       34.641014     4121.617188    22031.720703
       34.570000    25099.099609       34.651054     3739.074951    22025.892578
       34.580002    25195.099609       34.661098     3437.249023    22020.080078
       34.590000    24537.800781       34.671135     3223.225098    22014.292969
       34.599998    24094.599609       34.681175     3096.480469    22008.515625
       34.610001    24555.000000       34.691216     3049.220459    22002.757812
       34.619999    24148.800781       34.701256     3066.186279    21997.019531
       34.629997    24811.000000       34.711292     3126.327881    21991.296875
       34.639999    24764.300781       34.721336     3205.959229    21985.591797
       34.650002    25005.500000       34.731377     3282.566406    21979.904297
       34.660000    25781.000000       34.741417     3339.434082    21974.234375
       34.669998    25761.300781       34.751453     3369.039795    21968.585938
       34.680000    25909.099609       34.761501     3374.882080    21962.947266
       34.689999    25734.300781       34.771538     3370.918457    21957.332031
       34.699997    25722.000000       34.781578     3379.147217    21951.732422
       34.709999    26007.500000       34.791622     3426.034424    21946.148438
       34.720001    25712.099609       34.801662     3538.894775    21940.583984
       34.730000    25581.599609       34.811703     3743.447510    21935.035156
       34.739998    25574.199219       34.821739     4062.455322    21929.507812
       34.750000    26046.900391       34.831783     4516.383789    21923.992188
       34.760002    26994.800781       34.841824     5122.086914    21918.498047
       34.769997    27772.699219       34.851860     5893.286133    21913.023438
       34.779999    28767.300781       34.861900     6838.628906    21907.562500
       34.790001    29587.099609       34.871944     7955.976074    21902.117188
       34.799999    30318.300781       34.881985     9225.606445    21896.691406
       34.809998    31349.900391       34.892021    10606.086914    21891.283203
       34.820000    32851.601562       34.902065    12032.245117    21885.890625
       34.830002    34363.199219       34.912109    13413.263672    21880.515625
       34.840000    35936.398438       34.922150    14645.633789    21875.156250
       34.849998    37071.300781       34.932186    15629.417969    21869.820312
       34.860001    37563.699219       34.942230    16287.162109    21864.496094
       34.869999    38001.898438       34.952271    16577.650391    21859.189453
       34.879997    38555.800781       34.962307    16508.078125    21853.902344
       34.889999    38681.398438       34.972351    16130.552734    21848.628906
       34.900002    38516.500000       34.982391    15532.427734    21843.375000
       34.910000    38122.500000       34.992432    14819.172852    21838.136719
       34.919998    37967.398438       35.002472    14098.766602    21832.917969
       34.930000    37049.199219       35.012512    13469.658203    21827.716797
       34.939999    37014.699219       35.022552    13014.742188    21822.531250
       34.949997    36628.199219       35.032589    12799.610352    21817.363281
       34.959999    35860.101562       35.042633    12872.048828    21812.210938
       34.970001    35402.101562       35.052681    13261.149414    21807.070312
       34.980000    35724.699219       35.062717    13971.355469    21801.955078
       34.989998    35936.398438       35.072758    14980.575195    21796.853516
       35.000000    36396.800781       35.082798    16234.375000    21791.769531
       35.010002    37822.199219       35.092842    17649.123047    21786.701172
       35.019997    39616.898438       35.102879    19117.105469    21781.652344
       35.029999    41867.101562       35.112919    20526.302734    21776.619141
       35.040001    43221.101562       35.122963    21772.769531    21771.601562
       35.049999    45190.699219       35.133003    22778.214844    21766.601562
       35.059998    46862.300781       35.143040    23503.433594    21761.619141
       35.070000    47224.199219       35.153084    23950.810547    21756.652344
       35.080002    47965.199219       35.163128    24157.912109    21751.701172
       35.090000    48159.699219       35.173164    24188.337891    21746.769531
       35.099998    47246.398438       35.183205    24116.482422    21741.855469
       35.110001    46889.398438       35.193249    24012.304688    21736.953125
       35.119999    46557.000000       35.203289    23928.792969    21732.070312
       35.129997    45835.699219       35.213329    23892.671875    21727.205078
       35.139999    44966.601562       35.223373    23901.228516    21722.353516
       35.150002    45082.300781       35.233414    23925.542969    21717.523438
       35.160000    44461.898438       35.243454    23920.318359    21712.707031
       35.169998    44885.398438       35.253494    23838.437500    21707.906250
       35.180000    44457.000000       35.263535    23646.447266    21703.125000
       35.189999    43664.300781       35.273575    23336.171875    21698.355469
       35.199997    44016.300781       35.283615    22928.417969    21693.607422
       35.209999    44228.101562       35.293655    22467.355469    21688.875000
       35.220001    43398.398438       35.303699    22007.275391    21684.156250
       35.230000    43383.601562       35.313740    21597.734375    21679.455078
       35.239998    43583.000000       35.323776    21270.148438    21674.773438
       35.250000    43536.300781       35.333820    21032.693359    21670.105469
       35.260002    43804.601562       35.343868    20873.693359    21665.449219
       35.269997    43967.101562       35.353901    20768.750000    21660.818359
       35.279999    43686.398438       35.363945    20688.685547    21656.199219
       35.290001    43789.800781       35.373989    20605.785156    21651.593750
       35.299999    43344.199219       35.384029    20493.779297    21647.009766
       35.309998    42630.300781       35.394066    20325.496094    21642.441406
       35.320000    41973.000000       35.404110    20069.990234    21637.886719
       35.330002    40975.898438       35.414154    19693.873047    21633.347656
       35.340000    40375.199219       35.424194    19166.064453    21628.828125
       35.349998    39683.398438       35.434231    18465.451172    21624.324219
       35.360001    38260.398438       35.444275    17587.111328    21619.833984
       35.369999    37470.101562       35.454315    16548.818359    21615.363281
       35.379997    36121.000000       35.464352    15386.540039    21610.910156
       35.389999    35133.800781       35.474396    14146.917969    21606.466797
       35.400002    33444.898438       35.484440    12882.147461    21602.042969
       35.410000    32817.199219       35.494484    11638.763672    21597.632812
       35.419998    31736.400391       35.504520    10454.683594    21593.242188
       35.430000    31024.900391       35.514565     9354.919922    21588.865234
       35.439999    30773.800781       35.524605     8359.764648    21584.505859
       35.449997    29321.300781       35.534645     7483.576660    21580.164062
       35.459999    29178.500000       35.544685     6739.873535    21575.835938
       35.470001    28390.699219       35.554729     6141.691895    21571.523438
       35.480000    28535.900391       35.564770     5701.088379    21567.226562
       35.489998    28009.099609       35.574810     5424.664551    21562.947266
       35.500000    27927.800781       35.584854     5310.657227    21558.679688
       35.510002    27686.500000       35.594894     5345.534180    21554.433594
       35.519997    27878.599609       35.604931     5502.284668    21550.203125
       35.529999    27671.800781       35.614975     5742.433594    21545.984375
       35.540001    27482.199219       35.625019     6019.741699    21541.781250
       35.549999    27452.699219       35.635059     6287.384277    21537.597656
       35.559998    27817.000000       35.645100     6506.082031    21533.427734
       35.570000    27686.500000       35.655144     6650.620605    21529.273438
       35.580002    27620.099609       35.665188     6713.738281    21525.132812
       35.590000    28257.699219       35.675228     6706.326172    21521.011719
       35.599998    27920.400391       35.685265     6653.227051    21516.906250
       35.610001    27789.900391       35.695309     6586.155273    21512.816406
       35.619999    27935.199219       35.705349     6536.154785    21508.738281
       35.629997    28129.699219       35.715389     6526.610840    21504.679688
       35.639999    28164.199219       35.725433     6569.138184    21500.632812
       35.650002    28444.800781       35.735477     6662.200195    21496.603516
       35.660000    29001.199219       35.745514     6792.457031    21492.593750
       35.669998    28420.199219       35.755554     6938.563965    21488.595703
       35.680000    28373.400391       35.765598     7075.244141    21484.613281
       35.689999    28735.300781       35.775639     7177.889160    21480.644531
       35.699997    28400.500000       35.785683     7226.966309    21476.691406
       35.709999    28742.699219       35.795723     7210.834961    21472.755859
       35.720001    28437.400391       35.805767     7127.744141    21468.833984
       35.730000    28334.000000       35.815807     6986.189453    21464.929688
       35.739998    28090.300781       35.825848     6803.505371    21461.039062
       35.750000    28132.199219       35.835892     6603.091797    21457.164062
       35.760002    27969.699219       35.845936     6410.619629    21453.300781
       35.769997    27861.300781       35.855972     6249.288574    21449.458984
       35.779999    27996.699219       35.866013     6135.128906    21445.630859
       35.790001    27664.400391       35.876057     6074.529785    21441.816406
       35.799999    28087.800781       35.886097     6062.904297    21438.017578
       35.809998    27634.800781       35.896137     6085.928223    21434.234375
       35.820000    27822.000000       35.906181     6123.048828    21430.464844
       35.830002    27383.699219       35.916225     6152.077148    21426.710938
       35.840000    27408.400391       35.926266     6154.011719    21422.972656
       35.849998    27575.800781       35.936306     6116.720703    21419.248047
       35.860001    27194.199219       35.946350     6036.475586    21415.539062
       35.869999    27253.300781       35.956390     5917.456055    21411.845703
       35.879997    27253.300781       35.966431     5769.175781    21408.167969
       35.889999    26957.800781       35.976475     5603.361328    21404.503906
       35.900002    26844.599609       35.986519     5431.411133    21400.853516
       35.910000    26664.900391       35.996559     5262.680176    21397.220703
       35.919998    27083.400391       36.006599     5103.951172    21393.601562
       35.930000    26773.199219       36.016644     4959.928711    21389.996094
       35.939999    26204.500000       36.026684     4833.684082    21386.408203
       35.949997    26209.400391       36.036720     4726.234375    21382.835938
       35.959999    25987.800781       36.046764     4635.956543    21379.275391
       35.970001    26059.199219       36.056808     4558.306152    21375.728516
       35.980000    25786.000000       36.066849     4485.655273    21372.199219
       35.989998    25424.099609       36.076893     4408.410645    21368.681641
       36.000000    25552.099609       36.086937     4317.191895    21365.179688
       36.009998    25670.300781       36.096977     4205.068848    21361.695312
       36.020000    24963.699219       36.107021     4069.103027    21358.222656
       36.029999    25116.300781       36.117062     3911.067627    21354.765625
       36.040001    25121.199219       36.127106     3736.005615    21351.322266
       36.049999    24655.900391       36.137146     3550.648926    21347.894531
       36.059998    24727.300781       36.147186     3360.737305    21344.480469
       36.070000    24776.599609       36.157227     3169.728027    21341.083984
       36.079998    25035.099609       36.167267     2978.351074    21337.699219
       36.090000    24047.900391       36.177311     2785.293457    21334.328125
       36.099998    24249.699219       36.187351     2588.906494    21330.972656
       36.110001    23942.000000       36.197395     2388.098389    21327.628906
       36.119999    23567.800781       36.207436     2183.790771    21324.302734
       36.130001    23540.699219       36.217480     1978.408936    21320.988281
       36.139999    23237.900391       36.227524     1775.911011    21317.689453
       36.149998    23368.400391       36.237564     1580.751343    21314.406250
       36.160000    22568.300781       36.247608     1396.974365    21311.136719
       36.169998    22686.400391       36.257648     1228.362671    21307.878906
       36.180000    22327.000000       36.267693     1077.931152    21304.636719
       36.189999    21906.000000       36.277733      948.788574    21301.410156
       36.200001    21822.300781       36.287777      844.184814    21298.197266
       36.209999    22088.199219       36.297817      768.377075    21294.998047
       36.219997    22167.000000       36.307858      726.660278    21291.812500
       36.230000    21593.300781       36.317902      725.634827    21288.640625
       36.239998    21590.900391       36.327942      772.958069    21285.484375
       36.250000    21856.800781       36.337986      876.890442    21282.339844
       36.259998    21819.800781       36.348026     1045.343262    21279.210938
       36.270000    22157.099609       36.358070     1285.166138    21276.095703
       36.279999    22440.199219       36.368111     1600.453735    21272.996094
       36.290001    22718.400391       36.378159     1992.319092    21269.906250
       36.299999    23649.000000       36.388199     2456.475342    21266.832031
       36.309998    24183.300781       36.398239     2984.803223    21263.773438
       36.320000    25128.599609       36.408283     3564.855957    21260.726562
       36.329998    25116.300781       36.418324     4180.413574    21257.695312
       36.340000    26135.500000       36.428368     4814.777344    21254.675781
       36.349998    26994.800781       36.438408     5450.822754    21251.671875
       36.360001    27494.500000       36.448452     6074.388184    21248.679688
       36.369999    28351.300781       36.458492     6673.030273    21245.703125
       36.380001    28703.300781       36.468536     7237.460938    21242.738281
       36.389999    29057.800781       36.478577     7758.500488    21239.787109
       36.399998    30013.000000       36.488617     8227.049805    21236.851562
       36.410000    30150.900391       36.498661     8632.276367    21233.927734
       36.419998    30530.000000       36.508701     8961.201172    21231.019531
       36.430000    30667.900391       36.518749     9200.956055    21228.121094
       36.439999    30436.500000       36.528790     9339.698242    21225.238281
       36.450001    31111.099609       36.538834     9370.362305    21222.367188
       36.459999    30941.199219       36.548878     9291.783203    21219.511719
       36.469997    30763.900391       36.558918     9109.980469    21216.669922
       36.480000    30436.500000       36.568962     8837.006836    21213.839844
       36.489998    30379.900391       36.579002     8489.427734    21211.023438
       36.500000    29483.699219       36.589046     8084.717285    21208.222656
       36.509998    28944.599609       36.599087     7639.613281    21205.433594
       36.520000    28698.400391       36.609131     7167.277832    21202.656250
       36.529999    28193.699219       36.619171     6678.237305    21199.894531
       36.540001    27529.000000       36.629215     6179.842285    21197.144531
       36.549999    26940.599609       36.639256     5679.145508    21194.406250
       36.559998    26022.300781       36.649296     5182.890625    21191.683594
       36.570000    25965.699219       36.659340     4698.768066    21188.972656
       36.579998    25372.400391       36.669384     4235.664551    21186.275391
       36.590000    24956.300781       36.679432     3802.237793    21183.589844
       36.599998    24515.599609       36.689472     3406.983887    21180.917969
       36.610001    24274.400391       36.699516     3055.898926    21178.259766
       36.619999    23745.000000       36.709557     2753.760010    21175.613281
       36.630001    23164.000000       36.719601     2502.943359    21172.980469
       36.639999    23348.699219       36.729641     2304.732178    21170.363281
       36.649998    23178.800781       36.739681     2159.218262    21167.757812
       36.660000    23082.800781       36.749725     2066.342529    21165.162109
       36.669998    22794.699219       36.759766     2026.457520    21162.582031
       36.680000    22940.000000       36.769814     2040.458252    21160.011719
       36.689999    23331.400391       36.779854     2109.808350    21157.455078
       36.700001    23594.900391       36.789898     2236.164551    21154.912109
       36.709999    23710.599609       36.799938     2420.327148    21152.382812
       36.719997    23910.000000       36.809978     2661.406738    21149.865234
       36.730000    24372.800781       36.820026     2955.813477    21147.357422
       36.739998    24331.000000       36.830067     3295.674316    21144.867188
       36.750000    24535.300781       36.840111     3670.530273    21142.384766
       36.759998    24924.300781       36.850155     4067.407471    21139.917969
       36.770000    25392.099609       36.860199     4473.926270    21137.460938
       36.779999    25443.800781       36.870239     4881.042480    21135.019531
       36.790001    26261.099609       36.880283     5286.158203    21132.589844
       36.799999    26499.900391       36.890324     5692.818848    21130.171875
       36.809998    27250.800781       36.900364     6110.006348    21127.765625
       36.820000    28139.500000       36.910412     6547.578125    21125.373047
       36.829998    28531.000000       36.920452     7009.385254    21122.992188
       36.840000    29488.699219       36.930496     7490.142578    21120.623047
       36.849998    29705.300781       36.940536     7970.609375    21118.267578
       36.860001    30325.699219       36.950581     8420.274414    21115.921875
       36.869999    30840.199219       36.960621     8801.051758    21113.589844
       36.880001    30808.199219       36.970673     9076.773438    21111.269531
       36.889999    30552.199219       36.980713     9219.884766    21108.960938
       36.899998    29993.300781       36.990753     9220.184570    21106.667969
       36.910000    30195.199219       37.000797     9085.975586    21104.382812
       36.919998    29119.400391       37.010838     8842.718750    21102.113281
       36.930000    29599.400391       37.020885     8526.421875    21099.851562
       36.939999    29481.300781       37.030926     8176.663574    21097.605469
       36.950001    28927.300781       37.040970     7826.972168    21095.367188
       36.959999    28228.199219       37.051010     7500.520508    21093.144531
       36.969997    28814.099609       37.061050     7206.645996    21090.933594
       36.980000    28587.599609       37.071098     6942.185547    21088.732422
       36.989998    28279.900391       37.081139     6695.606934    21086.544922
       37.000000    27494.500000       37.091183     6450.512695    21084.367188
       37.009998    27176.900391       37.101223     6191.502441    21082.203125
       37.020000    26960.300781       37.111267     5906.871582    21080.050781
       37.029999    26502.400391       37.121315     5591.114746    21077.908203
       37.040001    26527.000000       37.131359     5245.305176    21075.777344
       37.049999    25813.000000       37.141399     4875.537598    21073.660156
       37.059998    25357.599609       37.151440     4491.101074    21071.554688
       37.070000    25241.900391       37.161488     4102.383789    21069.457031
       37.079998    24902.099609       37.171528     3720.087158    21067.375000
       37.090000    24523.000000       37.181572     3352.001953    21065.302734
       37.099998    24239.900391       37.191612     3004.094971    21063.242188
       37.110001    23961.699219       37.201660     2679.070312    21061.193359
       37.119999    23543.199219       37.211700     2378.317383    21059.156250
       37.130001    23577.599609       37.221745     2100.844971    21057.128906
       37.139999    23631.800781       37.231785     1845.443726    21055.113281
       37.149998    23006.500000       37.241829     1610.345947    21053.109375
       37.160000    22866.099609       37.251873     1394.365356    21051.117188
       37.169998    22258.099609       37.261913     1196.757080    21049.136719
       37.180000    22240.800781       37.271961     1016.935242    21047.167969
       37.189999    22016.800781       37.282005      855.018250    21045.207031
       37.200001    21645.000000       37.292049      710.889160    21043.257812
       37.209999    21229.000000       37.302090      584.391541    21041.324219
       37.219997    21024.599609       37.312130      474.970917    21039.398438
       37.230000    20869.500000       37.322178      381.715515    21037.482422
       37.239998    20997.599609       37.332218      303.588989    21035.580078
       37.250000    20950.800781       37.342262      239.057236    21033.687500
       37.259998    20810.500000       37.352306      186.559006    21031.804688
       37.270000    20394.400391       37.362350      144.447647    21029.933594
       37.279999    20355.000000       37.372391      111.125671    21028.074219
       37.290001    20596.300781       37.382439       85.058563    21026.224609
       37.299999    20049.699219       37.392479       64.938934    21024.386719
       37.309998    19951.300781       37.402519       49.574047    21022.558594
       37.320000    19872.500000       37.412567       37.967060    21020.742188
       37.329998    20037.400391       37.422611       29.316570    21018.937500
       37.340000    20411.599609       37.432655       22.959488    21017.140625
       37.349998    20007.900391       37.442696       18.379107    21015.355469
       37.360001    19687.800781       37.452744       15.173959    21013.582031
       37.369999    20187.599609       37.462784       13.056345    21011.818359
       37.380001    19936.500000       37.472828       11.822243    21010.064453
       37.389999    19983.300781       37.482872       11.355163    21008.324219
       37.399998    19749.400391       37.492912       11.617700    21006.591797
       37.410000    19961.099609       37.502956       12.654280    21004.869141
       37.419998    20005.400391       37.513000       14.594341    21003.158203
       37.430000    20236.800781       37.523045       17.656017    21001.457031
       37.439999    19695.199219       37.533085       22.143082    20999.767578
       37.450001    19894.599609       37.543133       28.443470    20998.087891
       37.459999    19953.699219       37.553173       36.976685    20996.417969
       37.469997    20468.300781       37.563217       48.176369    20994.757812
       37.480000    20524.900391       37.573265       62.391296    20993.109375
       37.489998    20534.699219       37.583305       79.775246    20991.468750
       37.500000    20323.000000       37.593353      100.258881    20989.839844
       37.509998    20571.699219       37.603394      123.389778    20988.222656
       37.520000    20783.400391       37.613438      148.470993    20986.613281
       37.529999    21007.400391       37.623482      174.641693    20985.013672
       37.540001    20965.599609       37.633526      201.287735    20983.425781
       37.549999    21002.500000       37.643566      228.626831    20981.845703
       37.559998    20832.599609       37.653610      258.581512    20980.277344
       37.570000    21177.300781       37.663654      295.714508    20978.718750
       37.579998    21327.500000       37.673698      348.306244    20977.167969
       37.590000    21640.099609       37.683743      429.240234    20975.628906
       37.599998    21782.900391       37.693783      556.467712    20974.101562
       37.610001    22103.000000       37.703831      753.208496    20972.582031
       37.619999    22558.400391       37.713875     1046.371704    20971.070312
       37.630001    23410.199219       37.723919     1465.065430    20969.570312
       37.639999    23646.599609       37.733963     2036.979980    20968.082031
       37.649998    24353.099609       37.744003     2783.671631    20966.599609
       37.660000    25461.000000       37.754051     3716.981689    20965.128906
       37.669998    25943.500000       37.764091     4830.341309    20963.666016
       37.680000    26620.500000       37.774139     6100.536621    20962.214844
       37.689999    28134.599609       37.784180     7480.027832    20960.771484
       37.700001    29048.000000       37.794224     8906.822266    20959.337891
       37.709999    30035.199219       37.804268    10306.019531    20957.914062
       37.719997    31701.900391       37.814308    11602.167969    20956.500000
       37.730000    33742.800781       37.824356    12732.609375    20955.093750
       37.739998    34474.000000       37.834396    13652.307617    20953.699219
       37.750000    35850.199219       37.844444    14345.484375    20952.312500
       37.759998    36421.398438       37.854485    14819.446289    20950.935547
       37.770000    36576.500000       37.864532    15102.384766    20949.568359
       37.779999    36684.800781       37.874577    15230.128906    20948.208984
       37.790001    36423.800781       37.884621    15236.959961    20946.859375
       37.799999    36566.601562       37.894665    15146.529297    20945.519531
       37.809998    36017.601562       37.904705    14968.477539    20944.187500
       37.820000    36000.398438       37.914753    14699.733398    20942.867188
       37.829998    35158.398438       37.924793    14331.510742    20941.552734
       37.840000    34579.898438       37.934841    13855.565430    20940.248047
       37.849998    34710.398438       37.944881    13273.651367    20938.953125
       37.860001    34195.800781       37.954929    12598.911133    20937.666016
       37.869999    33363.699219       37.964970    11859.493164    20936.388672
       37.880001    32536.500000       37.975014    11091.034180    20935.121094
       37.889999    31825.000000       37.985058    10333.049805    20933.859375
       37.899998    31165.199219       37.995098     9620.727539    20932.609375
       37.910000    30554.699219       38.005146     8978.049805    20931.367188
       37.919998    29368.000000       38.015190     8417.234375    20930.132812
       37.930000    29333.599609       38.025238     7936.084961    20928.906250
       37.939999    28265.099609       38.035278     7522.997559    20927.691406
       37.950001    28018.900391       38.045326     7159.634277    20926.484375
       37.959999    27632.400391       38.055367     6828.527832    20925.285156
       37.969997    27494.500000       38.065411     6515.542480    20924.093750
       37.980000    26687.000000       38.075455     6214.373047    20922.912109
       37.989998    26408.800781       38.085499     5926.851562    20921.738281
       38.000000    26556.500000       38.095543     5662.062500    20920.574219
       38.009998    26573.800781       38.105587     5433.752441    20919.416016
       38.020000    26401.400391       38.115631     5256.985840    20918.267578
       38.029999    26472.800781       38.125675     5144.853027    20917.126953
       38.040001    26554.099609       38.135719     5105.916992    20915.996094
       38.049999    26229.099609       38.145763     5142.817871    20914.871094
       38.059998    26135.500000       38.155804     5252.088379    20913.757812
       38.070000    26167.599609       38.165855     5425.452637    20912.648438
       38.079998    26748.599609       38.175900     5650.803223    20911.550781
       38.090000    26928.300781       38.185944     5915.423340    20910.458984
       38.099998    26536.800781       38.195988     6207.903320    20909.375000
       38.110001    26571.300781       38.206032     6520.393555    20908.300781
       38.119999    27489.599609       38.216076     6849.972168    20907.234375
       38.130001    27723.500000       38.226120     7198.744629    20906.175781
       38.139999    28119.800781       38.236164     7572.299805    20905.125000
       38.149998    28462.000000       38.246204     7976.490723    20904.082031
       38.160000    29515.699219       38.256252     8414.180664    20903.046875
       38.169998    30227.199219       38.266296     8879.781250    20902.019531
       38.180000    30628.500000       38.276340     9358.378906    20901.000000
       38.189999    31433.599609       38.286385     9824.875000    20899.988281
       38.200001    31802.800781       38.296429    10246.831055    20898.984375
       38.209999    32068.699219       38.306473    10589.505859    20897.986328
       38.219997    32782.699219       38.316517    10822.107422    20896.998047
       38.230000    32615.300781       38.326565    10923.769531    20896.017578
       38.239998    32398.599609       38.336605    10887.899414    20895.042969
       38.250000    32484.800781       38.346653    10723.873047    20894.078125
       38.259998    31613.300781       38.356697    10455.856445    20893.119141
       38.270000    31165.199219       38.366741    10118.250000    20892.167969
       38.279999    30692.500000       38.376785     9749.760742    20891.222656
       38.290001    29983.500000       38.386829     9386.581055    20890.287109
       38.299999    29865.300781       38.396873     9056.509766    20889.359375
       38.309998    29663.500000       38.406918     8775.108398    20888.437500
       38.320000    29685.599609       38.416962     8544.721680    20887.523438
       38.329998    29107.099609       38.427006     8356.290039    20886.617188
       38.340000    29043.099609       38.437050     8193.385742    20885.716797
       38.349998    28988.900391       38.447094     8037.390625    20884.824219
       38.360001    28878.099609       38.457142     7872.454102    20883.937500
       38.369999    28750.099609       38.467182     7689.601074    20883.060547
       38.380001    28314.300781       38.477234     7487.645020    20882.187500
       38.389999    28247.900391       38.487278     7273.967773    20881.324219
       38.399998    27878.599609       38.497318     7060.931641    20880.466797
       38.410000    27797.300781       38.507366     6862.592773    20879.617188
       38.419998    27548.699219       38.517406     6691.682617    20878.773438
       38.430000    27573.300781       38.527454     6555.564453    20877.937500
       38.439999    27689.000000       38.537498     6455.575195    20877.105469
       38.450001    27425.599609       38.547543     6386.308105    20876.285156
       38.459999    27492.099609       38.557587     6337.236328    20875.468750
       38.469997    27270.500000       38.567631     6295.008789    20874.660156
       38.480000    27068.599609       38.577675     6246.208008    20873.855469
       38.489998    27588.099609       38.587719     6179.990234    20873.062500
       38.500000    27223.699219       38.597767     6090.029785    20872.269531
       38.509998    26871.699219       38.607807     5975.679199    20871.488281
       38.520000    26559.000000       38.617855     5841.234863    20870.712891
       38.529999    26495.000000       38.627903     5695.007324    20869.941406
       38.540001    26076.500000       38.637947     5546.697754    20869.179688
       38.549999    26167.599609       38.647991     5404.622070    20868.423828
       38.559998    26588.500000       38.658035     5273.613770    20867.673828
       38.570000    25946.000000       38.668079     5153.698730    20866.929688
       38.579998    25965.699219       38.678123     5040.193359    20866.191406
       38.590000    26098.599609       38.688171     4925.021973    20865.460938
       38.599998    25749.000000       38.698212     4799.162598    20864.736328
       38.610001    25532.400391       38.708260     4654.495605    20864.017578
       38.619999    25601.300781       38.718304     4486.344727    20863.304688
       38.630001    25355.099609       38.728348     4293.816406    20862.599609
       38.639999    25175.400391       38.738392     4079.933105    20861.898438
       38.649998    24889.800781       38.748436     3850.586426    20861.205078
       38.660000    24683.000000       38.758484     3613.026123    20860.517578
       38.669998    24247.300781       38.768524     3374.844238    20859.835938
       38.680000    24281.699219       38.778576     3141.743164    20859.160156
       38.689999    23863.199219       38.788620     2918.443359    20858.488281
       38.700001    23461.900391       38.798664     2706.979492    20857.826172
       38.709999    23193.599609       38.808708     2507.751953    20857.167969
       38.719997    22848.900391       38.818752     2319.883057    20856.515625
       38.730000    23294.500000       38.828800     2141.831787    20855.869141
       38.739998    22787.400391       38.838840     1972.415527    20855.228516
       38.750000    22324.500000       38.848888     1810.662598    20854.593750
       38.759998    22905.500000       38.858932     1657.093262    20853.964844
       38.770000    22538.699219       38.868977     1513.160034    20853.339844
       38.779999    22290.099609       38.879021     1381.447266    20852.722656
       38.790001    22167.000000       38.889069     1265.230347    20852.109375
       38.799999    21928.199219       38.899113     1168.173218    20851.501953
       38.809998    21768.099609       38.909153     1093.572388    20850.902344
       38.820000    21893.699219       38.919201     1043.985474    20850.304688
       38.829998    22073.400391       38.929249     1021.171509    20849.714844
       38.840000    21805.099609       38.939297     1025.867798    20849.128906
       38.849998    21984.800781       38.949337     1058.071411    20848.550781
       38.860001    21908.500000       38.959385     1117.596436    20847.976562
       38.869999    21699.199219       38.969429     1204.434814    20847.406250
       38.880001    22265.400391       38.979477     1319.472168    20846.843750
       38.889999    22171.900391       38.989521     1464.524536    20846.285156
       38.899998    22250.699219       38.999561     1642.509155    20845.730469
       38.910000    22757.800781       39.009609     1857.228271    20845.183594
       38.919998    23282.199219       39.019653     2111.860840    20844.638672
       38.930000    23311.699219       39.029701     2408.797119    20844.101562
       38.939999    23353.599609       39.039742     2747.691162    20843.568359
       38.950001    23917.400391       39.049789     3126.293701    20843.039062
       38.959999    24429.500000       39.059834     3538.745361    20842.517578
       38.969997    25340.400391       39.069878     3977.982422    20842.000000
       38.980000    25387.099609       39.079929     4437.110352    20841.484375
       38.989998    25436.400391       39.089970     4910.026367    20840.976562
       39.000000    26115.900391       39.100018     5396.206055    20840.472656
       39.009998    26689.500000       39.110062     5898.278809    20839.974609
       39.020000    26992.300781       39.120110     6423.598145    20839.480469
       39.029999    27440.400391       39.130154     6980.013184    20838.992188
       39.040001    28183.900391       39.140198     7573.540039    20838.507812
       39.049999    28856.000000       39.150242     8203.747070    20838.027344
       39.059998    29707.800781       39.160286     8861.304688    20837.550781
       39.070000    30562.000000       39.170334     9527.953125    20837.080078
       39.079998    31204.599609       39.180378    10177.972656    20836.613281
       39.090000    31943.199219       39.190426    10784.775391    20836.152344
       39.099998    32216.400391       39.200466    11324.491211    20835.695312
       39.110001    32711.300781       39.210514    11783.392578    20835.242188
       39.119999    33469.601562       39.220558    12157.362305    20834.792969
       39.130001    33639.398438       39.230606    12453.039062    20834.347656
       39.139999    34107.199219       39.240654    12682.378906    20833.908203
       39.149998    34181.000000       39.250698    12857.293945    20833.472656
       39.160000    34225.398438       39.260742    12984.059570    20833.041016
       39.169998    34395.199219       39.270786    13059.611328    20832.613281
       39.180000    33536.000000       39.280834    13071.693359    20832.191406
       39.189999    34126.898438       39.290878    13002.516602    20831.771484
       39.200001    33713.300781       39.300926    12834.899414    20831.355469
       39.209999    33444.898438       39.310970    12559.256836    20830.945312
       39.219997    33511.398438       39.321014    12178.259766    20830.539062
       39.230000    32905.800781       39.331059    11708.707031    20830.136719
       39.239998    32898.398438       39.341103    11179.052734    20829.736328
       39.250000    32226.300781       39.351151    10623.425781    20829.339844
       39.259998    31325.199219       39.361195    10075.124023    20828.949219
       39.270000    30712.199219       39.371243     9558.380859    20828.562500
       39.279999    30510.300781       39.381287     9085.687500    20828.179688
       39.290001    29776.699219       39.391338     8655.318359    20827.796875
       39.299999    29569.900391       39.401382     8256.139648    20827.421875
       39.309998    29033.199219       39.411427     7870.677246    20827.050781
       39.320000    28878.099609       39.421471     7482.666992    20826.679688
       39.329998    28164.199219       39.431515     7082.238770    20826.316406
       39.340000    27531.400391       39.441563     6669.316406    20825.953125
       39.349998    26970.099609       39.451607     6255.081543    20825.595703
       39.360001    26438.400391       39.461655     5859.016113    20825.240234
       39.369999    26231.599609       39.471699     5506.156250    20824.890625
       39.380001    26140.500000       39.481747     5220.949219    20824.541016
       39.389999    25906.599609       39.491791     5023.375977    20824.197266
       39.399998    25754.000000       39.501835     4924.353516    20823.855469
       39.410000    25751.500000       39.511883     4924.108398    20823.519531
       39.419998    25320.699219       39.521927     5011.854492    20823.183594
       39.430000    25443.800781       39.531971     5167.430176    20822.851562
       39.439999    26238.900391       39.542019     5364.549805    20822.523438
       39.450001    26288.199219       39.552067     5574.606445    20822.199219
       39.459999    26172.500000       39.562111     5771.214355    20821.876953
       39.469997    26827.300781       39.572155     5934.292969    20821.558594
       39.480000    26800.300781       39.582203     6052.528809    20821.242188
       39.489998    27090.800781       39.592247     6124.167969    20820.929688
       39.500000    27748.099609       39.602295     6156.191406    20820.621094
       39.509998    27090.800781       39.612339     6161.297363    20820.312500
       39.520000    27204.000000       39.622387     6154.298340    20820.009766
       39.529999    27595.500000       39.632431     6148.323730    20819.707031
       39.540001    27531.400391       39.642479     6151.971680    20819.410156
       39.549999    27433.000000       39.652523     6167.916504    20819.113281
       39.559998    27364.000000       39.662567     6193.198730    20818.822266
       39.570000    27068.599609       39.672615     6221.005859    20818.531250
       39.579998    27563.500000       39.682659     6243.432617    20818.246094
       39.590000    27440.400391       39.692707     6254.666016    20817.960938
       39.599998    27063.699219       39.702755     6253.580566    20817.679688
       39.610001    27090.800781       39.712803     6245.180176    20817.398438
       39.619999    26918.400391       39.722847     6240.160645    20817.121094
       39.630001    26893.800781       39.732895     6252.498047    20816.847656
       39.639999    26980.000000       39.742939     6295.505371    20816.574219
       39.649998    27364.000000       39.752983     6377.373047    20816.306641
       39.660000    27093.199219       39.763031     6497.496582    20816.039062
       39.669998    27410.800781       39.773075     6644.624512    20815.773438
       39.680000    27223.699219       39.783123     6798.314941    20815.511719
       39.689999    27524.099609       39.793167     6932.463867    20815.251953
       39.700001    28191.199219       39.803215     7021.560059    20814.994141
       39.709999    28036.099609       39.813259     7046.537598    20814.738281
       39.719997    27918.000000       39.823303     6999.908203    20814.484375
       39.730000    28026.300781       39.833351     6887.642578    20814.232422
       39.739998    28026.300781       39.843395     6728.159180    20813.984375
       39.750000    27568.400391       39.853447     6547.583984    20813.736328
       39.759998    27290.199219       39.863491     6374.395508    20813.492188
       39.770000    27144.900391       39.873539     6232.204590    20813.248047
       39.779999    26884.000000       39.883583     6135.669922    20813.007812
       39.790001    27021.800781       39.893631     6087.662598    20812.767578
       39.799999    27154.800781       39.903675     6079.987793    20812.531250
       39.809998    27664.400391       39.913719     6096.024414    20812.294922
       39.820000    27627.500000       39.923767     6115.110840    20812.060547
       39.829998    26967.699219       39.933811     6117.071289    20811.828125
       39.840000    27425.599609       39.943859     6086.158691    20811.597656
       39.849998    27115.400391       39.953903     6013.487793    20811.369141
       39.860001    26357.099609       39.963951     5897.513672    20811.142578
       39.869999    26162.599609       39.973995     5743.137695    20810.917969
       39.880001    26027.199219       39.984043     5559.080078    20810.693359
       39.889999    26044.500000       39.994087     5355.585449    20810.472656
       39.899998    26337.400391       40.004131     5141.625000    20810.250000
       39.910000    25773.699219       40.014183     4923.620605    20810.031250
       39.919998    25714.599609       40.024231     4705.740723    20809.812500
       39.930000    25197.599609       40.034279     4489.924805    20809.597656
       39.939999    25465.900391       40.044323     4277.619141    20809.382812
       39.950001    25123.699219       40.054371     4070.476074    20809.167969
       39.959999    24788.900391       40.064415     3871.440430    20808.957031
       39.969997    24771.699219       40.074459     3683.980469    20808.746094
       39.980000    24498.400391       40.084507     3511.517334    20808.535156
       39.989998    24180.800781       40.094551     3356.629395    20808.328125
       40.000000    24055.199219       40.104599     3219.839600    20808.119141
       40.009998    24198.000000       40.114643     3099.911133    20807.914062
       40.020000    24143.900391       40.124691     2993.858643    20807.707031
       40.029999    24052.800781       40.134739     2898.211426    20807.503906
       40.040001    23469.300781       40.144787     2809.902100    20807.300781
       40.049999    23314.199219       40.154831     2727.234131    20807.097656
       40.059998    23432.400391       40.164879     2650.189941    20806.896484
       40.070000    23518.500000       40.174927     2580.442871    20806.695312
       40.079998    23713.000000       40.184971     2520.583008    20806.496094
       40.090000    23405.300781       40.195019     2473.059814    20806.296875
       40.099998    23314.199219       40.205063     2439.362793    20806.099609
       40.110001    23028.599609       40.215111     2419.225342    20805.902344
       40.119999    23201.000000       40.225159     2410.603271    20805.705078
       40.130001    23119.699219       40.235207     2410.088379    20805.509766
       40.139999    23050.800781       40.245251     2413.823730    20805.314453
       40.149998    23260.000000       40.255295     2418.570068    20805.121094
       40.160000    23013.900391       40.265343     2422.567627    20804.925781
       40.169998    23533.300781       40.275387     2425.906250    20804.732422
       40.180000    23393.000000       40.285435     2430.309570    20804.539062
       40.189999    23043.400391       40.295483     2438.364014    20804.347656
       40.200001    23365.900391       40.305531     2452.499023    20804.154297
       40.209999    23437.300781       40.315575     2474.013428    20803.964844
       40.219997    23304.400391       40.325623     2502.543945    20803.773438
       40.230000    23383.099609       40.335670     2536.022949    20803.582031
       40.239998    23737.699219       40.345715     2571.245361    20803.390625
       40.250000    23439.800781       40.355766     2604.851807    20803.199219
       40.259998    23754.900391       40.365810     2634.208252    20803.009766
       40.270000    23838.599609       40.375858     2658.407715    20802.820312
       40.279999    23710.599609       40.385902     2678.601318    20802.628906
       40.290001    23656.400391       40.395950     2698.136475    20802.441406
       40.299999    23863.199219       40.405994     2722.224854    20802.250000
       40.309998    23306.800781       40.416042     2757.590576    20802.060547
       40.320000    23609.599609       40.426090     2812.031250    20801.871094
       40.329998    23961.699219       40.436134     2894.129639    20801.681641
       40.340000    23848.400391       40.446182     3013.197266    20801.492188
       40.349998    23587.500000       40.456226     3178.687988    20801.302734
       40.360001    23804.099609       40.466278     3400.011963    20801.113281
       40.369999    24459.000000       40.476326     3684.571045    20800.921875
       40.380001    24921.800781       40.486374     4036.806641    20800.730469
       40.389999    24724.900391       40.496418     4455.782227    20800.541016
       40.399998    25003.099609       40.506462     4934.244629    20800.351562
       40.410000    25633.300781       40.516514     5458.099609    20800.160156
       40.419998    26871.699219       40.526558     6005.786133    20799.968750
       40.430000    27272.900391       40.536606     6553.253906    20799.775391
       40.439999    28127.199219       40.546650     7074.947754    20799.583984
       40.450001    28750.099609       40.556698     7549.298828    20799.390625
       40.459999    29121.800781       40.566746     7960.387207    20799.197266
       40.469997    29461.599609       40.576790     8300.386719    20799.003906
       40.480000    30094.300781       40.586838     8570.011719    20798.808594
       40.489998    31039.699219       40.596882     8776.553711    20798.613281
       40.500000    30542.400391       40.606934     8932.900391    20798.417969
       40.509998    30638.400391       40.616978     9054.862305    20798.222656
       40.520000    30298.599609       40.627026     9160.755859    20798.025391
       40.529999    30589.099609       40.637074     9270.188477    20797.828125
       40.540001    30791.000000       40.647125     9404.106445    20797.628906
       40.549999    30599.000000       40.657169     9584.093750    20797.429688
       40.559998    30680.199219       40.667213     9831.832031    20797.230469
       40.570000    30815.599609       40.677261    10167.137695    20797.029297
       40.579998    30936.300781       40.687309    10605.405273    20796.828125
       40.590000    31637.900391       40.697357    11155.523438    20796.625000
       40.599998    32211.500000       40.707401    11817.870117    20796.421875
       40.610001    33068.300781       40.717453    12585.028320    20796.214844
       40.619999    33577.898438       40.727497    13439.270508    20796.011719
       40.630001    34515.898438       40.737545    14357.998047    20795.804688
       40.639999    35023.000000       40.747589    15311.806641    20795.595703
       40.649998    36025.000000       40.757637    16269.059570    20795.386719
       40.660000    37428.300781       40.767685    17194.859375    20795.175781
       40.669998    39353.500000       40.777729    18053.626953    20794.964844
       40.680000    40286.601562       40.787785    18812.500000    20794.751953
       40.689999    41515.101562       40.797829    19439.595703    20794.537109
       40.700001    42332.398438       40.807877    19912.947266    20794.322266
       40.709999    42957.699219       40.817921    20219.173828    20794.105469
       40.719997    43191.601562       40.827969    20357.035156    20793.886719
       40.730000    42829.699219       40.838017    20335.763672    20793.667969
       40.739998    42046.800781       40.848061    20172.496094    20793.447266
       40.750000    42002.500000       40.858112    19886.833984    20793.224609
       40.759998    41404.300781       40.868156    19496.962891    20793.000000
       40.770000    39826.199219       40.878204    19014.955078    20792.773438
       40.779999    39301.800781       40.888252    18447.628906    20792.546875
       40.790001    38644.500000       40.898300    17798.345703    20792.318359
       40.799999    38001.898438       40.908344    17071.494141    20792.087891
       40.809998    37416.000000       40.918392    16275.291992    20791.855469
       40.820000    36940.800781       40.928440    15425.552734    20791.621094
       40.829998    36096.398438       40.938484    14544.409180    20791.386719
       40.840000    34971.300781       40.948540    13655.724609    20791.148438
       40.849998    33890.500000       40.958584    12786.147461    20790.910156
       40.860001    32952.601562       40.968632    11954.920898    20790.667969
       40.869999    31982.599609       40.978680    11177.053711    20790.425781
       40.880001    31244.000000       40.988728    10461.552734    20790.179688
       40.889999    30488.199219       40.998772     9813.903320    20789.933594
       40.899998    29931.800781       41.008820     9237.722656    20789.683594
       40.910000    29180.900391       41.018867     8738.424805    20789.433594
       40.919998    28580.199219       41.028912     8323.303711    20789.179688
       40.930000    28314.300781       41.038963     8000.397949    20788.923828
       40.939999    28124.800781       41.049007     7777.883789    20788.667969
       40.950001    27423.099609       41.059059     7659.338379    20788.408203
       40.959999    28018.900391       41.069103     7642.017578    20788.144531
       40.969997    28430.000000       41.079147     7713.639160    20787.882812
       40.980000    28225.699219       41.089199     7852.041992    20787.615234
       40.989998    28920.000000       41.099243     8025.566895    20787.347656
       41.000000    29131.699219       41.109295     8196.946289    20787.076172
       41.009998    29646.199219       41.119343     8327.314453    20786.802734
       41.020000    29946.599609       41.129391     8382.691406    20786.527344
       41.029999    30291.199219       41.139439     8339.102539    20786.248047
       41.040001    29641.300781       41.149487     8186.404785    20785.968750
       41.049999    29129.199219       41.159531     7929.466797    20785.685547
       41.059998    28449.699219       41.169579     7585.751465    20785.400391
       41.070000    28100.099609       41.179626     7181.454102    20785.111328
       41.079998    27817.000000       41.189674     6745.392090    20784.820312
       41.090000    27007.099609       41.199722     6303.535645    20784.527344
       41.099998    26812.599609       41.209766     5875.212891    20784.230469
       41.110001    26394.000000       41.219818     5470.537598    20783.933594
       41.119999    25946.000000       41.229862     5092.626465    20783.630859
       41.130001    25960.800781       41.239914     4737.474609    20783.326172
       41.139999    25997.699219       41.249958     4399.149414    20783.019531
       41.149998    25399.400391       41.260010     4070.504395    20782.708984
       41.160000    24793.800781       41.270058     3747.314209    20782.396484
       41.169998    24717.500000       41.280102     3428.248779    20782.082031
       41.180000    24331.000000       41.290154     3115.224365    20781.761719
       41.189999    23634.300781       41.300198     2814.128174    20781.441406
       41.200001    22959.699219       41.310249     2532.117432    20781.117188
       41.209999    22344.199219       41.320293     2278.266602    20780.789062
       41.219997    22607.599609       41.330341     2060.832275    20780.457031
       41.230000    22376.199219       41.340389     1887.480713    20780.125000
       41.239998    22117.699219       41.350437     1764.162720    20779.787109
       41.250000    22467.300781       41.360485     1694.890869    20779.447266
       41.259998    22398.400391       41.370529     1681.616333    20779.103516
       41.270000    21989.699219       41.380581     1724.230225    20778.757812
       41.279999    22381.099609       41.390625     1820.429199    20778.408203
       41.290001    22888.300781       41.400677     1965.963257    20778.054688
       41.299999    22989.199219       41.410721     2154.074707    20777.699219
       41.309998    23365.900391       41.420773     2376.567871    20777.339844
       41.320000    23176.300781       41.430820     2623.334473    20776.976562
       41.329998    23673.599609       41.440868     2884.112549    20776.609375
       41.340000    24079.900391       41.450916     3149.298340    20776.238281
       41.349998    24481.199219       41.460964     3411.301025    20775.865234
       41.360001    24358.099609       41.471012     3665.514160    20775.488281
       41.369999    24308.800781       41.481060     3910.747559    20775.109375
       41.380001    25091.699219       41.491108     4148.883301    20774.724609
       41.389999    25401.900391       41.501156     4383.850098    20774.335938
       41.399998    25906.599609       41.511200     4620.036133    20773.945312
       41.410000    26179.900391       41.521252     4861.143066    20773.550781
       41.419998    26189.699219       41.531296     5107.888184    20773.152344
       41.430000    26165.099609       41.541348     5358.660645    20772.750000
       41.439999    26551.599609       41.551392     5608.034180    20772.343750
       41.450001    26775.599609       41.561443     5848.997070    20771.933594
       41.459999    26943.099609       41.571487     6072.755859    20771.519531
       41.469997    27189.199219       41.581539     6271.874023    20771.101562
       41.480000    27236.000000       41.591587     6440.767090    20770.679688
       41.489998    27103.099609       41.601635     6578.199219    20770.253906
       41.500000    26945.500000       41.611687     6687.903809    20769.824219
       41.509998    27701.300781       41.621731     6778.514648    20769.392578
       41.520000    27647.199219       41.631783     6862.735352    20768.955078
       41.529999    27671.800781       41.641827     6954.347168    20768.513672
       41.540001    27684.099609       41.651878     7065.394531    20768.066406
       41.549999    28193.699219       41.661922     7202.105957    20767.617188
       41.559998    28612.199219       41.671970     7362.836914    20767.164062
       41.570000    28634.400391       41.682018     7536.654785    20766.707031
       41.579998    28723.000000       41.692066     7704.853516    20766.244141
       41.590000    28979.000000       41.702114     7844.288574    20765.777344
       41.599998    29491.099609       41.712162     7932.045898    20765.308594
       41.610001    29683.199219       41.722214     7950.173340    20764.832031
       41.619999    29537.900391       41.732258     7889.163086    20764.353516
       41.629997    29365.599609       41.742310     7749.150391    20763.871094
       41.639999    28585.099609       41.752357     7539.133301    20763.382812
       41.649998    28238.000000       41.762405     7273.710938    20762.890625
       41.660000    27977.099609       41.772453     6969.518555    20762.394531
       41.669998    27174.500000       41.782501     6641.939453    20761.892578
       41.680000    26792.900391       41.792553     6302.958008    20761.386719
       41.689999    26492.500000       41.802597     5961.503418    20760.875000
       41.700001    26096.199219       41.812649     5622.987305    20760.361328
       41.709999    25914.000000       41.822693     5292.833008    20759.841797
       41.719997    25638.199219       41.832741     4975.947754    20759.318359
       41.730000    25433.900391       41.842793     4678.610840    20758.789062
       41.739998    25369.900391       41.852837     4408.020020    20758.255859
       41.750000    25158.199219       41.862888     4170.141113    20757.716797
       41.759998    25020.300781       41.872932     3969.799316    20757.175781
       41.770000    24495.900391       41.882984     3808.075439    20756.626953
       41.779999    24409.800781       41.893032     3682.896729    20756.074219
       41.790001    24555.000000       41.903084     3588.455566    20755.517578
       41.799999    24417.099609       41.913132     3516.658203    20754.955078
       41.809998    24286.699219       41.923176     3458.292480    20754.388672
       41.820000    24195.599609       41.933228     3404.663574    20753.816406
       41.829998    23907.500000       41.943275     3349.052246    20753.240234
       41.840000    23875.500000       41.953323     3287.241211    20752.658203
       41.849998    24028.199219       41.963371     3217.654541    20752.070312
       41.860001    23636.699219       41.973423     3140.706299    20751.478516
       41.869999    23836.099609       41.983467     3057.958496    20750.882812
       41.879997    23799.199219       41.993515     2970.799561    20750.281250
       41.889999    23929.699219       42.003563     2880.014404    20749.673828
       41.899998    23727.800781       42.013611     2785.393555    20749.060547
       41.910000    23774.599609       42.023663     2685.983154    20748.443359
       41.919998    23427.500000       42.033707     2580.867188    20747.820312
       41.930000    23562.900391       42.043758     2469.382324    20747.191406
       41.939999    23521.000000       42.053806     2352.125732    20746.558594
       41.950001    23068.000000       42.063858     2230.554199    20745.921875
       41.959999    23050.800781       42.073906     2107.107422    20745.277344
       41.969997    22728.300781       42.083954     1984.397705    20744.628906
       41.980000    22745.500000       42.094002     1864.864380    20743.972656
       41.989998    22327.000000       42.104050     1750.356934    20743.312500
       42.000000    22388.500000       42.114101     1641.967651    20742.648438
       42.009998    22171.900391       42.124146     1540.357544    20741.976562
       42.020000    22464.900391       42.134197     1445.601929    20741.300781
       42.029999    21817.400391       42.144245     1358.037964    20740.619141
       42.040001    22009.400391       42.154297     1278.043457    20739.931641
       42.049999    22105.400391       42.164341     1206.449341    20739.238281
       42.059998    21679.500000       42.174389     1144.161743    20738.539062
       42.070000    21657.400391       42.184441     1092.296753    20737.835938
       42.079998    21758.300781       42.194485     1051.968384    20737.125000
       42.090000    21723.800781       42.204536     1024.000244    20736.410156
       42.099998    21802.599609       42.214584     1009.029053    20735.687500
       42.110001    22006.900391       42.224636     1007.253235    20734.960938
       42.119999    21755.800781       42.234684     1018.369812    20734.228516
       42.129997    21588.400391       42.244732     1041.409668    20733.490234
       42.139999    22107.900391       42.254784     1074.620850    20732.746094
       42.149998    21807.500000       42.264828     1115.333618    20731.996094
       42.160000    21534.300781       42.274879     1160.208496    20731.238281
       42.169998    22073.400391       42.284927     1205.315918    20730.476562
       42.180000    21861.699219       42.294975     1246.796509    20729.708984
       42.189999    22006.900391       42.305023     1281.391846    20728.933594
       42.200001    22095.599609       42.315075     1307.064575    20728.154297
       42.209999    22031.599609       42.325123     1323.390991    20727.367188
       42.219997    22233.400391       42.335167     1331.721802    20726.576172
       42.230000    22272.800781       42.345219     1334.862671    20725.777344
       42.239998    22216.199219       42.355267     1336.401123    20724.972656
       42.250000    22068.500000       42.365318     1339.827148    20724.164062
       42.259998    22307.300781       42.375362     1347.570068    20723.347656
       42.270000    21837.099609       42.385418     1360.304077    20722.523438
       42.279999    22413.199219       42.395466     1376.547607    20721.695312
       42.290001    22103.000000       42.405518     1392.909424    20720.859375
       42.299999    22154.699219       42.415562     1404.658081    20720.017578
       42.309998    22265.400391       42.425610     1406.757080    20719.169922
       42.320000    21876.500000       42.435661     1394.853516    20718.316406
       42.329998    22331.900391       42.445709     1366.231323    20717.455078
       42.340000    21910.900391       42.455761     1320.281982    20716.589844
       42.349998    22211.300781       42.465805     1258.670898    20715.714844
       42.360001    22115.300781       42.475857     1184.685425    20714.835938
       42.369999    21689.400391       42.485905     1102.834595    20713.949219
       42.379997    22130.000000       42.495953     1017.723999    20713.058594
       42.389999    21438.199219       42.506001      933.450195    20712.158203
       42.399998    21741.099609       42.516048      853.084229    20711.253906
       42.410000    21482.599609       42.526100      778.487976    20710.339844
       42.419998    21273.300781       42.536148      710.557861    20709.421875
       42.430000    21691.800781       42.546204      649.332520    20708.496094
       42.439999    21440.699219       42.556248      594.712646    20707.564453
       42.450001    21329.900391       42.566299      546.419861    20706.625000
       42.459999    21369.300781       42.576347      504.647552    20705.679688
       42.469997    21320.099609       42.586395      469.968353    20704.728516
       42.480000    20817.800781       42.596447      443.469910    20703.769531
       42.489998    21086.199219       42.606491      426.755524    20702.804688
       42.500000    21233.900391       42.616543      421.788025    20701.832031
       42.509998    20972.900391       42.626591      430.860687    20700.851562
       42.520000    20859.699219       42.636642      456.381134    20699.867188
       42.529999    21061.599609       42.646690      500.591736    20698.875000
       42.540001    21290.500000       42.656742      565.296997    20697.875000
       42.549999    21088.699219       42.666786      651.260803    20696.867188
       42.559998    21305.300781       42.676834      758.053162    20695.855469
       42.570000    21682.000000       42.686886      883.447144    20694.833984
       42.579998    21746.000000       42.696934     1023.203552    20693.806641
       42.590000    21955.199219       42.706989     1171.597534    20692.771484
       42.599998    22228.500000       42.717037     1321.286011    20691.730469
       42.610001    22398.400391       42.727089     1464.923096    20690.681641
       42.619999    22536.199219       42.737133     1595.464844    20689.626953
       42.629997    22509.199219       42.747181     1707.796631    20688.564453
       42.639999    22469.800781       42.757233     1798.952759    20687.494141
       42.649998    22238.400391       42.767281     1868.512573    20686.417969
       42.660000    22322.099609       42.777332     1918.489380    20685.332031
       42.669998    22962.199219       42.787380     1952.343018    20684.242188
       42.680000    22900.599609       42.797432     1974.097778    20683.142578
       42.689999    22711.000000       42.807476     1987.144409    20682.037109
       42.700001    22555.900391       42.817528     1993.521606    20680.923828
       42.709999    22671.699219       42.827576     1993.468140    20679.804688
       42.719997    22511.599609       42.837624     1985.606934    20678.675781
       42.730000    22789.800781       42.847675     1967.491089    20677.541016
       42.739998    22716.000000       42.857723     1936.449341    20676.398438
       42.750000    22898.099609       42.867779     1890.332031    20675.248047
       42.759998    22649.500000       42.877827     1828.313721    20674.091797
       42.770000    22489.500000       42.887878     1750.941162    20672.925781
       42.779999    22750.400391       42.897926     1660.320190    20671.753906
       42.790001    22531.300781       42.907974     1559.549805    20670.574219
       42.799999    22270.400391       42.918022     1452.313843    20669.386719
       42.809998    22413.199219       42.928070     1342.305664    20668.193359
       42.820000    22117.699219       42.938122     1232.746094    20666.990234
       42.829998    21940.500000       42.948170     1126.275513    20665.781250
       42.840000    21514.599609       42.958221     1024.574463    20664.562500
       42.849998    21233.900391       42.968269      928.755310    20663.337891
       42.860001    21551.500000       42.978321      839.221680    20662.105469
       42.869999    21435.800781       42.988369      756.177979    20660.865234
       42.879997    21448.099609       42.998417      679.595398    20659.617188
       42.889999    21105.900391       43.008469      609.503784    20658.361328
       42.899998    20798.099609       43.018517      546.189636    20657.097656
       42.910000    20906.500000       43.028572      490.074066    20655.826172
       42.919998    21295.500000       43.038616      442.032257    20654.548828
       42.930000    21312.699219       43.048668      403.007996    20653.261719
       42.939999    21187.099609       43.058716      374.289093    20651.966797
       42.950001    21364.400391       43.068768      357.171509    20650.664062
       42.959999    20931.099609       43.078815      352.888092    20649.353516
       42.969997    20862.199219       43.088863      362.323364    20648.035156
       42.980000    20827.699219       43.098915      385.791107    20646.710938
       42.989998    20510.099609       43.108963      422.718933    20645.375000
       43.000000    21019.699219       43.119015      471.510315    20644.033203
       43.009998    21206.800781       43.129063      529.337891    20642.683594
       43.020000    21041.900391       43.139114      592.369080    20641.324219
       43.029999    21071.400391       43.149162      655.884644    20639.958984
       43.040001    21369.300781       43.159214      714.958923    20638.583984
       43.049999    21824.800781       43.169262      764.900513    20637.203125
       43.059998    21600.699219       43.179310      802.062622    20635.812500
       43.070000    21576.099609       43.189365      824.285278    20634.414062
       43.079998    21748.400391       43.199413      831.135498    20633.007812
       43.090000    21573.599609       43.209465      823.950012    20631.593750
       43.099998    21699.199219       43.219513      805.399414    20630.169922
       43.110001    21615.500000       43.229565      778.885742    20628.738281
       43.119999    21558.900391       43.239613      747.925720    20627.300781
       43.129997    21430.900391       43.249660      715.517761    20625.851562
       43.139999    21007.400391       43.259712      683.827148    20624.396484
       43.149998    21433.300781       43.269760      654.163025    20622.933594
       43.160000    21201.900391       43.279812      627.087463    20621.460938
       43.169998    21327.500000       43.289860      602.866760    20619.980469
       43.180000    20793.199219       43.299911      581.792664    20618.492188
       43.189999    21029.599609       43.309959      564.590271    20616.994141
       43.200001    21268.400391       43.320011      552.539490    20615.488281
       43.209999    21295.500000       43.330059      547.532349    20613.976562
       43.219997    21672.099609       43.340107      551.882202    20612.453125
       43.230000    21226.500000       43.350159      568.102173    20610.921875
       43.239998    20972.900391       43.360210      598.608765    20609.382812
       43.250000    21135.400391       43.370262      645.499939    20607.833984
       43.259998    21135.400391       43.380310      710.402405    20606.277344
       43.270000    21174.800781       43.390362      794.567627    20604.712891
       43.279999    21425.900391       43.400410      898.769043    20603.140625
       43.290001    21290.500000       43.410461     1023.679321    20601.558594
       43.299999    21674.599609       43.420513     1169.691406    20599.966797
       43.309998    22167.000000       43.430561     1336.972290    20598.367188
       43.320000    21736.099609       43.440613     1525.501221    20596.761719
       43.329998    22395.900391       43.450661     1734.291138    20595.144531
       43.340000    22654.400391       43.460712     1961.566040    20593.519531
       43.349998    22716.000000       43.470760     2203.775879    20591.886719
       43.360001    23373.300781       43.480812     2456.079590    20590.244141
       43.369999    23589.900391       43.490860     2711.636719    20588.593750
       43.379997    23597.300781       43.500908     2962.563477    20586.933594
       43.389999    24185.699219       43.510960     3200.170898    20585.265625
       43.399998    23974.000000       43.521011     3415.506592    20583.587891
       43.410000    23944.500000       43.531063     3600.489502    20581.902344
       43.419998    23855.800781       43.541111     3748.669922    20580.207031
       43.430000    24271.900391       43.551163     3856.321777    20578.503906
       43.439999    24505.800781       43.561214     3922.849854    20576.791016
       43.450001    24843.099609       43.571266     3951.528076    20575.068359
       43.459999    25091.699219       43.581314     3949.506104    20573.339844
       43.469997    24948.900391       43.591362     3927.342041    20571.599609
       43.480000    24591.900391       43.601414     3897.918213    20569.851562
       43.489998    24884.900391       43.611462     3875.030518    20568.095703
       43.500000    25355.099609       43.621513     3871.651855    20566.328125
       43.509998    25059.699219       43.631561     3898.541016    20564.554688
       43.520000    25165.599609       43.641613     3963.401611    20562.771484
       43.529999    25086.800781       43.651665     4070.866455    20560.976562
       43.540001    24887.400391       43.661716     4223.448730    20559.175781
       43.549999    24877.500000       43.671764     4423.091797    20557.365234
       43.559998    24702.699219       43.681816     4673.321777    20555.544922
       43.570000    24909.500000       43.691868     4980.226562    20553.714844
       43.579998    24980.900391       43.701916     5352.970215    20551.878906
       43.590000    25362.500000       43.711967     5803.264160    20550.031250
       43.599998    25941.099609       43.722015     6341.728027    20548.175781
       43.610001    26376.800781       43.732071     6975.887695    20546.308594
       43.619999    27218.800781       43.742119     7703.608398    20544.433594
       43.629997    28464.500000       43.752167     8513.056641    20542.550781
       43.639999    29791.500000       43.762218     9379.937500    20540.658203
       43.649998    31322.800781       43.772266    10267.804688    20538.757812
       43.660000    32312.500000       43.782318    11134.109375    20536.845703
       43.669998    33878.199219       43.792370    11933.296875    20534.923828
       43.680000    35055.000000       43.802422    12624.230469    20532.994141
       43.689999    35323.398438       43.812469    13174.774414    20531.056641
       43.700001    35527.699219       43.822521    13565.711914    20529.107422
       43.709999    35340.601562       43.832569    13789.959961    20527.150391
       43.719997    35052.601562       43.842617    13851.965820    20525.183594
       43.730000    34853.101562       43.852676    13763.615234    20523.205078
       43.739998    33725.601562       43.862724    13541.412109    20521.220703
       43.750000    32942.699219       43.872776    13202.802734    20519.226562
       43.759998    32255.800781       43.882824    12765.291992    20517.220703
       43.770000    31709.300781       43.892876    12244.962891    20515.207031
       43.779999    31645.300781       43.902924    11657.966797    20513.185547
       43.790001    31426.199219       43.912979    11019.169922    20511.152344
       43.799999    31106.099609       43.923027    10344.916016    20509.109375
       43.809998    30387.300781       43.933075     9649.496094    20507.058594
       43.820000    29978.599609       43.943127     8946.020508    20504.998047
       43.829998    29877.599609       43.953175     8246.238281    20502.929688
       43.840000    28764.900391       43.963230     7557.955566    20500.847656
       43.849998    28289.699219       43.973278     6888.207031    20498.757812
       43.860001    27465.000000       43.983330     6240.115723    20496.660156
       43.869999    26369.400391       43.993378     5616.773438    20494.550781
       43.879997    26179.900391       44.003426     5020.077148    20492.433594
       43.889999    25305.900391       44.013485     4451.706543    20490.304688
       43.899998    24840.599609       44.023533     3915.737549    20488.167969
       43.910000    24308.800781       44.033585     3414.482422    20486.019531
       43.919998    23814.000000       44.043633     2951.515625    20483.865234
       43.930000    23309.300781       44.053688     2529.081787    20481.697266
       43.939999    22942.500000       44.063736     2149.648926    20479.523438
       43.950001    22363.900391       44.073788     1813.346191    20477.335938
       43.959999    21837.099609       44.083836     1519.652222    20475.140625
       43.969997    21965.099609       44.093887     1266.289795    20472.937500
       43.980000    21261.000000       44.103939     1050.301147    20470.722656
       43.989998    21334.800781       44.113987      867.990051    20468.498047
       44.000000    20995.099609       44.124039      715.141357    20466.265625
       44.009998    20906.500000       44.134090      587.750732    20464.021484
       44.020000    20736.599609       44.144142      481.979675    20461.767578
       44.029999    20298.400391       44.154190      394.408325    20459.503906
       44.040001    20798.099609       44.164242      321.977600    20457.232422
       44.049999    20377.199219       44.174294      262.189331    20454.949219
       44.059998    19838.000000       44.184345      212.930603    20452.656250
       44.070000    20313.199219       44.194397      172.449875    20450.353516
       44.079998    19904.500000       44.204449      139.293915    20448.041016
       44.090000    19574.599609       44.214500      112.248947    20445.718750
       44.099998    19513.000000       44.224548       90.297997    20443.388672
       44.110001    19490.900391       44.234600       72.551239    20441.046875
       44.119999    19254.500000       44.244652       58.267048    20438.695312
       44.129997    19471.199219       44.254700       46.799999    20436.332031
       44.139999    19525.300781       44.264751       37.579803    20433.960938
       44.149998    19325.900391       44.274803       30.128263    20431.580078
       44.160000    18826.199219       44.284855       24.037241    20429.187500
       44.169998    18966.500000       44.294903       18.976496    20426.787109
       44.180000    19257.000000       44.304955       14.693677    20424.376953
       44.189999    19057.599609       44.315006       11.039680    20421.955078
       44.200001    19261.900391       44.325058        7.981952    20419.523438
       44.209999    19562.300781       44.335106        5.636090    20417.083984
       44.219997    19355.500000       44.345161        4.296769    20414.630859
       44.230000    19271.800781       44.355213        4.482347    20412.169922
       44.239998    19042.800781       44.365261        6.961318    20409.699219
       44.250000    19279.199219       44.375317       12.789217    20407.216797
       44.259998    19436.699219       44.385365       23.295927    20404.726562
       44.270000    19387.500000       44.395416       40.101955    20402.226562
       44.279999    19761.699219       44.405468       65.042709    20399.712891
       44.290001    19705.099609       44.415520      100.114594    20397.191406
       44.299999    20372.199219       44.425568      147.372543    20394.662109
       44.309998    20342.699219       44.435619      208.947144    20392.119141
       44.320000    20022.599609       44.445671      286.938446    20389.566406
       44.329998    20327.900391       44.455719      383.544495    20387.007812
       44.340000    20778.500000       44.465775      501.486725    20384.431641
       44.349998    20815.400391       44.475822      643.923706    20381.851562
       44.360001    21635.199219       44.485878      815.618713    20379.257812
       44.369999    21499.800781       44.495926     1022.500488    20376.656250
       44.379997    21674.599609       44.505974     1272.760986    20374.044922
       44.389999    21686.900391       44.516033     1576.593140    20371.417969
       44.399998    22440.199219       44.526081     1944.138306    20368.785156
       44.410000    23297.000000       44.536133     2386.361084    20366.142578
       44.419998    23139.400391       44.546185     2911.340088    20363.490234
       44.430000    23523.500000       44.556236     3522.832275    20360.824219
       44.439999    24018.300781       44.566288     4218.176758    20358.150391
       44.450001    24594.400391       44.576340     4987.072754    20355.466797
       44.459999    24924.300781       44.586388     5811.251953    20352.773438
       44.469997    26332.500000       44.596439     6667.183105    20350.068359
       44.480000    27516.699219       44.606491     7526.896484    20347.353516
       44.489998    28299.599609       44.616539     8362.428711    20344.628906
       44.500000    29779.199219       44.626595     9150.506836    20341.890625
       44.509998    30793.500000       44.636642     9871.787109    20339.144531
       44.520000    31601.000000       44.646698    10516.317383    20336.388672
       44.529999    33122.398438       44.656746    11078.529297    20333.623047
       44.540001    33218.398438       44.666801    11559.149414    20330.843750
       44.549999    33319.398438       44.676853    11959.454102    20328.058594
       44.559998    32982.101562       44.686901    12281.380859    20325.261719
       44.570000    33688.699219       44.696957    12526.410156    20322.451172
       44.579998    33024.000000       44.707005    12695.513672    20319.632812
       44.590000    32694.099609       44.717060    12792.681641    20316.804688
       44.599998    32241.099609       44.727108    12826.396484    20313.964844
       44.610001    32509.400391       44.737160    12811.916992    20311.115234
       44.619999    32189.400391       44.747211    12770.897461    20308.255859
       44.629997    32435.599609       44.757259    12729.142578    20305.386719
       44.639999    32910.699219       44.767315    12712.270508    20302.503906
       44.649998    33250.398438       44.777363    12740.561523    20299.615234
       44.660000    33782.199219       44.787418    12824.110352    20296.710938
       44.669998    34321.398438       44.797466    12959.466797    20293.800781
       44.680000    34451.898438       44.807522    13129.631836    20290.876953
       44.689999    34808.800781       44.817570    13305.656250    20287.945312
       44.700001    34870.398438       44.827625    13452.291992    20285.000000
       44.709999    35192.898438       44.837673    13533.167969    20282.046875
       44.719997    34651.300781       44.847725    13517.761719    20279.082031
       44.730000    34075.199219       44.857780    13385.795898    20276.107422
       44.739998    33639.398438       44.867828    13130.677734    20273.123047
       44.750000    32785.101562       44.877884    12758.851562    20270.125000
       44.759998    33267.699219       44.887932    12289.151367    20267.121094
       44.770000    32435.599609       44.897987    11746.626953    20264.101562
       44.779999    31748.699219       44.908035    11160.388672    20261.076172
       44.790001    31199.699219       44.918091    10555.716797    20258.037109
       44.799999    30872.199219       44.928139     9953.897461    20254.990234
       44.809998    30128.800781       44.938190     9366.961914    20251.929688
       44.820000    29355.699219       44.948242     8800.157227    20248.859375
       44.829998    28422.699219       44.958294     8252.389648    20245.781250
       44.840000    28447.300781       44.968346     7719.049805    20242.689453
       44.849998    27856.400391       44.978397     7194.834961    20239.587891
       44.860001    27467.400391       44.988449     6676.110352    20236.476562
       44.869999    26802.699219       44.998501     6162.333008    20233.353516
       44.879997    26044.500000       45.008549     5656.548828    20230.222656
       44.889999    25709.599609       45.018608     5163.588867    20227.076172
       44.899998    24803.699219       45.028656     4691.593750    20223.921875
       44.910000    24030.599609       45.038712     4246.632812    20220.757812
       44.919998    24099.599609       45.048759     3835.000732    20217.583984
       44.930000    23210.800781       45.058815     3459.505615    20214.396484
       44.939999    22876.000000       45.068863     3121.651123    20211.201172
       44.950001    22954.800781       45.078918     2819.576172    20207.992188
       44.959999    22728.300781       45.088966     2550.677734    20204.775391
       44.969997    22095.599609       45.099018     2310.654053    20201.546875
       44.980000    21992.199219       45.109070     2095.546387    20198.308594
       44.989998    21797.699219       45.119122     1901.945190    20195.058594
       45.000000    21519.500000       45.129177     1727.589600    20191.796875
       45.009998    21632.699219       45.139225     1571.988525    20188.527344
       45.020000    21280.699219       45.149281     1435.773926    20185.244141
       45.029999    21317.599609       45.159328     1321.329346    20181.953125
       45.040001    21093.599609       45.169384     1231.507202    20178.650391
       45.049999    21696.699219       45.179436     1169.679199    20175.335938
       45.059998    21603.199219       45.189487     1138.612549    20172.011719
       45.070000    21155.099609       45.199539     1140.019653    20168.675781
       45.079998    21682.000000       45.209591     1173.993774    20165.332031
       45.090000    21731.199219       45.219646     1238.717529    20161.972656
       45.099998    21549.000000       45.229694     1330.241455    20158.609375
       45.110001    21256.099609       45.239750     1443.043823    20155.228516
       45.119999    21837.099609       45.249798     1569.998169    20151.841797
       45.129997    21918.300781       45.259850     1703.708374    20148.443359
       45.139999    22154.699219       45.269901     1836.903564    20145.033203
       45.149998    22181.699219       45.279953     1963.550903    20141.613281
       45.160000    22110.300781       45.290009     2079.596191    20138.179688
       45.169998    22231.000000       45.300056     2183.202881    20134.738281
       45.180000    22223.599609       45.310112     2275.249023    20131.285156
       45.189999    22381.099609       45.320160     2358.394775    20127.824219
       45.200001    22093.099609       45.330215     2436.947266    20124.347656
       45.209999    22652.000000       45.340267     2515.489502    20120.863281
       45.219997    22487.000000       45.350319     2598.303223    20117.369141
       45.230000    23186.199219       45.360374     2688.487549    20113.859375
       45.239998    23031.099609       45.370422     2787.296631    20110.345703
       45.250000    22999.099609       45.380478     2894.325195    20106.816406
       45.259998    23023.699219       45.390530     3007.097656    20103.277344
       45.270000    23333.900391       45.400581     3121.852539    20099.728516
       45.279999    23129.599609       45.410633     3233.927490    20096.169922
       45.290001    23432.400391       45.420689     3338.539551    20092.597656
       45.299999    23718.000000       45.430737     3431.297119    20089.017578
       45.309998    23870.599609       45.440788     3509.177979    20085.425781
       45.320000    24257.099609       45.450840     3570.520508    20081.822266
       45.329998    24006.000000       45.460892     3615.294922    20078.208984
       45.340000    23887.800781       45.470947     3644.842285    20074.583984
       45.349998    23878.000000       45.480995     3661.357178    20070.949219
       45.360001    23966.599609       45.491051     3667.418457    20067.302734
       45.369999    23287.099609       45.501102     3665.352539    20063.646484
       45.379997    23612.099609       45.511150     3656.950195    20059.980469
       45.389999    23550.599609       45.521210     3643.301025    20056.298828
       45.399998    23459.500000       45.531261     3624.978516    20052.611328
       45.410000    24030.599609       45.541313     3602.209717    20048.910156
       45.419998    24010.900391       45.551365     3575.179932    20045.201172
       45.430000    23668.699219       45.561420     3544.184814    20041.478516
       45.439999    23902.599609       45.571468     3509.720215    20037.748047
       45.450001    23816.400391       45.581524     3472.214111    20034.003906
       45.459999    23592.400391       45.591576     3432.028076    20030.251953
       45.469997    23321.599609       45.601624     3389.170410    20026.488281
       45.480000    23181.300781       45.611679     3343.273438    20022.710938
       45.489998    23247.699219       45.621731     3293.927002    20018.927734
       45.500000    22962.199219       45.631783     3240.849609    20015.128906
       45.509998    22863.699219       45.641834     3184.376465    20011.324219
       45.520000    23247.699219       45.651890     3125.732666    20007.503906
       45.529999    22922.800781       45.661938     3067.236328    20003.675781
       45.540001    23169.000000       45.671993     3011.812988    19999.835938
       45.549999    22976.900391       45.682045     2962.785400    19995.986328
       45.559998    23082.800781       45.692101     2922.909668    19992.123047
       45.570000    23193.599609       45.702152     2893.848389    19988.251953
       45.579998    22819.400391       45.712204     2875.589600    19984.371094
       45.590000    22568.300781       45.722260     2866.400879    19980.474609
       45.599998    22698.699219       45.732307     2863.120850    19976.572266
       45.610001    22570.699219       45.742363     2861.761475    19972.656250
       45.619999    22856.300781       45.752415     2858.269775    19968.730469
       45.629997    22994.199219       45.762466     2849.202881    19964.794922
       45.639999    22873.500000       45.772518     2832.142578    19960.847656
       45.649998    23137.000000       45.782570     2805.785400    19956.890625
       45.660000    22755.400391       45.792625     2769.735107    19952.919922
       45.669998    22575.599609       45.802673     2724.227295    19948.943359
       45.680000    22413.199219       45.812729     2669.633789    19944.951172
       45.689999    22851.400391       45.822781     2606.560303    19940.951172
       45.700001    22617.500000       45.832836     2535.712646    19936.939453
       45.709999    22228.500000       45.842884     2458.435059    19932.917969
       45.719997    22494.400391       45.852936     2376.797363    19928.884766
       45.730000    22226.000000       45.862995     2294.120850    19924.837891
       45.739998    22615.000000       45.873047     2215.168457    19920.783203
       45.750000    22068.500000       45.883099     2145.558838    19916.718750
       45.759998    22324.500000       45.893150     2091.497803    19912.644531
       45.770000    22107.900391       45.903206     2058.968750    19908.554688
       45.779999    21795.199219       45.913258     2053.019043    19904.457031
       45.790001    21746.000000       45.923313     2077.052490    19900.349609
       45.799999    22095.599609       45.933361     2132.455078    19896.230469
       45.809998    21871.500000       45.943413     2218.731445    19892.101562
       45.820000    21750.900391       45.953468     2333.748535    19887.960938
       45.829998    22019.199219       45.963520     2474.260498    19883.808594
       45.840000    22479.599609       45.973572     2636.910156    19879.648438
       45.849998    22728.300781       45.983624     2818.785889    19875.476562
       45.860001    22701.199219       45.993679     3018.041992    19871.291016
       45.869999    23178.800781       46.003731     3233.770752    19867.097656
       45.879997    22954.800781       46.013783     3466.283691    19862.894531
       45.889999    23149.300781       46.023834     3716.341309    19858.677734
       45.899998    24247.300781       46.033890     3984.701416    19854.451172
       45.910000    23841.099609       46.043945     4271.204590    19850.214844
       45.919998    24417.099609       46.053997     4574.493652    19845.964844
       45.930000    24454.099609       46.064053     4892.191406    19841.707031
       45.939999    24961.199219       46.074100     5219.977539    19837.441406
       45.950001    25192.599609       46.084156     5553.238770    19833.160156
       45.959999    25352.699219       46.094208     5885.515625    19828.871094
       45.969997    25872.099609       46.104259     6210.003418    19824.570312
       45.980000    26541.800781       46.114315     6519.116211    19820.257812
       45.989998    26499.900391       46.124367     6804.205078    19815.935547
       46.000000    26908.599609       46.134418     7056.529785    19811.603516
       46.009998    27253.300781       46.144470     7267.295898    19807.261719
       46.020000    27558.500000       46.154526     7428.648438    19802.904297
       46.029999    27551.099609       46.164577     7534.458984    19798.541016
       46.040001    28242.900391       46.174633     7581.624512    19794.164062
       46.049999    27905.699219       46.184685     7570.306641    19789.777344
       46.059998    27437.900391       46.194733     7504.078613    19785.384766
       46.070000    27666.900391       46.204792     7388.850586    19780.974609
       46.079998    27477.300781       46.214844     7232.181152    19776.554688
       46.090000    27460.099609       46.224899     7041.126953    19772.126953
       46.099998    27058.800781       46.234951     6821.644043    19767.689453
       46.110001    26760.900391       46.245007     6577.340332    19763.238281
       46.119999    26330.000000       46.255058     6310.222656    19758.777344
       46.129997    26024.800781       46.265106     6020.930176    19754.310547
       46.139999    25697.300781       46.275162     5709.641113    19749.826172
       46.149998    25143.400391       46.285213     5378.202148    19745.335938
       46.160000    24990.800781       46.295269     5029.580566    19740.832031
       46.169998    25054.800781       46.305321     4669.107910    19736.318359
       46.180000    24468.800781       46.315376     4303.005859    19731.792969
       46.189999    23956.800781       46.325428     3938.649414    19727.261719
       46.200001    23484.099609       46.335484     3582.529297    19722.714844
       46.209999    23538.199219       46.345531     3240.666748    19718.162109
       46.219997    22652.000000       46.355583     2916.681885    19713.597656
       46.230000    22211.300781       46.365639     2612.896729    19709.017578
       46.239998    21750.900391       46.375694     2330.267578    19704.429688
       46.250000    21571.199219       46.385750     2068.578369    19699.832031
       46.259998    21790.300781       46.395802     1827.149414    19695.224609
       46.270000    21194.500000       46.405857     1604.903076    19690.605469
       46.279999    20881.900391       46.415909     1401.283813    19685.978516
       46.290001    20926.199219       46.425964     1215.714233    19681.337891
       46.299999    20342.699219       46.436016     1048.227539    19676.687500
       46.309998    20965.599609       46.446068      898.873962    19672.027344
       46.320000    20303.300781       46.456120      767.891602    19667.357422
       46.329998    19889.699219       46.466171      655.514160    19662.677734
       46.340000    20106.400391       46.476227      561.845886    19657.984375
       46.349998    19838.000000       46.486279      486.941864    19653.283203
       46.360001    19653.400391       46.496334      430.558075    19648.568359
       46.369999    19803.500000       46.506386      392.394775    19643.845703
       46.379997    19749.400391       46.516438      371.973206    19639.115234
       46.389999    19847.900391       46.526493      368.795258    19634.367188
       46.399998    19862.599609       46.536545      382.393250    19629.615234
       46.410000    19596.699219       46.546604      412.428589    19624.847656
       46.419998    20003.000000       46.556656      458.657166    19620.072266
       46.430000    20042.300781       46.566711      521.107239    19615.287109
       46.439999    19877.400391       46.576763      599.853943    19610.492188
       46.450001    20544.599609       46.586819      695.103271    19605.683594
       46.459999    20544.599609       46.596870      806.763550    19600.869141
       46.469997    20522.400391       46.606922      934.455261    19596.042969
       46.480000    20680.000000       46.616978     1077.198608    19591.203125
       46.489998    20985.300781       46.627029     1233.045654    19586.357422
       46.500000    21160.000000       46.637085     1399.400879    19581.500000
       46.509998    20844.900391       46.647137     1572.599121    19576.630859
       46.520000    21014.800781       46.657188     1748.514160    19571.753906
       46.529999    21450.599609       46.667244     1922.639404    19566.863281
       46.540001    21487.500000       46.677299     2090.242432    19561.962891
       46.549999    21613.000000       46.687347     2246.737305    19557.056641
       46.559998    21790.300781       46.697399     2388.282715    19552.138672
       46.570000    22378.699219       46.707455     2511.464844    19547.207031
       46.579998    21837.099609       46.717506     2613.597656    19542.267578
       46.590000    22058.599609       46.727566     2693.170410    19537.314453
       46.599998    22688.900391       46.737617     2749.603027    19532.353516
       46.610001    22405.800781       46.747673     2783.838867    19527.382812
       46.619999    22398.400391       46.757725     2798.129395    19522.404297
       46.629997    22536.199219       46.767780     2796.129883    19517.412109
       46.639999    22410.699219       46.777832     2782.591553    19512.410156
       46.649998    22450.099609       46.787884     2762.908447    19507.400391
       46.660000    22728.300781       46.797939     2742.479980    19502.378906
       46.669998    22450.099609       46.807995     2726.060059    19497.343750
       46.680000    22359.000000       46.818050     2717.152832    19492.300781
       46.689999    22565.800781       46.828102     2717.643555    19487.250000
       46.700001    22066.000000       46.838158     2727.746338    19482.185547
       46.709999    22240.800781       46.848209     2746.215332    19477.115234
       46.719997    22344.199219       46.858261     2770.802734    19472.035156
       46.730000    21898.599609       46.868317     2798.758301    19466.939453
       46.739998    21758.300781       46.878368     2827.231689    19461.837891
       46.750000    22287.599609       46.888424     2853.610352    19456.724609
       46.759998    22046.300781       46.898479     2875.500244    19451.599609
       46.770000    22472.199219       46.908535     2890.690430    19446.466797
       46.779999    21979.900391       46.918587     2896.981201    19441.324219
       46.790001    22455.000000       46.928642     2892.129883    19436.169922
       46.799999    22585.500000       46.938694     2873.915039    19431.007812
       46.809998    21805.099609       46.948746     2840.403809    19425.837891
       46.820000    22299.900391       46.958801     2790.321533    19420.652344
       46.829998    21923.199219       46.968853     2723.534424    19415.460938
       46.840000    22413.199219       46.978909     2641.175049    19410.257812
       46.849998    22329.400391       46.988960     2545.860840    19405.046875
       46.860001    21733.699219       46.999016     2441.177979    19399.820312
       46.869999    21957.699219       47.009071     2331.383789    19394.587891
       46.879997    21598.300781       47.019123     2220.634033    19389.347656
       46.889999    21603.199219       47.029179     2112.189697    19384.093750
       46.899998    21667.199219       47.039230     2008.247192    19378.832031
       46.910000    21531.800781       47.049286     1909.443604    19373.558594
       46.919998    21549.000000       47.059338     1815.361816    19368.277344
       46.930000    20980.300781       47.069397     1724.668823    19362.982422
       46.939999    21027.099609       47.079449     1636.212891    19357.681641
       46.950001    21041.900391       47.089504     1549.261719    19352.367188
       46.959999    20953.199219       47.099556     1464.514160    19347.048828
       46.969997    20788.300781       47.109612     1384.209351    19341.716797
       46.980000    21007.400391       47.119667     1312.480591    19336.373047
       46.989998    20908.900391       47.129719     1255.085938    19331.023438
       47.000000    20544.599609       47.139774     1218.952148    19325.662109
       47.009998    20372.199219       47.149826     1211.703369    19320.292969
       47.020000    20502.699219       47.159882     1240.843018    19314.912109
       47.029999    20268.800781       47.169933     1312.971802    19309.523438
       47.040001    19983.300781       47.179989     1433.106445    19304.125000
       47.049999    20559.300781       47.190044     1603.812256    19298.710938
       47.059998    20391.900391       47.200096     1824.617920    19293.292969
       47.070000    20335.300781       47.210152     2091.998535    19287.865234
       47.079998    20566.699219       47.220203     2398.679199    19282.425781
       47.090000    20840.000000       47.230259     2734.711670    19276.978516
       47.099998    21366.800781       47.240311     3087.202148    19271.523438
       47.110001    22088.199219       47.250370     3442.374023    19266.050781
       47.119999    22809.500000       47.260422     3785.137207    19260.576172
       47.129997    23506.199219       47.270477     4102.153320    19255.089844
       47.139999    24390.099609       47.280533     4381.500488    19249.589844
       47.149998    24828.300781       47.290585     4614.151367    19244.085938
       47.160000    25273.900391       47.300640     4794.792480    19238.570312
       47.169998    25232.000000       47.310692     4921.558105    19233.046875
       47.180000    25798.300781       47.320747     4996.576660    19227.511719
       47.189999    25320.699219       47.330803     5025.349609    19221.968750
       47.200001    24525.500000       47.340858     5016.458008    19216.414062
       47.209999    24407.300781       47.350910     4980.789551    19210.851562
       47.219997    24299.000000       47.360962     4930.515137    19205.281250
       47.230000    23710.599609       47.371017     4877.884766    19199.699219
       47.239998    23720.400391       47.381073     4833.952148    19194.105469
       47.250000    23580.099609       47.391129     4807.170898    19188.503906
       47.259998    23855.800781       47.401180     4802.295410    19182.896484
       47.270000    24010.900391       47.411236     4819.719238    19177.275391
       47.279999    23880.400391       47.421291     4855.473633    19171.646484
       47.290001    23944.500000       47.431351     4901.973633    19166.005859
       47.299999    24365.400391       47.441402     4949.375000    19160.357422
       47.309998    24540.199219       47.451454     4987.683105    19154.703125
       47.320000    24621.500000       47.461510     5008.740723    19149.037109
       47.329998    24936.599609       47.471561     5008.094727    19143.361328
       47.340000    24523.000000       47.481621     4986.216797    19137.675781
       47.349998    24540.199219       47.491673     4948.804199    19131.982422
       47.360001    23769.699219       47.501728     4905.856445    19126.277344
       47.369999    23794.300781       47.511780     4870.039551    19120.566406
       47.379997    23683.500000       47.521832     4854.235840    19114.847656
       47.389999    23612.099609       47.531891     4869.158203    19109.113281
       47.399998    23836.099609       47.541943     4921.208984    19103.375000
       47.410000    23405.300781       47.551998     5011.320312    19097.625000
       47.419998    23528.400391       47.562050     5134.600098    19091.869141
       47.430000    24215.300781       47.572109     5281.490234    19086.097656
       47.439999    24040.500000       47.582161     5438.862793    19080.322266
       47.450001    24116.800781       47.592216     5592.895996    19074.535156
       47.459999    24912.000000       47.602272     5730.639648    19068.738281
       47.469997    25414.199219       47.612328     5842.128418    19062.933594
       47.480000    25195.099609       47.622383     5921.527832    19057.123047
       47.489998    25224.599609       47.632435     5967.576172    19051.300781
       47.500000    25347.699219       47.642490     5983.310059    19045.468750
       47.509998    25456.099609       47.652546     5975.010742    19039.628906
       47.520000    25522.500000       47.662601     5950.876953    19033.781250
       47.529999    25217.300781       47.672653     5919.456055    19027.921875
       47.540001    25345.300781       47.682709     5888.121582    19022.054688
       47.549999    25104.000000       47.692764     5862.080078    19016.179688
       47.559998    24951.400391       47.702816     5843.787109    19010.292969
       47.570000    25022.800781       47.712872     5833.060547    19004.402344
       47.579998    24865.199219       47.722923     5827.804688    18998.500000
       47.590000    24946.500000       47.732983     5825.063477    18992.583984
       47.599998    24520.500000       47.743034     5822.234863    18986.666016
       47.610001    25049.900391       47.753090     5818.041016    18980.736328
       47.619999    24912.000000       47.763145     5813.089355    18974.796875
       47.629997    24971.099609       47.773201     5809.862793    18968.849609
       47.639999    24574.699219       47.783257     5812.151855    18962.894531
       47.649998    24291.599609       47.793312     5824.140137    18956.927734
       47.660000    24377.800781       47.803368     5849.378418    18950.955078
       47.669998    24820.900391       47.813419     5889.854980    18944.976562
       47.680000    24710.099609       47.823475     5945.520996    18938.986328
       47.689999    24833.199219       47.833530     6014.047852    18932.984375
       47.700001    24523.000000       47.843586     6091.153809    18926.976562
       47.709999    25003.099609       47.853638     6171.132812    18920.962891
       47.719997    25323.099609       47.863693     6247.703613    18914.935547
       47.730000    25480.699219       47.873749     6314.586426    18908.902344
       47.739998    25313.300781       47.883801     6366.268066    18902.863281
       47.750000    25288.699219       47.893860     6398.567871    18896.806641
       47.759998    25072.000000       47.903912     6408.843262    18890.750000
       47.770000    25288.699219       47.913967     6396.345703    18884.681641
       47.779999    26150.300781       47.924023     6362.196777    18878.603516
       47.790001    25978.000000       47.934078     6309.416504    18872.517578
       47.799999    26138.000000       47.944130     6242.781250    18866.427734
       47.809998    25756.400391       47.954189     6168.418457    18860.322266
       47.820000    25788.400391       47.964245     6093.608887    18854.210938
       47.829998    25433.900391       47.974297     6025.852539    18848.093750
       47.840000    24781.500000       47.984356     5972.058594    18841.964844
       47.849998    24882.400391       47.994408     5937.824219    18835.828125
       47.860001    24788.900391       48.004467     5926.327148    18829.683594
       47.869999    24198.000000       48.014519     5937.902832    18823.533203
       47.879997    24271.900391       48.024570     5969.754883    18817.373047
       47.889999    24006.000000       48.034630     6016.322754    18811.201172
       47.899998    23779.500000       48.044682     6069.800293    18805.027344
       47.910000    24296.500000       48.054737     6121.458008    18798.839844
       47.919998    24358.099609       48.064793     6162.590820    18792.646484
       47.930000    24734.699219       48.074848     6185.763672    18786.443359
       47.939999    25190.199219       48.084904     6185.686523    18780.234375
       47.950001    25305.900391       48.094959     6159.759766    18774.013672
       47.959999    25443.800781       48.105011     6108.290527    18767.789062
       47.969997    25281.300781       48.115067     6034.246582    18761.554688
       47.980000    25131.099609       48.125122     5942.916992    18755.310547
       47.989998    25261.599609       48.135181     5841.171387    18749.056641
       48.000000    24971.099609       48.145237     5736.812500    18742.798828
       48.009998    24801.199219       48.155289     5637.476562    18736.531250
       48.020000    24050.300781       48.165348     5549.673340    18730.253906
       48.029999    23853.400391       48.175400     5478.242188    18723.974609
       48.040001    23986.300781       48.185459     5425.187012    18717.677734
       48.049999    23791.800781       48.195511     5389.727051    18711.380859
       48.059998    23914.900391       48.205563     5368.071289    18705.076172
       48.070000    24097.099609       48.215622     5354.162109    18698.759766
       48.079998    23858.300781       48.225674     5340.689941    18692.437500
       48.090000    24345.699219       48.235733     5320.332031    18686.105469
       48.099998    23971.500000       48.245785     5287.160156    18679.769531
       48.110001    24279.300781       48.255844     5237.520020    18673.417969
       48.119999    24077.400391       48.265896     5170.698242    18667.066406
       48.129997    24222.699219       48.275948     5088.484375    18660.707031
       48.139999    24271.900391       48.286007     4994.421387    18654.332031
       48.149998    24010.900391       48.296059     4892.856445    18647.957031
       48.160000    23402.800781       48.306122     4787.124023    18641.566406
       48.169998    23336.400391       48.316174     4679.325195    18635.173828
       48.180000    23085.300781       48.326233     4569.015137    18628.769531
       48.189999    22725.800781       48.336285     4454.219727    18622.363281
       48.200001    22829.199219       48.346344     4331.520508    18615.945312
       48.209999    22649.500000       48.356396     4197.879395    18609.521484
       48.219997    22592.900391       48.366447     4051.169922    18603.093750
       48.230000    22130.000000       48.376507     3891.310547    18596.652344
       48.239998    22164.500000       48.386559     3721.070312    18590.205078
       48.250000    22142.300781       48.396618     3545.014648    18583.750000
       48.259998    22223.599609       48.406670     3369.812744    18577.289062
       48.270000    21856.800781       48.416729     3202.114990    18570.816406
       48.279999    21440.699219       48.426781     3048.408203    18564.341797
       48.290001    21696.699219       48.436840     2912.941162    18557.855469
       48.299999    21632.699219       48.446892     2797.919922    18551.367188
       48.309998    21211.699219       48.456947     2702.423340    18544.865234
       48.320000    21251.099609       48.467003     2623.138672    18538.359375
       48.329998    21472.699219       48.477058     2554.732178    18531.843750
       48.340000    21349.599609       48.487118     2490.788818    18525.320312
       48.349998    21110.800781       48.497173     2424.943359    18518.791016
       48.360001    20911.400391       48.507229     2351.741943    18512.253906
       48.369999    20497.800781       48.517284     2267.521484    18505.710938
       48.379997    20419.000000       48.527336     2170.878174    18499.162109
       48.389999    20377.199219       48.537395     2062.537598    18492.601562
       48.399998    20520.000000       48.547447     1945.450684    18486.039062
       48.410000    20052.199219       48.557507     1823.558228    18479.462891
       48.419998    20291.000000       48.567558     1701.681641    18472.886719
       48.430000    19774.000000       48.577618     1583.994385    18466.296875
       48.439999    20099.000000       48.587669     1474.091187    18459.705078
       48.450001    19882.300781       48.597729     1373.872803    18453.101562
       48.459999    19860.199219       48.607784     1284.063477    18446.494141
       48.469997    19421.900391       48.617836     1203.956787    18439.878906
       48.480000    19616.400391       48.627895     1131.830811    18433.255859
       48.489998    19710.000000       48.637947     1065.681763    18426.630859
       48.500000    19257.000000       48.648006     1003.262512    18419.992188
       48.509998    19545.000000       48.658058      942.851746    18413.349609
       48.520000    18919.699219       48.668121      883.077087    18406.695312
       48.529999    19321.000000       48.678173      823.456177    18400.041016
       48.539997    18922.199219       48.688229      763.886963    18393.375000
       48.549999    18956.599609       48.698284      704.872620    18386.705078
       48.559998    18983.699219       48.708340      647.236450    18380.027344
       48.570000    18936.900391       48.718399      591.975037    18373.339844
       48.579998    18779.400391       48.728451      540.237915    18366.652344
       48.590000    18715.400391       48.738510      493.018860    18359.951172
       48.599998    19050.199219       48.748562      451.391724    18353.248047
       48.610001    18959.099609       48.758621      416.200287    18346.535156
       48.619999    18735.099609       48.768673      388.302979    18339.820312
       48.629997    18616.900391       48.778728      368.371185    18333.095703
       48.639999    18744.900391       48.788788      357.031860    18326.359375
       48.649998    18437.199219       48.798840      354.826385    18319.625000
       48.660000    18599.699219       48.808899      362.199921    18312.878906
       48.669998    18584.900391       48.818951      379.490173    18306.126953
       48.680000    18279.599609       48.829010      406.940796    18299.367188
       48.689999    18639.099609       48.839062      444.545258    18292.605469
       48.700001    18424.900391       48.849125      492.167023    18285.830078
       48.709999    18712.900391       48.859180      549.190430    18279.050781
       48.719997    18845.900391       48.869232      614.723633    18272.271484
       48.730000    18991.099609       48.879292      687.572083    18265.478516
       48.739998    18767.099609       48.889347      766.064392    18258.679688
       48.750000    18848.300781       48.899403      848.447937    18251.878906
       48.759998    19173.300781       48.909458      932.961182    18245.070312
       48.770000    19535.199219       48.919514     1018.098694    18238.251953
       48.779999    19210.199219       48.929569     1102.847900    18231.429688
       48.789997    19394.900391       48.939625     1186.856201    18224.601562
       48.799999    19655.800781       48.949680     1270.489746    18217.765625
       48.809998    19453.900391       48.959736     1354.738647    18210.925781
       48.820000    19793.699219       48.969795     1441.020508    18204.078125
       48.829998    19904.500000       48.979847     1530.669678    18197.226562
       48.840000    19414.599609       48.989906     1624.912964    18190.363281
       48.849998    19783.800781       48.999958     1723.989624    18183.500000
       48.860001    19700.099609       49.010017     1827.450806    18176.626953
       48.869999    20069.400391       49.020073     1933.488770    18169.748047
       48.879997    20229.400391       49.030128     2039.422363    18162.863281
       48.889999    20345.199219       49.040188     2141.800293    18155.972656
       48.899998    20394.400391       49.050243     2236.712646    18149.078125
       48.910000    20810.500000       49.060299     2320.561523    18142.173828
       48.919998    20453.500000       49.070354     2390.482910    18135.265625
       48.930000    20822.800781       49.080414     2444.918945    18128.351562
       48.939999    20648.000000       49.090466     2483.905762    18121.431641
       48.950001    20672.599609       49.100525     2509.375000    18114.503906
       48.959999    20428.900391       49.110580     2524.777344    18107.574219
       48.969997    20283.599609       49.120632     2534.737793    18100.636719
       48.980000    20650.400391       49.130692     2544.283203    18093.691406
       48.989998    20692.300781       49.140747     2557.963623    18086.744141
       49.000000    20918.800781       49.150803     2579.068115    18079.791016
       49.009998    20756.300781       49.160858     2608.996582    18072.828125
       49.020000    20374.699219       49.170918     2647.029297    18065.861328
       49.029999    20744.000000       49.180969     2690.425537    18058.892578
       49.039997    20756.300781       49.191025     2735.146729    18051.914062
       49.049999    21179.699219       49.201084     2776.600586    18044.927734
       49.059998    20825.199219       49.211143     2810.626465    18037.937500
       49.070000    20945.900391       49.221199     2834.386963    18030.941406
       49.079998    20672.599609       49.231255     2846.947754    18023.943359
       49.090000    21145.300781       49.241314     2849.367920    18016.935547
       49.099998    20785.800781       49.251366     2844.417725    18009.927734
       49.110001    20810.500000       49.261425     2835.926025    18002.908203
       49.119999    20556.900391       49.271481     2827.957520    17995.886719
       49.129997    20748.900391       49.281536     2823.952393    17988.861328
       49.139999    20613.500000       49.291592     2826.081543    17981.826172
       49.149998    20643.000000       49.301647     2834.882812    17974.789062
       49.160000    20785.800781       49.311707     2849.248291    17967.744141
       49.169998    20687.400391       49.321758     2866.685059    17960.697266
       49.180000    20958.199219       49.331818     2883.885986    17953.640625
       49.189999    21157.599609       49.341873     2897.242676    17946.582031
       49.200001    20943.400391       49.351933     2903.514893    17939.515625
       49.209999    20702.099609       49.361984     2900.266357    17932.449219
       49.219997    20798.099609       49.372040     2886.191162    17925.375000
       49.230000    21073.900391       49.382099     2861.207520    17918.292969
       49.239998    20884.300781       49.392159     2826.393066    17911.203125
       49.250000    20569.199219       49.402214     2783.693604    17904.115234
       49.259998    20835.099609       49.412270     2735.463135    17897.019531
       49.270000    20628.300781       49.422329     2683.989014    17889.917969
       49.279999    20150.699219       49.432384     2631.075928    17882.810547
       49.289997    20616.000000       49.442440     2577.548828    17875.703125
       49.299999    20379.599609       49.452496     2523.143799    17868.589844
       49.309998    20224.500000       49.462551     2466.542480    17861.466797
       49.320000    20396.900391       49.472610     2405.631104    17854.339844
       49.329998    20254.099609       49.482666     2338.077393    17847.210938
       49.340000    20475.599609       49.492722     2261.731201    17840.078125
       49.349998    20192.500000       49.502777     2175.226318    17832.937500
       49.360001    19874.900391       49.512836     2078.258545    17825.789062
       49.369999    19468.699219       49.522892     1971.842529    17818.640625
       49.379997    19847.900391       49.532948     1857.949341    17811.488281
       49.389999    19614.000000       49.543003     1739.313843    17804.328125
       49.399998    19545.000000       49.553059     1618.950195    17797.167969
       49.410000    19476.099609       49.563118     1499.657959    17789.994141
       49.419998    19503.199219       49.573174     1383.852539    17782.822266
       49.430000    18833.500000       49.583237     1273.001831    17775.640625
       49.439999    18850.800781       49.593288     1168.147217    17768.462891
       49.450001    18673.500000       49.603348     1069.262939    17761.271484
       49.459999    18818.800781       49.613403      976.180847    17754.082031
       49.469997    18506.099609       49.623459      888.346619    17746.888672
       49.480000    18754.800781       49.633518      805.193115    17739.685547
       49.489998    18695.699219       49.643570      726.410767    17732.484375
       49.500000    18449.500000       49.653629      651.701294    17725.273438
       49.509998    18360.900391       49.663685      581.223450    17718.062500
       49.520000    18215.599609       49.673744      515.222107    17710.839844
       49.529999    18191.000000       49.683800      454.222565    17703.621094
       49.539997    17989.099609       49.693855      398.790955    17696.394531
       49.549999    17777.400391       49.703911      349.580933    17689.162109
       49.559998    17883.300781       49.713966      307.259735    17681.929688
       49.570000    17683.800781       49.724026      272.463104    17674.689453
       49.579998    17728.199219       49.734081      245.819595    17667.447266
       49.590000    17349.000000       49.744141      227.847275    17660.195312
       49.599998    17459.800781       49.754196      219.018280    17652.945312
       49.610001    17772.500000       49.764259      219.698090    17645.685547
       49.619999    17464.699219       49.774311      230.156921    17638.427734
       49.629997    17799.599609       49.784367      250.595779    17631.164062
       49.639999    17883.300781       49.794426      281.170227    17623.896484
       49.649998    17703.500000       49.804482      322.001404    17616.623047
       49.660000    17528.699219       49.814541      373.339600    17609.345703
       49.669998    17910.300781       49.824596      435.526672    17602.066406
       49.680000    18186.099609       49.834656      509.239105    17594.783203
       49.689999    18245.199219       49.844711      595.357117    17587.494141
       49.700001    18417.500000       49.854767      695.155212    17580.203125
       49.709999    18387.900391       49.864822      810.117310    17572.910156
       49.719997    18575.000000       49.874878      941.786377    17565.609375
       49.730000    18552.900391       49.884937     1091.542969    17558.306641
       49.739998    18693.199219       49.894993     1260.001343    17551.000000
       49.750000    18740.000000       49.905052     1447.015259    17543.689453
       49.759998    19163.400391       49.915108     1650.781616    17536.375000
       49.770000    18599.699219       49.925167     1868.122192    17529.054688
       49.779999    19178.199219       49.935223     2093.782715    17521.736328
       49.789997    19229.900391       49.945278     2321.166748    17514.410156
       49.799999    19591.800781       49.955338     2542.564697    17507.080078
       49.809998    19899.599609       49.965393     2749.667725    17499.750000
       49.820000    20598.699219       49.975452     2935.144287    17492.412109
       49.829998    20529.800781       49.985508     3093.107178    17485.074219
       49.840000    21133.000000       49.995567     3220.698975    17477.728516
       49.849998    20923.699219       50.005623     3318.338379    17470.386719
       49.860001    21763.199219       50.015682     3390.372803    17463.031250
       49.869999    21091.099609       50.025738     3444.433350    17455.681641
       49.879997    21334.800781       50.035793     3490.687012    17448.326172
       49.889999    21123.099609       50.045853     3540.247070    17440.966797
       49.899998    21167.400391       50.055908     3603.328613    17433.601562
       49.910000    20746.400391       50.065968     3687.575684    17426.234375
       49.919998    20985.300781       50.076023     3796.343506    17418.867188
       49.930000    20665.199219       50.086079     3927.999268    17411.494141
       49.939999    20940.900391       50.096134     4075.695557    17404.121094
       49.950001    21376.699219       50.106194     4228.179199    17396.740234
       49.959999    21832.099609       50.116249     4371.040527    17389.361328
       49.969997    22107.900391       50.126305     4489.066895    17381.976562
       49.980000    22176.800781       50.136368     4568.276367    17374.582031
       49.989998    22514.099609       50.146423     4597.793945    17367.195312
       50.000000    22794.699219       50.156483     4571.761230    17359.796875
       50.009998    22908.000000       50.166538     4489.927246    17352.402344
       50.020000    22733.199219       50.176598     4357.550293    17345.000000
       50.029999    22551.000000       50.186653     4184.742188    17337.599609
       50.039997    22154.699219       50.196709     3984.668213    17330.193359
       50.049999    21507.199219       50.206768     3771.749756    17322.785156
       50.059998    21172.400391       50.216824     3560.077881    17315.375000
       50.070000    20793.199219       50.226883     3361.221436    17307.957031
       50.079998    20044.800781       50.236938     3183.720459    17300.541016
       50.090000    19476.099609       50.246998     3031.975586    17293.121094
       50.099998    19788.800781       50.257053     2906.820801    17285.699219
       50.110001    19911.900391       50.267113     2805.597900    17278.271484
       50.119999    19599.199219       50.277168     2723.370117    17270.845703
       50.129997    19279.199219       50.287224     2653.618896    17263.417969
       50.139999    19375.199219       50.297283     2589.363037    17255.980469
       50.149998    19212.699219       50.307339     2524.100830    17248.546875
       50.160000    19421.900391       50.317402     2452.316406    17241.105469
       50.169998    19810.900391       50.327457     2370.316406    17233.667969
       50.180000    19614.000000       50.337517     2276.140381    17226.218750
       50.189999    19606.599609       50.347572     2169.973389    17218.777344
       50.200001    19377.599609       50.357632     2053.682861    17211.328125
       50.209999    19387.500000       50.367687     1930.786621    17203.876953
       50.219997    19242.199219       50.377743     1805.645752    17196.425781
       50.230000    18868.000000       50.387802     1683.004150    17188.970703
       50.239998    19003.400391       50.397858     1567.539062    17181.515625
       50.250000    18651.400391       50.407917     1463.022705    17174.050781
       50.259998    18626.699219       50.417973     1372.289795    17166.591797
       50.270000    18289.500000       50.428032     1296.728149    17159.126953
       50.279999    18439.599609       50.438091     1236.523926    17151.656250
       50.289997    17996.500000       50.448147     1190.686768    17144.191406
       50.299999    18195.900391       50.458206     1157.294312    17136.718750
       50.309998    18230.400391       50.468262     1133.943237    17129.250000
       50.320000    17804.500000       50.478321     1117.995605    17121.771484
       50.329998    18109.699219       50.488377     1106.979614    17114.296875
       50.340000    18058.000000       50.498436     1098.805786    17106.816406
       50.349998    18395.300781       50.508495     1091.983765    17099.332031
       50.360001    18255.000000       50.518555     1085.702515    17091.849609
       50.369999    17969.400391       50.528610     1079.834717    17084.367188
       50.379997    17996.500000       50.538666     1074.842163    17076.882812
       50.389999    18424.900391       50.548725     1071.617432    17069.390625
       50.399998    18163.900391       50.558781     1071.275391    17061.902344
       50.410000    17944.800781       50.568840     1074.927002    17054.410156
       50.419998    17883.300781       50.578896     1083.469360    17046.914062
       50.430000    17789.699219       50.588959     1097.455200    17039.416016
       50.439999    18370.699219       50.599014     1116.963379    17031.921875
       50.450001    18055.599609       50.609074     1141.674561    17024.421875
       50.459999    18013.699219       50.619129     1170.868896    17016.919922
       50.469997    18033.400391       50.629185     1203.614014    17009.419922
       50.480000    18424.900391       50.639244     1238.897705    17001.916016
       50.489998    18545.500000       50.649300     1275.729614    16994.410156
       50.500000    18262.400391       50.659359     1313.357300    16986.902344
       50.509998    18156.500000       50.669415     1351.239258    16979.394531
       50.520000    18274.699219       50.679474     1389.182617    16971.886719
       50.529999    18400.300781       50.689537     1427.231201    16964.367188
       50.539997    18060.500000       50.699593     1465.577637    16956.859375
       50.549999    18035.900391       50.709652     1504.571899    16949.343750
       50.559998    18604.599609       50.719707     1544.429688    16941.826172
       50.570000    18924.599609       50.729767     1585.229858    16934.308594
       50.579998    18397.800781       50.739822     1626.704590    16926.792969
       50.590000    18774.500000       50.749882     1668.333862    16919.273438
       50.599998    18690.800781       50.759937     1709.286133    16911.751953
       50.610001    18624.300781       50.770000     1748.716919    16904.226562
       50.619999    18656.300781       50.780056     1785.816772    16896.707031
       50.629997    18373.199219       50.790112     1820.265747    16889.183594
       50.639999    18870.500000       50.800171     1852.355103    16881.656250
       50.649998    18983.699219       50.810226     1883.100586    16874.130859
       50.660000    18823.699219       50.820286     1914.324463    16866.603516
       50.669998    18917.300781       50.830345     1948.416626    16859.070312
       50.680000    18865.599609       50.840405     1988.078979    16851.541016
       50.689999    18592.300781       50.850460     2035.923218    16844.011719
       50.700001    18744.900391       50.860519     2094.161377    16836.480469
       50.709999    18712.900391       50.870575     2164.174561    16828.947266
       50.719997    18860.599609       50.880634     2246.532227    16821.414062
       50.730000    19119.099609       50.890697     2340.864990    16813.875000
       50.739998    19473.599609       50.900753     2445.958740    16806.339844
       50.750000    19298.800781       50.910812     2560.387207    16798.804688
       50.759998    19567.199219       50.920868     2682.396973    16791.269531
       50.770000    19478.599609       50.930927     2810.547119    16783.732422
       50.779999    19623.800781       50.940983     2943.499512    16776.193359
       50.789997    19872.500000       50.951042     3080.416260    16768.652344
       50.799999    20022.599609       50.961102     3220.521973    16761.113281
       50.809998    19801.099609       50.971157     3363.072754    16753.572266
       50.820000    19946.300781       50.981216     3507.353516    16746.031250
       50.829998    20096.500000       50.991272     3652.165283    16738.494141
       50.840000    20387.000000       51.001335     3796.264160    16730.947266
       50.849998    20596.300781       51.011391     3937.737061    16723.406250
       50.860001    20662.699219       51.021450     4074.868896    16715.863281
       50.869999    20810.500000       51.031506     4205.632812    16708.322266
       50.879997    21140.400391       51.041565     4328.293945    16700.777344
       50.889999    21046.800781       51.051624     4441.185059    16693.230469
       50.899998    21152.699219       51.061680     4542.948242    16685.687500
       50.910000    22004.500000       51.071743     4632.723145    16678.138672
[truncated: 242,820 more chars]
