# Supplementary material for: The seventh blind test of crystal structure prediction: structure generation methods
Source: Acta Crystallogr B Struct Sci Cryst Eng Mater. 2024 Dec 1;80(Pt 6):517–47. doi: 10.1107/S2052520624007492 (PMC11789161; doi:10.1107/S2052520624007492)
Supplement: Supplementary file 4 [file b-80-00517-sup4.zip › SI_D/Additional_Experimental_data/XXXII_pxrd/Type A 805711-05-A.xrdml]

<?xml version="1.0" encoding="UTF-8"?>
<xrdMeasurements xmlns="http://www.xrdml.com/XRDMeasurement/1.5" xmlns:xsi="http://www.w3.org/2001/XMLSchema-instance" xsi:schemaLocation="http://www.xrdml.com/XRDMeasurement/1.5 http://www.xrdml.com/XRDMeasurement/1.5/XRDMeasurement.xsd" status="Completed">
	<comment>
		<entry>Configuration=Programmable x,y,z stage-Celerator, Owner=User-1, Creation date=11/27/2014 12:05:34 PM</entry>
		<entry>Goniometer=Theta/Theta; Minimum step size 2Theta:0.0001; Minimum step size Omega:0.0001</entry>
		<entry>Sample stage=Programmable x,y,z stage; Minimum step size X:0.01; Minimum step size Y:0.01; Minimum step size Z:0.001</entry>
		<entry>Diffractometer system=EMPYREAN</entry>
		<entry>Measurement program=XYZ Phase-celerator, Owner=User-1, Creation date=11/27/2014 5:39:23 PM</entry>
		<entry>Batch program=XYZ BATCH-celerator, Owner=User-1, Creation date=11/27/2014 5:40:47 PM</entry>
	</comment>
	<sample type="To be analyzed">
		<id>A3_805711-05-A_XYZ BATCH-celerator</id>
		<name>805711-05-A_XYZ BATCH-celerator</name>
		<preparedBy></preparedBy>
	</sample>
	<xrdMeasurement measurementType="Scan" status="Completed" sampleMode="Reflection">
		<comment>
			<entry/>
		</comment>
		<usedWavelength intended="K-Alpha 1">
			<kAlpha1 unit="Angstrom">1.5405980</kAlpha1>
			<kAlpha2 unit="Angstrom">1.5444260</kAlpha2>
			<kBeta unit="Angstrom">1.3922500</kBeta>
			<ratioKAlpha2KAlpha1>0.5000</ratioKAlpha2KAlpha1>
		</usedWavelength>
		<incidentBeamPath>
			<radius unit="mm">240.00</radius>
			<xRayTube id="1010048" name="Empyrean XRD tube Cu LFF HR DK381747">
				<tension unit="kV">45</tension>
				<current unit="mA">40</current>
				<anodeMaterial>Cu</anodeMaterial>
				<focus type="Line">
					<length unit="mm">12.0</length>
					<width unit="mm">0.4</width>
					<takeOffAngle unit="deg">6.0</takeOffAngle>
				</focus>
			</xRayTube>
			<filter id="20010004" name="Beta-filter Nickel">
				<material>Ni</material>
				<thickness unit="mm">0.020</thickness>
			</filter>
			<sollerSlit id="21010002" name="Soller slits 0.04 rad.">
				<opening unit="rad">0.0400</opening>
			</sollerSlit>
			<mask id="22080002" name="Fixed incident beam mask 10 mm">
				<width unit="mm">6.60</width>
			</mask>
			<antiScatterSlit id="22010004" name="Fixed slit 1/2°" xsi:type="fixedAntiScatterSlitType">
				<height unit="mm">0.76</height>
			</antiScatterSlit>
			<divergenceSlit id="22010012" name="Programmable divergence slit" xsi:type="automaticDivergenceSlitType">
				<distanceToSample unit="mm">140.00</distanceToSample>
				<irradiatedLength unit="mm">10.0</irradiatedLength>
				<offset unit="mm">0.00</offset>
			</divergenceSlit>
		</incidentBeamPath>
		<diffractedBeamPath>
			<radius unit="mm">240.00</radius>
			<sollerSlit id="21010002" name="Soller slits 0.04 rad.">
				<opening unit="rad">0.0400</opening>
			</sollerSlit>
			<detector id="7010013" name="X'Celerator detector" xsi:type="rtmsDetectorType">
				<phd>
					<lowerLevel unit="%">36.0</lowerLevel>
					<upperLevel unit="%">79.0</upperLevel>
				</phd>
				<mode>Scanning</mode>
				<activeLength unit="deg">2.1221</activeLength>
			</detector>
		</diffractedBeamPath>
		<scan appendNumber="0" mode="Continuous" scanAxis="Gonio" status="Completed">
			<header>
				<startTimeStamp>2015-05-08T13:15:36+08:00</startTimeStamp>
				<endTimeStamp>2015-05-08T13:21:07+08:00</endTimeStamp>
				<author>
					<name>XRPD</name>
				</author>
				<source>
					<applicationSoftware version="3.0c">Data Collector</applicationSoftware>
					<instrumentControlSoftware version="7.3A">EMPYREAN</instrumentControlSoftware>
					<instrumentID>0000000011088968</instrumentID>
				</source>
			</header>
			<dataPoints>
				<positions axis="2Theta" unit="deg">
					<startPosition>3.00955563</startPosition>
					<endPosition>39.99159388</endPosition>
				</positions>
				<positions axis="Omega" unit="deg">
					<startPosition>1.50477781</startPosition>
					<endPosition>19.99579694</endPosition>
				</positions>
				<positions axis="X" unit="mm">
					<commonPosition>-28.50</commonPosition>
				</positions>
				<positions axis="Y" unit="mm">
					<commonPosition>14.50</commonPosition>
				</positions>
				<positions axis="Z" unit="mm">
					<commonPosition>9.050</commonPosition>
				</positions>
				<commonCountingTime unit="seconds">17.780</commonCountingTime>
				<intensities unit="counts">205 185 185 181 183 209 231 185 197 197 214 193 219 192 179 213 199 200 210 214 218 184 188 227 213 208 230 197 204 203 181 214 217 221 221 229 218 212 219 220 231 204 204 232 237 225 226 244 242 207 219 230 258 240 241 216 221 216 265 250 218 239 219 213 239 227 216 232 228 234 240 269 253 228 218 220 265 253 252 255 232 246 229 224 267 250 246 234 233 306 267 233 244 246 239 250 265 257 269 251 272 294 268 241 254 271 252 308 265 245 244 293 257 290 283 281 241 286 258 275 280 265 297 331 289 274 258 269 282 269 254 288 281 250 281 267 299 253 278 243 288 284 327 249 282 312 297 265 296 264 255 292 292 281 271 287 282 296 281 308 302 287 319 309 308 290 297 338 288 315 290 291 272 313 290 327 334 291 315 304 280 287 301 300 327 321 306 300 324 328 318 315 340 277 300 311 288 321 306 311 344 284 320 318 305 320 337 327 343 309 331 261 323 296 315 332 341 324 311 363 303 321 339 331 340 324 313 331 343 370 338 336 328 319 317 313 282 350 350 340 344 361 362 378 356 337 319 354 351 320 361 320 338 330 320 326 334 350 357 376 346 336 317 304 349 312 352 321 351 352 354 327 330 393 308 312 330 348 292 333 365 327 359 337 362 352 317 352 343 382 351 356 301 364 353 392 359 345 368 402 396 432 411 416 464 480 463 568 575 610 612 709 678 586 516 417 431 394 366 379 364 375 323 336 330 348 357 325 369 358 356 344 386 337 354 307 334 346 353 367 371 362 331 341 359 325 367 339 356 389 342 329 357 359 382 365 314 331 356 326 354 338 376 340 364 334 341 316 364 363 351 369 346 370 367 348 356 351 351 334 321 318 340 384 361 359 393 345 388 358 390 366 377 377 350 395 401 389 402 405 432 441 450 446 498 518 475 539 542 586 656 760 793 867 1028 1197 1352 1349 1347 974 760 595 505 515 522 537 536 586 588 559 468 430 401 355 348 352 358 370 376 345 374 356 301 369 319 355 354 355 358 371 306 400 371 361 340 356 330 389 330 371 354 357 341 341 369 370 338 376 351 361 384 350 381 435 380 418 449 449 418 431 454 513 502 565 592 662 746 836 988 1175 1161 1245 1091 910 660 533 513 506 472 533 527 513 504 467 454 412 398 341 353 333 377 355 319 334 352 358 329 342 376 392 317 353 331 325 316 370 344 328 320 336 331 348 376 337 354 370 333 358 330 371 325 321 357 355 319 349 319 358 348 342 355 364 338 345 338 340 328 349 321 359 320 336 359 328 342 354 316 339 362 352 349 342 338 358 370 379 333 349 358 361 389 378 375 391 416 389 414 440 432 437 487 477 524 553 640 687 771 974 1095 1190 1349 1215 1104 937 798 715 665 722 728 709 681 623 516 428 417 396 344 376 375 366 366 362 328 357 336 327 330 358 345 365 379 337 325 380 343 356 356 341 327 342 315 306 332 353 312 361 337 336 330 361 325 357 328 345 343 379 342 362 402 358 400 378 413 401 450 477 527 535 585 605 641 610 455 455 442 370 398 377 373 382 358 376 338 384 400 425 433 388 392 475 487 528 580 651 685 839 970 1034 975 977 838 635 502 457 436 361 390 334 362 351 312 388 358 345 367 359 337 355 356 361 339 341 337 362 355 363 331 362 398 368 381 345 370 376 365 399 401 405 420 426 462 501 487 536 646 643 653 618 560 475 464 366 365 325 413 370 348 361 343 345 348 361 376 352 352 365 375 391 358 371 368 371 366 393 446 406 465 457 463 489 529 649 716 799 928 901 913 820 780 719 702 705 676 610 567 542 463 542 510 531 514 535 516 490 489 427 441 400 399 405 440 398 410 375 454 425 474 483 516 587 613 755 903 918 1111 1164 1146 1113 896 779 574 512 453 420 440 474 485 427 477 495 483 478 430 384 386 387 373 383 363 376 364 343 348 394 381 362 324 331 353 361 358 352 351 349 329 342 357 350 373 334 370 379 334 382 375 365 354 361 361 421 446 427 485 478 520 503 486 462 407 451 400 380 413 340 373 321 378 383 428 389 392 333 405 396 361 429 399 412 412 420 455 438 421 513 486 550 590 689 821 898 1072 1245 1380 1458 1321 1317 1185 1087 964 949 995 1028 1173 1342 1613 1869 2066 2237 1957 1730 1486 1146 860 715 585 590 586 578 604 682 719 784 805 729 688 588 530 470 445 419 419 400 389 404 380 431 416 426 410 393 374 387 384 376 376 366 428 412 354 359 376 381 443 376 403 429 391 365 405 476 455 461 425 497 552 549 630 676 756 888 972 1194 1495 1809 2252 2658 3098 3116 2940 2582 2227 1779 1548 1358 1131 1036 796 711 640 587 560 513 555 537 568 609 642 698 755 810 870 927 1087 1288 1350 1554 1607 1544 1430 1319 1377 1447 1559 1798 2176 2556 2597 2505 2144 1823 1464 1097 867 634 575 530 486 461 475 498 494 416 444 476 507 514 550 615 660 769 847 958 1223 1487 1710 1847 1883 1662 1422 1159 952 738 610 550 514 503 472 481 505 497 520 541 701 648 802 885 1046 1193 1314 1325 1172 1074 892 783 604 570 491 508 495 532 654 672 676 744 719 718 669 667 647 696 667 708 785 718 764 800 802 799 797 753 671 635 543 553 476 478 510 483 497 497 512 541 581 682 711 796 976 1062 1157 1086 1041 879 774 663 519 495 392 412 435 443 420 446 482 499 545 579 590 654 582 576 512 482 457 406 365 350 362 356 330 304 328 331 338 390 351 395 350 373 366 394 417 478 502 486 514 605 621 631 639 647 574 481 514 477 410 404 379 357 366 405 394 414 423 432 457 416 399 369 350 351 377 328 302 345 316 321 352 294 275 353 367 365 326 362 368 424 410 428 464 505 607 648 730 780 830 833 852 912 848 840 713 662 542 506 423 429 374 375 363 365 332 355 402 418 381 403 378 363 349 348 319 339 279 325 276 326 303 307 329 305 351 321 350 367 379 386 500 517 609 653 674 666 631 622 575 518 439 443 407 456 466 476 522 624 657 722 795 674 650 592 548 485 437 414 426 425 457 494 550 573 562 621 539 503 487 414 415 338 342 363 331 352 321 312 315 317 327 317 319 278 296 332 274 292 305 306 307 352 361 386 437 456 575 572 587 601 639 588 526 548 468 428 418 379 387 387 350 366 333 307 314 317 278 297 275 314 300 287 326 327 323 362 481 461 547 587 514 548 482 512 461 368 359 342 321 340 370 370 377 392 378 337 355 406 373 336 348 301 309 286 280 277 243 279 275 222 270 256 272 306 277 261 238 264 270 241 297 326 284 309 353 318 280 306 287 330 354 426 494 456 473 468 451 424 384 365 309 323 286 252 242 266 259 246 238 222 258 238 264 245 249 269 240 261 255 249 249 266 276 269 257 256 234 269 290 263 266 256 244 271 277 281 266 290 264 268 233 255 274 278 267 269 236 295 256 266 292 288 306 306 364 390 415 431 454 450 443 429 424 501 482 440 543 617 722 829 920 1058 995 975 929 846 823 736 603 559 456 465 389 353 339 319 283 281 286 304 280 258 264 275 250 250 265 229 264 251 281 242 237 252 247 266 233 230 246 249 232 252 257 259 243 262 284 265 281 336 348 336 384 364 336 357 345 353 366 380 361 433 413 442 505 619 765 888 1051 1057 1044 898 861 706 677 565 432 414 324 315 313 315 309 339 296 319 329 402 432 466 502 469 448 352 393 376 365 319 306 306 268 299 311 334 369 325 359 367 366 366 359 312 324 371 365 341 367 401 472 506 518 539 481 490 408 424 379 337 270 294 249 265 257 277 306 307 312 341 348 340 339 364 318 306 277 302 299 300 269 244 236 236 217 222 234 214 206 219 185 212 208 219 216 202 231 210 209 191 216 232 219 197 202 222 226 217 242 243 247 266 321 300 336 289 291 289 297 282 258 228 228 226 257 219 213 191 272 206 193 240 226 219 224 209 277 245 240 267 228 247 256 232 240 208 222 226 204 212 216 247 240 242 190 222 249 199 206 216 214 214 213 215 187 216 231 233 227 215 206 224 209 224 209 201 213 227 231 212 224 233 239 253 219 189 218 179 215 193 187 221 172 205 205 188 210 199 181 199 191 194 201 202 204 217 218 247 254 197 243 212 202 234 242 206 207 232 210 185 234 221 197 221 207 199 203 199 238 227 218 265 282 278 269 266 274 257 256 253 201 199 192 233 225 207 227 200 190 228 190 215 199 207 213 221 195 214 205 237 231 226 225 214 200 214 190 214 213 206 197 194 190 178 206 195 166 192 187 202 188 213 191 210 187 239 245 239 210 269 253 272 330 282 308 305 345 325 301 304 327 346 339 338 318 296 336 319 295 339 324 263 270 291 234 229 212 228 239 196 208 222 217 199 202 193 196 191 197 202 196 203 196 172 220 219 250 257 287 247 245 249 249 280 270 227 221 218 224 216 217 188 156 218 216 205 187 203 222 253 246 293 275 305 308 315 330 309 272 290 297 232 252 253 270 262 215 236 267 245 284 249 278 254 269 232 255 203 233 217 232 196 207 239 201 193 257 206 202 225 222 228 238 258 272 276 312 308 368 345 371 345 325 312 327 288 268 275 243 262 228 264 264 212 222 219 197 222 188 219 207 189 189 178 181 188 177 158 153 152 197 162 181 170 182 201 180 189 187 159 168 146 180 179 179 146 183 165 217 179 191 202 210 183 190 181 147 187 175 197 183 172 200 191 217 185 196 178 230 187 180 174 189 177 177 215 197 197 188 214 194 217 218 208 238 255 212 221 243 201 222 213 220 215 194 212 192 176 167 141 176 200 167 163 189 183 178 166 138 164 145 184 170 137 175 163 164 174 169 171 140 141 175 163 179 165 168 145 147 163 146 137 184 143 175 148 156 191 180 158 158 182 169 153 187 176 182 165 157 179 191 158 178 182 172 187 197 215 199 194 168 204 197 170 222 159 174 175 190 163 176 172 153 164 166 156 151 168 153 171 145 146 153 146 175 157 174 147 159 159 168 178 160 163 160 170 174 162 183 213 195 185 153 171 175 182 156 188 193 163 147 172 158 166 180 170 165 152 175 184</intensities>
			</dataPoints>
		</scan>
	</xrdMeasurement>
</xrdMeasurements>
