# Supplementary material for: The seventh blind test of crystal structure prediction: structure generation methods
Source: Acta Crystallogr B Struct Sci Cryst Eng Mater. 2024 Dec 1;80(Pt 6):517–47. doi: 10.1107/S2052520624007492 (PMC11789161; doi:10.1107/S2052520624007492)
Supplement: Supplementary file 4 [file b-80-00517-sup4.zip › SI_D/Additional_Experimental_data/XXXII_pxrd/Type B 805711-10-A7.xrdml]

<?xml version="1.0" encoding="UTF-8"?>
<xrdMeasurements xmlns="http://www.xrdml.com/XRDMeasurement/1.5" xmlns:xsi="http://www.w3.org/2001/XMLSchema-instance" xsi:schemaLocation="http://www.xrdml.com/XRDMeasurement/1.5 http://www.xrdml.com/XRDMeasurement/1.5/XRDMeasurement.xsd" status="Completed">
	<comment>
		<entry>Configuration=Stage Spinner, Owner=User-1, Creation date=12/5/2013 12:20:40 PM</entry>
		<entry>Goniometer=PW3050/60 (Theta/Theta); Minimum step size 2Theta:0.001; Minimum step size Omega:0.001</entry>
		<entry>Sample stage=Reflection-Transmission Spinner PW3064/60; Minimum step size Phi:0.1</entry>
		<entry>Diffractometer system=XPERT-3</entry>
		<entry>Measurement program=C:\PANalytical\Data Collector\Programs\Absolute\CP.xrdmp, Identifier={13A922C7-EABB-4391-AA62-F85A1C3531F4}</entry>
		<entry>Batch program=C:\PANalytical\Data Collector\Programs\Test_05Mins_Normal_2.xrdmp, Identifier={033A763D-161C-4B32-90D8-038E0121CCEB}</entry>
	</comment>
	<sample type="To be analyzed">
		<id></id>
		<name></name>
		<preparedBy></preparedBy>
	</sample>
	<xrdMeasurement measurementType="Scan" status="Completed" sampleMode="Reflection">
		<comment>
			<entry/>
		</comment>
		<usedWavelength intended="K-Alpha 1">
			<kAlpha1 unit="Angstrom">1.5405980</kAlpha1>
			<kAlpha2 unit="Angstrom">1.5444260</kAlpha2>
			<kBeta unit="Angstrom">1.3922500</kBeta>
			<ratioKAlpha2KAlpha1>0.5000</ratioKAlpha2KAlpha1>
		</usedWavelength>
		<incidentBeamPath>
			<radius unit="mm">240.00</radius>
			<xRayTube id="1010041" name="Empyrean Cu LFF (9430 033 7300x) DK401084">
				<tension unit="kV">45</tension>
				<current unit="mA">40</current>
				<anodeMaterial>Cu</anodeMaterial>
				<focus type="Line">
					<length unit="mm">12.0</length>
					<width unit="mm">0.4</width>
					<takeOffAngle unit="deg">6.0</takeOffAngle>
				</focus>
			</xRayTube>
			<sollerSlit id="21010002" name="Soller slits 0.04 rad.">
				<opening unit="rad">0.0400</opening>
			</sollerSlit>
			<mask id="22080002" name="Fixed incident beam mask 10 mm">
				<width unit="mm">6.60</width>
			</mask>
			<antiScatterSlit id="22010005" name="Fixed slit 1/4°" xsi:type="fixedAntiScatterSlitType">
				<height unit="mm">0.38</height>
			</antiScatterSlit>
			<divergenceSlit id="22010007" name="Fixed slit 1/8°" xsi:type="fixedDivergenceSlitType">
				<height unit="mm">0.19</height>
			</divergenceSlit>
		</incidentBeamPath>
		<sampleMovement xsi:type="spinningSampleMovementType">
			<spinnerRevolutionTime unit="seconds">4.0</spinnerRevolutionTime>
		</sampleMovement>
		<diffractedBeamPath>
			<radius unit="mm">240.00</radius>
			<antiScatterSlit id="22090010" name="AS slit 8.0 mm (PIXcel)" xsi:type="fixedAntiScatterSlitType">
				<height unit="mm">8.00</height>
			</antiScatterSlit>
			<sollerSlit id="21010002" name="Soller slits 0.04 rad.">
				<opening unit="rad">0.0400</opening>
			</sollerSlit>
			<filter id="20010004" name="Beta-filter Nickel">
				<material>Ni</material>
				<thickness unit="mm">0.020</thickness>
			</filter>
			<detector id="7010015" name="PIXcel1D detector" xsi:type="rtmsDetectorType">
				<phd>
					<lowerLevel unit="%">25.0</lowerLevel>
					<upperLevel unit="%">100.0</upperLevel>
				</phd>
				<mode>Scanning</mode>
				<activeLength unit="deg">3.347</activeLength>
			</detector>
		</diffractedBeamPath>
		<scan appendNumber="0" mode="Continuous" scanAxis="Gonio" status="Completed">
			<header>
				<startTimeStamp>2015-05-28T14:17:43+08:00</startTimeStamp>
				<endTimeStamp>2015-05-28T14:22:50+08:00</endTimeStamp>
				<author>
					<name>crystal</name>
				</author>
				<source>
					<applicationSoftware version="4.3">Data Collector</applicationSoftware>
					<instrumentControlSoftware version="7.0/ 20131101">XPERT-3</instrumentControlSoftware>
					<instrumentID>0000000011148379</instrumentID>
				</source>
			</header>
			<dataPoints>
				<positions axis="2Theta" unit="deg">
					<startPosition>3.01313028</startPosition>
					<endPosition>39.98800581</endPosition>
				</positions>
				<positions axis="Omega" unit="deg">
					<startPosition>1.50656514</startPosition>
					<endPosition>19.99400291</endPosition>
				</positions>
				<positions axis="Phi" unit="deg">
					<commonPosition>285.7</commonPosition>
				</positions>
				<commonCountingTime unit="seconds">46.665</commonCountingTime>
				<intensities unit="counts">714 779 754 738 706 723 739 726 689 753 697 702 680 647 681 638 738 724 677 667 698 706 627 706 631 654 670 673 626 629 652 631 644 616 623 588 643 626 654 602 658 605 652 601 575 663 602 601 590 572 620 583 595 607 595 587 599 571 625 594 593 551 568 545 596 556 588 514 560 559 539 501 580 543 462 549 518 569 531 482 501 493 516 516 488 543 531 432 472 458 478 484 432 440 454 487 470 495 393 469 464 487 447 455 476 429 394 446 426 400 427 417 452 430 468 432 415 387 495 451 489 507 535 520 516 428 387 362 336 356 328 347 346 359 366 340 359 317 333 340 308 310 333 298 338 318 308 309 308 269 303 274 286 295 340 277 262 268 265 310 291 246 271 254 244 293 270 256 222 280 267 264 285 243 251 226 264 238 238 266 246 267 273 276 263 238 258 245 241 237 235 271 232 260 279 296 259 285 281 297 297 350 356 420 445 536 609 486 493 481 505 557 642 713 947 1264 1445 1513 1117 872 620 497 442 444 523 538 621 730 667 559 379 294 294 248 244 264 264 240 276 243 215 240 267 223 241 215 237 230 222 224 239 203 219 239 230 219 218 229 239 205 215 223 215 255 224 242 222 218 231 217 236 249 265 272 284 307 364 388 437 487 429 439 361 318 325 326 297 303 299 266 286 285 275 236 241 214 203 221 229 245 230 220 256 264 263 277 319 259 230 246 198 208 245 234 229 194 196 194 223 207 202 187 187 192 221 200 210 201 220 221 222 210 197 196 199 195 183 222 204 181 178 210 193 202 197 212 204 198 237 194 214 216 255 243 290 283 325 303 402 445 392 368 316 251 232 249 206 214 200 203 201 198 219 192 219 211 209 232 246 249 223 206 206 187 211 202 189 195 226 187 178 219 169 211 222 216 234 218 229 264 244 275 217 234 281 263 256 245 260 215 221 224 221 280 289 263 297 386 398 546 638 923 1100 1204 1065 820 610 462 321 265 229 209 214 217 185 183 215 193 213 189 214 211 220 240 237 275 220 245 217 186 171 206 185 171 183 175 179 162 205 176 211 205 158 180 179 181 188 185 170 172 186 193 187 186 178 175 190 187 183 236 231 226 250 254 234 252 192 195 190 163 191 174 208 191 188 163 210 156 223 254 239 295 334 377 487 502 413 364 318 249 240 203 183 172 183 161 168 189 224 163 244 215 217 290 317 354 463 492 537 441 428 423 444 429 398 385 365 360 407 390 325 314 290 245 236 256 259 275 324 319 339 307 279 251 242 208 228 176 189 214 190 176 176 197 182 205 173 194 218 248 233 257 223 233 281 244 269 243 224 235 240 214 215 194 203 217 181 205 229 168 204 183 165 215 226 269 276 285 264 312 292 270 266 245 334 315 327 310 307 227 210 240 203 232 192 227 219 289 341 331 342 321 274 252 261 214 207 235 222 220 205 232 255 235 229 227 275 306 372 429 557 699 744 703 604 523 461 337 321 264 275 236 234 252 267 250 275 302 332 347 374 432 511 638 772 1006 1118 1087 1021 842 689 563 400 316 269 239 238 220 190 206 214 188 218 199 203 217 221 261 320 335 381 414 430 376 308 335 303 263 275 266 285 227 279 249 231 216 276 256 305 244 288 281 276 229 250 233 212 213 203 248 219 244 307 395 459 581 765 891 1022 1082 1069 944 797 729 617 546 434 394 359 315 295 261 270 261 216 239 245 199 215 220 204 239 194 237 256 213 247 214 245 267 271 235 208 218 206 209 200 187 207 219 197 208 256 253 297 345 399 458 487 527 557 490 459 489 373 405 329 361 319 352 296 264 280 216 253 248 246 238 304 363 400 445 429 409 361 376 333 281 248 238 237 244 299 327 333 361 363 324 343 269 263 228 226 212 206 229 222 263 247 298 306 304 315 380 412 580 714 802 849 816 733 607 563 500 415 396 344 360 378 370 302 339 311 263 251 255 248 240 259 209 224 236 236 223 201 176 184 173 194 190 185 175 194 197 146 179 177 212 180 222 234 211 221 179 211 243 212 243 217 235 195 214 197 176 204 178 158 161 180 198 162 188 191 185 172 164 173 194 174 204 179 173 191 182 188 224 235 237 258 280 303 291 263 266 246 246 227 253 276 297 276 321 333 411 383 404 461 412 381 330 330 305 284 265 236 246 232 220 263 269 252 256 307 289 342 311 340 343 321 266 290 246 266 226 221 208 213 243 233 245 231 234 198 199 219 250 346 352 492 683 911 967 969 956 837 753 632 530 411 332 280 237 237 220 216 212 197 202 192 168 187 180 192 172 198 162 191 206 211 236 264 303 261 250 223 245 197 232 194 199 203 218 179 198 187 186 193 199 170 179 184 192 171 171 192 177 158 161 149 157 135 157 183 160 145 176 132 150 168 155 160 125 142 141 197 183 160 164 151 155 172 148 181 190 198 212 237 248 271 253 294 248 288 257 229 214 224 219 194 180 210 186 176 184 195 218 193 186 194 218 190 213 179 164 152 179 152 185 177 201 184 171 193 207 190 199 198 188 182 197 160 152 170 148 141 141 127 166 172 132 150 135 134 153 148 149 177 161 149 161 160 140 172 174 166 168 171 168 177 186 182 182 200 194 192 198 177 199 161 152 158 169 150 161 144 163 129 152 135 165 130 136 150 124 130 167 146 117 127 147 150 145 133 169 203 177 155 179 205 209 208 197 216 222 214 249 237 202 175 188 193 175 153 142 146 152 135 164 171 191 194 183 165 181 205 181 168 172 183 186 147 164 150 162 174 178 176 205 204 196 183 180 191 196 203 164 167 164 143 160 166 154 142 136 160 136 125 163 141 144 133 133 151 138 153 147 153 151 188 184 162 171 156 158 169 185 181 155 164 155 174 139 170 137 133 149 132 142 163 173 149 182 198 156 189 155 182 129 133 175 140 169 154 116 171 164 130 166 158 149 158 141 143 137 141 124 132 131 148 147 148 137 136 163 135 147 130 158 124 150 151 148 144 118 137 128 159 147 128 141 139 132 158 166 158 151 170 184 186 167 145 189 182 147 149 168 128 127 141 155 146 123 127 130 132 142 133 125 158 142 118 124 148 130 140 155 109 110 131 157 128 154 137 143 142 145 121 148 131 141 120 143 152 178 194 177 202 183 202 205 173 177 167 164 152 144 147 145 128 152 136 136 131 159 136 117 131 125 133 129 137 149 149 135 133 142 118 131 132</intensities>
			</dataPoints>
		</scan>
	</xrdMeasurement>
</xrdMeasurements>
