# Supplementary material for: The seventh blind test of crystal structure prediction: structure generation methods
Source: Acta Crystallogr B Struct Sci Cryst Eng Mater. 2024 Dec 1;80(Pt 6):517–47. doi: 10.1107/S2052520624007492 (PMC11789161; doi:10.1107/S2052520624007492)
Supplement: Supplementary file 4 [file b-80-00517-sup4.zip › SI_D/Additional_Experimental_data/XXXII_pxrd/Type B 805711-15-A3.xrdml]

<?xml version="1.0" encoding="UTF-8"?>
<xrdMeasurements xmlns="http://www.xrdml.com/XRDMeasurement/1.5" xmlns:xsi="http://www.w3.org/2001/XMLSchema-instance" xsi:schemaLocation="http://www.xrdml.com/XRDMeasurement/1.5 http://www.xrdml.com/XRDMeasurement/1.5/XRDMeasurement.xsd" status="Completed">
	<comment>
		<entry>Configuration=Stage Spinner, Owner=User-1, Creation date=12/5/2013 12:20:40 PM</entry>
		<entry>Goniometer=PW3050/60 (Theta/Theta); Minimum step size 2Theta:0.001; Minimum step size Omega:0.001</entry>
		<entry>Sample stage=Reflection-Transmission Spinner PW3064/60; Minimum step size Phi:0.1</entry>
		<entry>Diffractometer system=XPERT-3</entry>
		<entry>Measurement program=C:\PANalytical\Data Collector\Programs\Absolute\CP.xrdmp, Identifier={13A922C7-EABB-4391-AA62-F85A1C3531F4}</entry>
		<entry>Batch program=C:\PANalytical\Data Collector\Programs\Test_05Mins_Normal_2.xrdmp, Identifier={5D383770-39D9-403C-9721-F117C93267FD}</entry>
	</comment>
	<sample type="To be analyzed">
		<id></id>
		<name></name>
		<preparedBy></preparedBy>
	</sample>
	<xrdMeasurement measurementType="Scan" status="Completed" sampleMode="Reflection">
		<comment>
			<entry/>
		</comment>
		<usedWavelength intended="K-Alpha 1">
			<kAlpha1 unit="Angstrom">1.5405980</kAlpha1>
			<kAlpha2 unit="Angstrom">1.5444260</kAlpha2>
			<kBeta unit="Angstrom">1.3922500</kBeta>
			<ratioKAlpha2KAlpha1>0.5000</ratioKAlpha2KAlpha1>
		</usedWavelength>
		<incidentBeamPath>
			<radius unit="mm">240.00</radius>
			<xRayTube id="1010041" name="Empyrean Cu LFF (9430 033 7300x) DK401084">
				<tension unit="kV">45</tension>
				<current unit="mA">40</current>
				<anodeMaterial>Cu</anodeMaterial>
				<focus type="Line">
					<length unit="mm">12.0</length>
					<width unit="mm">0.4</width>
					<takeOffAngle unit="deg">6.0</takeOffAngle>
				</focus>
			</xRayTube>
			<sollerSlit id="21010002" name="Soller slits 0.04 rad.">
				<opening unit="rad">0.0400</opening>
			</sollerSlit>
			<mask id="22080002" name="Fixed incident beam mask 10 mm">
				<width unit="mm">6.60</width>
			</mask>
			<antiScatterSlit id="22010005" name="Fixed slit 1/4°" xsi:type="fixedAntiScatterSlitType">
				<height unit="mm">0.38</height>
			</antiScatterSlit>
			<divergenceSlit id="22010007" name="Fixed slit 1/8°" xsi:type="fixedDivergenceSlitType">
				<height unit="mm">0.19</height>
			</divergenceSlit>
		</incidentBeamPath>
		<sampleMovement xsi:type="spinningSampleMovementType">
			<spinnerRevolutionTime unit="seconds">4.0</spinnerRevolutionTime>
		</sampleMovement>
		<diffractedBeamPath>
			<radius unit="mm">240.00</radius>
			<antiScatterSlit id="22090010" name="AS slit 8.0 mm (PIXcel)" xsi:type="fixedAntiScatterSlitType">
				<height unit="mm">8.00</height>
			</antiScatterSlit>
			<sollerSlit id="21010002" name="Soller slits 0.04 rad.">
				<opening unit="rad">0.0400</opening>
			</sollerSlit>
			<filter id="20010004" name="Beta-filter Nickel">
				<material>Ni</material>
				<thickness unit="mm">0.020</thickness>
			</filter>
			<detector id="7010015" name="PIXcel1D detector" xsi:type="rtmsDetectorType">
				<phd>
					<lowerLevel unit="%">25.0</lowerLevel>
					<upperLevel unit="%">100.0</upperLevel>
				</phd>
				<mode>Scanning</mode>
				<activeLength unit="deg">3.347</activeLength>
			</detector>
		</diffractedBeamPath>
		<scan appendNumber="0" mode="Continuous" scanAxis="Gonio" status="Completed">
			<header>
				<startTimeStamp>2015-06-23T12:00:02+08:00</startTimeStamp>
				<endTimeStamp>2015-06-23T12:05:09+08:00</endTimeStamp>
				<author>
					<name>crystal</name>
				</author>
				<source>
					<applicationSoftware version="4.3">Data Collector</applicationSoftware>
					<instrumentControlSoftware version="7.0/ 20131101">XPERT-3</instrumentControlSoftware>
					<instrumentID>0000000011148379</instrumentID>
				</source>
			</header>
			<dataPoints>
				<positions axis="2Theta" unit="deg">
					<startPosition>3.01313028</startPosition>
					<endPosition>39.98800581</endPosition>
				</positions>
				<positions axis="Omega" unit="deg">
					<startPosition>1.50656514</startPosition>
					<endPosition>19.99400291</endPosition>
				</positions>
				<positions axis="Phi" unit="deg">
					<commonPosition>147.1</commonPosition>
				</positions>
				<commonCountingTime unit="seconds">46.665</commonCountingTime>
				<intensities unit="counts">614 603 630 637 607 610 633 602 590 634 611 599 567 534 579 582 543 604 589 562 545 527 537 571 474 474 563 478 566 526 542 538 518 515 532 453 537 492 537 483 455 490 540 475 473 499 500 489 431 456 459 468 524 477 497 491 445 441 468 458 465 456 465 492 451 449 465 444 419 435 469 446 439 396 438 409 417 408 437 417 437 393 437 413 422 380 386 389 405 437 404 364 391 390 397 338 395 391 390 371 378 376 357 426 393 390 387 336 394 352 365 382 380 386 362 413 416 453 435 444 533 578 635 568 450 362 317 295 276 317 303 286 324 278 255 281 277 287 300 243 313 289 271 289 275 290 270 246 255 255 248 256 258 254 264 261 246 253 267 263 220 284 220 265 233 243 248 245 225 224 232 252 256 234 223 230 260 228 269 203 239 241 232 186 202 201 237 229 214 215 220 239 237 226 243 209 277 268 284 316 265 316 354 394 453 434 411 371 374 318 382 446 439 544 671 854 1167 1281 1046 671 433 370 338 385 484 535 649 671 523 341 280 245 228 226 207 272 282 219 198 237 212 232 220 220 211 224 214 204 203 225 224 183 214 209 206 211 201 227 215 183 222 212 224 191 211 249 212 214 245 249 260 288 295 294 322 449 463 578 597 474 348 266 232 262 261 275 282 345 347 290 263 257 253 207 221 205 208 175 217 219 209 210 223 213 210 222 232 250 231 233 242 196 206 192 194 191 182 183 200 232 162 180 206 167 193 168 159 197 185 215 180 176 188 206 174 177 188 201 178 182 212 181 201 146 169 195 213 210 208 217 192 211 227 240 283 326 334 421 521 582 530 384 286 214 209 181 179 194 178 178 166 217 170 190 218 201 232 234 246 251 238 228 192 191 184 182 167 176 175 168 141 207 173 173 188 211 207 187 222 198 177 200 209 201 231 243 276 261 216 215 225 219 198 219 247 253 230 218 282 383 426 651 777 787 626 438 271 238 218 212 181 209 183 198 212 184 199 179 210 211 206 254 269 263 252 215 188 176 162 171 164 185 141 173 205 179 155 141 164 164 160 123 129 145 145 150 153 147 158 183 164 167 138 171 153 163 179 175 167 164 184 195 202 198 224 249 209 214 183 168 157 150 149 192 193 161 199 171 213 219 260 346 372 410 351 316 248 215 191 188 162 170 165 152 170 177 166 182 198 227 249 282 322 398 443 429 410 361 300 289 290 351 415 368 362 236 223 226 272 293 275 254 223 241 241 219 229 192 258 303 284 303 259 202 180 199 160 179 176 170 169 169 185 177 169 196 184 166 194 211 232 218 223 243 237 225 177 164 174 183 205 181 211 190 223 188 204 188 182 160 207 200 190 175 194 232 275 335 352 321 253 218 216 196 214 258 255 289 284 242 201 228 200 184 201 254 265 327 419 478 433 308 237 224 201 215 208 215 239 204 227 248 206 217 223 219 291 327 384 531 721 890 834 673 549 385 306 298 293 275 255 254 212 218 212 220 217 274 285 343 441 518 601 737 762 687 554 445 337 251 236 245 213 218 205 202 206 203 177 189 169 168 168 178 187 217 243 284 296 326 318 289 244 221 202 205 208 223 244 243 264 237 251 193 211 191 205 175 153 224 243 225 249 260 256 196 219 225 166 201 178 194 228 254 289 343 368 372 435 550 654 777 774 727 677 543 393 359 327 255 248 264 239 252 279 234 243 213 211 235 200 237 212 215 213 197 225 185 178 177 178 156 150 163 173 156 160 173 127 150 143 174 205 172 200 231 243 299 325 384 429 513 496 448 441 386 326 329 303 318 306 315 267 264 252 214 246 260 288 317 371 447 399 404 350 314 267 239 295 249 280 276 302 276 292 260 224 233 233 181 194 164 190 193 209 200 205 224 252 261 250 269 330 402 489 535 597 558 442 390 325 256 230 260 276 234 265 275 305 323 309 256 253 247 209 185 195 219 198 221 195 213 165 145 171 173 153 143 154 162 160 181 165 160 164 189 194 191 209 201 158 195 191 181 182 215 220 157 171 169 165 150 150 161 140 148 159 147 142 136 151 138 133 147 153 152 145 165 151 146 182 195 183 187 192 254 240 188 220 199 180 194 175 182 156 161 200 178 160 201 159 215 226 186 225 262 267 264 251 312 310 293 252 227 212 200 222 221 226 224 251 252 232 267 208 198 188 159 144 164 170 161 161 156 165 161 165 163 184 182 203 151 199 188 214 262 349 455 542 571 546 497 387 284 263 214 185 167 153 172 169 172 165 169 177 157 163 136 133 148 135 167 145 162 152 171 178 190 216 195 214 190 181 151 160 131 146 146 130 163 163 168 171 191 160 185 142 157 151 146 142 137 129 152 133 126 136 139 133 125 148 158 129 131 150 121 128 131 149 120 134 120 126 151 141 123 139 145 152 167 134 159 134 138 154 158 183 174 161 204 203 196 182 152 158 195 164 177 162 140 157 176 135 125 151 149 140 148 169 155 171 140 124 151 124 125 133 142 139 129 143 163 128 150 145 166 133 151 153 140 127 106 123 110 130 118 107 101 112 115 112 116 127 123 116 128 130 105 155 140 140 144 126 146 156 144 144 125 145 143 139 138 127 129 121 131 138 124 123 122 132 127 135 104 107 104 115 101 123 127 114 150 106 131 106 151 127 111 124 127 156 136 136 128 150 121 140 156 182 167 178 180 177 140 144 125 127 109 126 142 120 156 146 115 152 128 126 102 124 120 115 125 127 128 140 136 137 122 139 108 101 131 126 130 157 140 164 165 163 153 132 129 141 147 121 132 119 130 125 116 119 143 123 131 138 130 120 132 116 139 135 134 116 142 127 125 118 130 159 126 107 141 126 131 119 114 112 111 134 125 118 118 123 114 136 125 131 124 128 110 124 98 114 125 105 147 122 115 113 128 132 115 141 116 102 113 122 123 115 98 115 105 115 110 116 107 94 98 94 124 105 115 125 140 102 112 115 126 141 101 108 113 96 122 116 114 112 99 137 90 119 108 116 112 103 122 104 122 127 116 143 128 125 123 146 116 107 117 106 97 113 121 101 109 97 108 106 111 103 126 98 117 105 101 117 110 109 97 105 107 121 105 111 122 118 132 111 140 113 123 100 126 142 160 134 137 149 139 156 125 130 117 115 89 131 129 111 112 93 102 114 111 129 139 105 105 119 108 129 108 113 100 126 112 108 107 87 101 95</intensities>
			</dataPoints>
		</scan>
	</xrdMeasurement>
</xrdMeasurements>
