# Supplementary material for: The seventh blind test of crystal structure prediction: structure generation methods
Source: Acta Crystallogr B Struct Sci Cryst Eng Mater. 2024 Dec 1;80(Pt 6):517–47. doi: 10.1107/S2052520624007492 (PMC11789161; doi:10.1107/S2052520624007492)
Supplement: Supplementary file 4 [file b-80-00517-sup4.zip › SI_D/Additional_Experimental_data/XXXII_pxrd/Type C 805711-10-A1.xrdml]

<?xml version="1.0" encoding="UTF-8"?>
<xrdMeasurements xmlns="http://www.xrdml.com/XRDMeasurement/1.5" xmlns:xsi="http://www.w3.org/2001/XMLSchema-instance" xsi:schemaLocation="http://www.xrdml.com/XRDMeasurement/1.5 http://www.xrdml.com/XRDMeasurement/1.5/XRDMeasurement.xsd" status="Completed">
	<comment>
		<entry>Configuration=Stage Spinner, Owner=User-1, Creation date=12/5/2013 12:20:40 PM</entry>
		<entry>Goniometer=PW3050/60 (Theta/Theta); Minimum step size 2Theta:0.001; Minimum step size Omega:0.001</entry>
		<entry>Sample stage=Reflection-Transmission Spinner PW3064/60; Minimum step size Phi:0.1</entry>
		<entry>Diffractometer system=XPERT-3</entry>
		<entry>Measurement program=C:\PANalytical\Data Collector\Programs\Absolute\CP.xrdmp, Identifier={13A922C7-EABB-4391-AA62-F85A1C3531F4}</entry>
		<entry>Batch program=C:\PANalytical\Data Collector\Programs\Test_05Mins_Normal_2.xrdmp, Identifier={033A763D-161C-4B32-90D8-038E0121CCEB}</entry>
	</comment>
	<sample type="To be analyzed">
		<id></id>
		<name></name>
		<preparedBy></preparedBy>
	</sample>
	<xrdMeasurement measurementType="Scan" status="Completed" sampleMode="Reflection">
		<comment>
			<entry/>
		</comment>
		<usedWavelength intended="K-Alpha 1">
			<kAlpha1 unit="Angstrom">1.5405980</kAlpha1>
			<kAlpha2 unit="Angstrom">1.5444260</kAlpha2>
			<kBeta unit="Angstrom">1.3922500</kBeta>
			<ratioKAlpha2KAlpha1>0.5000</ratioKAlpha2KAlpha1>
		</usedWavelength>
		<incidentBeamPath>
			<radius unit="mm">240.00</radius>
			<xRayTube id="1010041" name="Empyrean Cu LFF (9430 033 7300x) DK401084">
				<tension unit="kV">45</tension>
				<current unit="mA">40</current>
				<anodeMaterial>Cu</anodeMaterial>
				<focus type="Line">
					<length unit="mm">12.0</length>
					<width unit="mm">0.4</width>
					<takeOffAngle unit="deg">6.0</takeOffAngle>
				</focus>
			</xRayTube>
			<sollerSlit id="21010002" name="Soller slits 0.04 rad.">
				<opening unit="rad">0.0400</opening>
			</sollerSlit>
			<mask id="22080002" name="Fixed incident beam mask 10 mm">
				<width unit="mm">6.60</width>
			</mask>
			<antiScatterSlit id="22010005" name="Fixed slit 1/4°" xsi:type="fixedAntiScatterSlitType">
				<height unit="mm">0.38</height>
			</antiScatterSlit>
			<divergenceSlit id="22010007" name="Fixed slit 1/8°" xsi:type="fixedDivergenceSlitType">
				<height unit="mm">0.19</height>
			</divergenceSlit>
		</incidentBeamPath>
		<sampleMovement xsi:type="spinningSampleMovementType">
			<spinnerRevolutionTime unit="seconds">4.0</spinnerRevolutionTime>
		</sampleMovement>
		<diffractedBeamPath>
			<radius unit="mm">240.00</radius>
			<antiScatterSlit id="22090010" name="AS slit 8.0 mm (PIXcel)" xsi:type="fixedAntiScatterSlitType">
				<height unit="mm">8.00</height>
			</antiScatterSlit>
			<sollerSlit id="21010002" name="Soller slits 0.04 rad.">
				<opening unit="rad">0.0400</opening>
			</sollerSlit>
			<filter id="20010004" name="Beta-filter Nickel">
				<material>Ni</material>
				<thickness unit="mm">0.020</thickness>
			</filter>
			<detector id="7010015" name="PIXcel1D detector" xsi:type="rtmsDetectorType">
				<phd>
					<lowerLevel unit="%">25.0</lowerLevel>
					<upperLevel unit="%">100.0</upperLevel>
				</phd>
				<mode>Scanning</mode>
				<activeLength unit="deg">3.347</activeLength>
			</detector>
		</diffractedBeamPath>
		<scan appendNumber="0" mode="Continuous" scanAxis="Gonio" status="Completed">
			<header>
				<startTimeStamp>2015-05-28T13:42:12+08:00</startTimeStamp>
				<endTimeStamp>2015-05-28T13:47:18+08:00</endTimeStamp>
				<author>
					<name>crystal</name>
				</author>
				<source>
					<applicationSoftware version="4.3">Data Collector</applicationSoftware>
					<instrumentControlSoftware version="7.0/ 20131101">XPERT-3</instrumentControlSoftware>
					<instrumentID>0000000011148379</instrumentID>
				</source>
			</header>
			<dataPoints>
				<positions axis="2Theta" unit="deg">
					<startPosition>3.01313028</startPosition>
					<endPosition>39.98800581</endPosition>
				</positions>
				<positions axis="Omega" unit="deg">
					<startPosition>1.50656514</startPosition>
					<endPosition>19.99400291</endPosition>
				</positions>
				<positions axis="Phi" unit="deg">
					<commonPosition>223.5</commonPosition>
				</positions>
				<commonCountingTime unit="seconds">46.665</commonCountingTime>
				<intensities unit="counts">681 695 665 685 678 668 675 662 682 644 702 668 694 702 687 674 649 694 661 604 633 581 599 590 621 606 620 630 590 609 643 589 572 609 575 633 591 577 571 603 593 599 600 568 540 600 579 547 535 581 574 563 536 581 570 555 535 544 584 591 542 548 517 539 577 581 530 514 533 530 558 496 489 502 530 516 515 510 478 488 506 510 479 501 490 495 473 473 432 465 494 458 502 451 474 474 456 453 455 408 451 462 483 443 460 471 423 390 392 386 405 419 397 433 391 405 462 442 443 435 417 417 396 416 424 458 378 446 447 471 467 523 503 582 647 575 604 573 573 573 567 498 407 429 362 366 408 396 424 420 428 440 426 502 562 516 530 497 461 449 415 403 370 327 339 321 332 308 307 298 261 274 284 301 312 304 317 282 266 295 324 304 254 281 262 272 293 287 283 306 280 278 282 278 274 315 286 278 288 269 275 273 285 260 287 280 307 246 275 302 282 260 253 265 299 309 276 295 305 282 307 320 323 330 345 418 435 464 549 690 718 725 771 762 809 734 630 507 390 385 321 321 286 273 280 299 289 259 265 254 264 282 271 264 260 268 298 288 285 284 303 272 303 325 303 327 320 330 333 338 404 422 454 542 583 687 832 927 944 961 883 913 962 1059 1072 1094 1132 952 714 547 403 328 320 307 337 282 296 283 272 292 287 293 305 288 295 332 270 266 259 248 294 280 247 271 264 253 272 246 257 244 259 262 265 245 241 243 243 281 306 265 299 277 276 231 262 246 245 258 233 262 257 234 263 245 245 237 227 230 220 220 245 257 227 269 239 237 243 245 238 264 235 250 250 253 276 254 256 274 241 270 273 269 289 255 260 260 236 226 225 244 227 246 261 282 240 236 256 227 212 231 244 223 218 237 217 247 234 251 227 203 243 213 227 246 232 177 202 219 211 217 257 202 217 215 246 248 264 287 288 290 361 393 399 419 460 501 572 564 563 522 481 503 468 582 634 746 872 863 757 625 497 364 348 315 242 261 266 242 217 231 248 249 232 254 235 249 225 231 243 245 236 259 275 285 270 260 254 248 219 222 248 246 266 281 277 308 330 371 423 423 451 530 539 554 425 413 308 347 305 318 348 320 318 315 304 297 308 277 291 271 238 227 244 252 214 223 244 243 310 316 341 370 397 501 480 593 626 653 549 474 387 310 267 248 215 259 252 225 198 199 198 209 239 199 189 195 209 183 204 199 195 207 189 222 201 203 229 206 173 210 213 201 245 202 211 238 204 240 239 261 285 275 270 263 276 251 242 239 265 289 306 376 397 454 475 475 433 409 404 319 324 335 331 300 368 469 435 433 527 486 526 498 460 509 491 477 381 359 292 327 289 236 241 285 300 295 325 357 354 312 316 323 354 373 451 552 658 828 865 988 949 869 735 560 442 418 311 283 230 247 225 284 239 215 236 219 231 259 251 263 218 256 237 265 266 290 328 285 353 455 549 692 834 1058 1280 1526 1550 1377 1144 855 640 553 422 372 367 353 339 374 393 519 636 699 692 665 579 545 458 359 337 300 320 307 358 348 387 455 557 695 872 1118 1327 1337 1373 1235 991 818 686 584 526 401 368 335 373 319 325 342 356 353 409 386 405 394 414 502 506 510 476 493 530 592 611 737 819 836 929 1060 1156 1226 1169 1135 990 829 653 567 450 437 330 284 274 257 256 235 238 229 213 214 215 233 222 227 238 253 253 287 305 354 383 460 586 584 546 612 499 456 358 320 306 297 287 319 329 335 320 354 363 355 444 447 576 608 617 591 632 550 460 461 429 450 472 559 576 582 515 481 432 361 288 293 261 236 231 229 213 207 199 235 209 214 209 195 189 198 213 221 181 172 199 204 185 191 189 175 189 155 183 221 219 226 230 198 217 284 261 295 317 308 263 284 279 284 292 243 242 240 202 244 222 202 218 209 202 200 222 194 224 233 234 243 237 293 323 406 434 499 592 589 641 552 547 495 463 425 413 374 313 291 278 260 208 207 211 292 256 301 343 398 513 616 631 621 640 660 524 466 381 367 263 273 267 241 254 251 249 273 273 276 272 252 218 229 233 189 209 240 213 253 237 267 271 270 288 291 290 239 283 282 233 290 279 254 261 276 269 223 256 244 222 219 208 219 207 206 199 208 192 191 221 198 213 208 193 180 199 161 217 182 203 211 213 223 215 210 207 208 220 203 227 189 207 201 196 221 194 232 262 243 278 323 316 366 361 345 364 309 299 317 278 280 274 266 280 274 296 244 247 249 219 251 235 229 252 254 269 257 278 278 298 257 257 215 222 197 195 197 199 215 165 195 184 204 152 188 198 183 202 177 181 197 222 257 244 278 308 334 358 414 481 489 458 461 393 414 403 404 344 373 365 324 383 346 300 274 286 257 220 211 227 205 220 217 205 193 204 150 169 175 152 158 183 173 156 155 141 157 152 193 205 176 168 189 194 214 198 208 220 204 223 234 222 240 220 207 210 187 219 197 204 191 188 195 201 209 179 201 173 199 178 170 187 154 175 181 160 167 192 192 215 207 217 233 219 212 208 179 228 203 195 180 163 175 196 178 165 163 164 183 185 158 157 162 166 188 176 196 209 218 199 205 226 176 189 194 225 192 167 200 201 183 230 205 175 226 207 215 176 176 175 176 167 162 175 158 162 174 154 162 162 207 174 189 173 177 175 198 176 159 183 156 140 136 158 151 131 165 163 160 177 179 169 176 163 168 127 170 167 167 182 178 180 196 173 192 168 160 147 144 155 140 155 146 150 151 135 161 157 163 154 150 148 121 156 144 153 141 142 172 136 143 164 160 134 165 151 157 143 149 155 139 147 141 171 172 159 134 186 196 198 186 177 192 190 198 200 194 189 189 196 178 153 159 181 174 148 167 213 195 211 204 229 204 248 221 201 210 224 217 235 202 174 198 171 195 166 179 173 190 178 148 167 178 182 137 156 199 180 229 196 215 211 214 208 193 232 211 206 203 174 206 195 170 188 194 185 169 181 151 160 162 145 169 139 142 120 173 148 142 144 130 158 171 161 169 157 161 159 149 171 183 198 174 165 152 186 148 130 129 143 146 120 134 158 120 139 143 147 156 149 121 144 161 187 183 183 165 179 168 164 139 166 137 158 174 149 157 136 157 159 160 136 144 150 164 160 178 166 197 186 208 161 197 226 201 176 199 179 188 186 211 156</intensities>
			</dataPoints>
		</scan>
	</xrdMeasurement>
</xrdMeasurements>
