# Supplementary material for: The seventh blind test of crystal structure prediction: structure generation methods
Source: Acta Crystallogr B Struct Sci Cryst Eng Mater. 2024 Dec 1;80(Pt 6):517–47. doi: 10.1107/S2052520624007492 (PMC11789161; doi:10.1107/S2052520624007492)
Supplement: Supplementary file 4 [file b-80-00517-sup4.zip › SI_D/Additional_Experimental_data/XXXII_pxrd/Type D 805711-22-A1.xrdml]

<?xml version="1.0" encoding="UTF-8"?>
<xrdMeasurements xmlns="http://www.xrdml.com/XRDMeasurement/1.5" xmlns:xsi="http://www.w3.org/2001/XMLSchema-instance" xsi:schemaLocation="http://www.xrdml.com/XRDMeasurement/1.5 http://www.xrdml.com/XRDMeasurement/1.5/XRDMeasurement.xsd" status="Completed">
	<comment>
		<entry>Configuration=Stage Spinner, Owner=User-1, Creation date=12/5/2013 12:20:40 PM</entry>
		<entry>Goniometer=PW3050/60 (Theta/Theta); Minimum step size 2Theta:0.001; Minimum step size Omega:0.001</entry>
		<entry>Sample stage=Reflection-Transmission Spinner PW3064/60; Minimum step size Phi:0.1</entry>
		<entry>Diffractometer system=XPERT-3</entry>
		<entry>Measurement program=C:\PANalytical\Data Collector\Programs\Absolute\CP.xrdmp, Identifier={13A922C7-EABB-4391-AA62-F85A1C3531F4}</entry>
		<entry>Batch program=C:\PANalytical\Data Collector\Programs\Test_05Mins_Normal_2.xrdmp, Identifier={292EF688-66EF-45D2-A408-9BF9755F5D96}</entry>
	</comment>
	<sample type="To be analyzed">
		<id></id>
		<name></name>
		<preparedBy></preparedBy>
	</sample>
	<xrdMeasurement measurementType="Scan" status="Completed" sampleMode="Reflection">
		<comment>
			<entry/>
		</comment>
		<usedWavelength intended="K-Alpha 1">
			<kAlpha1 unit="Angstrom">1.5405980</kAlpha1>
			<kAlpha2 unit="Angstrom">1.5444260</kAlpha2>
			<kBeta unit="Angstrom">1.3922500</kBeta>
			<ratioKAlpha2KAlpha1>0.5000</ratioKAlpha2KAlpha1>
		</usedWavelength>
		<incidentBeamPath>
			<radius unit="mm">240.00</radius>
			<xRayTube id="1010041" name="Empyrean Cu LFF (9430 033 7300x) DK401084">
				<tension unit="kV">45</tension>
				<current unit="mA">40</current>
				<anodeMaterial>Cu</anodeMaterial>
				<focus type="Line">
					<length unit="mm">12.0</length>
					<width unit="mm">0.4</width>
					<takeOffAngle unit="deg">6.0</takeOffAngle>
				</focus>
			</xRayTube>
			<sollerSlit id="21010002" name="Soller slits 0.04 rad.">
				<opening unit="rad">0.0400</opening>
			</sollerSlit>
			<mask id="22080002" name="Fixed incident beam mask 10 mm">
				<width unit="mm">6.60</width>
			</mask>
			<antiScatterSlit id="22010005" name="Fixed slit 1/4°" xsi:type="fixedAntiScatterSlitType">
				<height unit="mm">0.38</height>
			</antiScatterSlit>
			<divergenceSlit id="22010007" name="Fixed slit 1/8°" xsi:type="fixedDivergenceSlitType">
				<height unit="mm">0.19</height>
			</divergenceSlit>
		</incidentBeamPath>
		<sampleMovement xsi:type="spinningSampleMovementType">
			<spinnerRevolutionTime unit="seconds">4.0</spinnerRevolutionTime>
		</sampleMovement>
		<diffractedBeamPath>
			<radius unit="mm">240.00</radius>
			<antiScatterSlit id="22090010" name="AS slit 8.0 mm (PIXcel)" xsi:type="fixedAntiScatterSlitType">
				<height unit="mm">8.00</height>
			</antiScatterSlit>
			<sollerSlit id="21010002" name="Soller slits 0.04 rad.">
				<opening unit="rad">0.0400</opening>
			</sollerSlit>
			<filter id="20010004" name="Beta-filter Nickel">
				<material>Ni</material>
				<thickness unit="mm">0.020</thickness>
			</filter>
			<detector id="7010015" name="PIXcel1D detector" xsi:type="rtmsDetectorType">
				<phd>
					<lowerLevel unit="%">25.0</lowerLevel>
					<upperLevel unit="%">100.0</upperLevel>
				</phd>
				<mode>Scanning</mode>
				<activeLength unit="deg">3.347</activeLength>
			</detector>
		</diffractedBeamPath>
		<scan appendNumber="0" mode="Continuous" scanAxis="Gonio" status="Completed">
			<header>
				<startTimeStamp>2015-07-07T13:19:01+08:00</startTimeStamp>
				<endTimeStamp>2015-07-07T13:24:04+08:00</endTimeStamp>
				<author>
					<name>crystal</name>
				</author>
				<source>
					<applicationSoftware version="4.3">Data Collector</applicationSoftware>
					<instrumentControlSoftware version="7.0/ 20131101">XPERT-3</instrumentControlSoftware>
					<instrumentID>0000000011148379</instrumentID>
				</source>
			</header>
			<dataPoints>
				<positions axis="2Theta" unit="deg">
					<startPosition>3.01313028</startPosition>
					<endPosition>39.98800581</endPosition>
				</positions>
				<positions axis="Omega" unit="deg">
					<startPosition>1.50656514</startPosition>
					<endPosition>19.99400291</endPosition>
				</positions>
				<positions axis="Phi" unit="deg">
					<commonPosition>135.7</commonPosition>
				</positions>
				<commonCountingTime unit="seconds">46.665</commonCountingTime>
				<intensities unit="counts">731 683 655 673 634 632 703 652 679 668 646 712 673 660 680 683 649 657 657 707 696 688 637 713 685 704 703 676 717 674 663 632 651 691 665 738 608 677 632 673 702 613 643 621 655 623 701 699 631 693 678 689 663 664 715 660 655 687 695 626 654 676 686 636 643 605 602 649 607 630 637 640 614 669 614 649 663 600 619 601 623 611 635 603 576 605 602 559 585 581 609 664 568 570 609 571 680 608 635 588 648 552 611 556 598 576 620 597 587 600 552 575 588 624 548 616 588 567 643 623 658 632 647 675 691 725 801 715 645 596 622 559 595 581 525 619 619 544 538 550 527 589 578 594 487 572 596 507 549 547 561 582 556 569 544 618 562 544 526 631 527 584 550 558 591 585 576 549 565 603 536 587 583 561 598 597 614 567 595 556 588 612 618 597 632 608 629 628 683 645 701 741 830 772 754 661 574 572 587 630 592 616 617 615 631 702 715 673 777 819 867 869 908 1002 1123 1226 1434 1554 2185 2665 3092 2903 2041 1144 734 641 627 645 646 574 626 620 650 646 575 654 600 570 661 637 615 645 639 668 704 701 720 742 757 824 867 920 1154 1267 1250 1172 911 752 662 657 671 611 721 715 725 797 844 902 847 747 651 621 605 623 661 593 597 609 580 627 598 663 588 604 631 586 571 564 587 603 572 590 580 603 604 553 589 603 608 517 628 579 543 557 587 587 612 573 608 607 542 553 562 542 592 544 560 546 589 565 537 574 633 602 619 586 600 585 629 617 578 615 579 576 622 617 574 653 676 659 749 803 858 956 1060 1251 1497 1539 1278 913 842 673 614 640 578 566 568 489 567 525 555 536 567 574 550 546 513 500 507 503 482 481 534 566 521 533 492 525 539 551 485 470 435 507 479 476 519 522 513 501 504 463 502 558 509 582 509 514 461 500 492 529 538 508 457 472 486 528 526 511 524 498 520 533 480 545 462 533 473 544 541 590 622 654 714 816 916 1109 1396 1520 1625 1690 1568 1288 966 734 657 630 693 666 631 553 572 519 466 459 473 423 490 476 435 500 498 502 492 575 559 615 687 670 619 541 477 458 491 444 465 447 449 375 415 424 428 449 389 411 390 395 404 410 392 421 404 452 435 400 439 397 490 484 543 564 554 512 460 463 426 406 374 396 408 363 384 355 439 445 360 362 360 412 402 363 437 397 416 460 407 414 381 373 392 350 370 377 362 365 376 416 420 380 438 459 467 530 470 435 415 404 380 374 374 423 420 425 375 392 401 436 412 395 407 393 422 426 472 513 480 494 529 474 486 392 390 404 415 414 437 468 488 562 649 815 1043 1231 1314 1042 781 573 443 418 422 459 572 618 602 625 585 500 467 466 394 392 382 386 409 406 407 441 473 444 459 442 444 386 413 461 441 415 450 460 411 432 399 475 460 548 575 725 876 1197 1551 1670 1393 1126 777 564 459 421 442 434 522 550 618 726 928 1176 1686 2093 2374 2116 1613 1049 695 529 502 410 437 407 370 376 366 327 356 367 370 385 446 414 497 493 630 738 865 946 943 782 683 593 472 433 374 369 383 373 361 379 341 362 366 401 468 467 462 521 504 440 377 366 339 332 336 331 313 370 371 365 404 466 520 531 584 578 549 549 546 605 609 640 569 510 464 407 371 299 348 306 321 343 362 398 443 437 377 339 341 328 313 279 284 287 326 309 307 330 328 309 362 390 411 505 503 566 592 591 679 702 646 548 427 330 321 303 327 289 302 264 306 269 268 296 284 289 321 279 297 268 289 288 291 313 307 327 392 431 433 437 377 357 298 389 368 342 385 397 382 484 587 579 522 498 386 302 323 284 248 233 248 251 288 250 272 254 277 258 290 322 308 347 421 504 584 637 685 671 721 619 553 428 398 324 268 273 264 283 283 312 328 411 404 576 458 434 384 344 294 259 239 224 240 289 253 291 268 297 280 266 246 262 226 227 226 234 207 256 279 290 282 298 271 285 291 242 255 219 226 210 201 202 230 221 229 189 228 261 273 312 307 283 265 257 267 225 241 236 216 224 213 229 233 270 284 275 251 252 248 224 215 211 214 224 227 199 232 263 255 250 279 346 322 365 313 294 284 243 233 203 202 181 202 226 194 183 213 194 172 178 205 192 207 176 213 252 190 237 235 262 277 255 229 226 166 214 197 211 192 198 226 206 227 225 206 213 196 186 183 173 193 192 198 219 181 196 234 268 268 317 405 381 381 352 325 279 287 263 252 258 210 240 254 259 245 235 259 212 188 177 205 195 173 181 184 158 202 188 214 238 250 276 260 273 311 339 351 310 307 268 225 216 213 193 212 198 184 185 187 163 164 187 164 174 185 175 185 172 176 201 155 185 185 200 203 201 203 185 178 158 178 186 156 154 163 163 178 177 178 180 173 205 188 173 171 191 198 169 203 166 204 212 209 162 173 188 168 161 156 133 149 183 196 176 155 141 159 147 149 157 179 174 197 176 178 183 203 157 158 155 178 165 184 195 198 170 217 169 175 163 152 161 146 153 165 147 146 150 138 182 140 159 160 161 147 146 157 133 156 165 121 155 153 116 139 136 125 148 137 135 156 128 146 135 158 155 162 189 194 189 152 166 153 157 149 166 158 171 163 171 146 158 169 175 121 137 168 164 160 161 159 163 146 157 182 153 170 180 151 155 175 148 184 164 131 128 160 148 169 184 209 194 192 201 188 161 169 158 156 147 144 147 128 133 151 174 163 141 135 149 132 138 140 166 135 128 129 124 122 122 125 138 130 160 156 121 137 133 141 126 139 162 128 162 153 141 163 178 151 156 147 153 156 156 126 160 133 160 141 107 157 159 148 149 153 137 162 169 149 168 171 144 150 157 146 131 138 142 147 166 162 191 159 190 180 180 199 176 162 156 130 160 151 128 129 139 153 153 138 151 138 142 141 132 124 172 129 145 149 156 165 141 179 144 147 139 117 138 118 137 161 135 139 160 147 127 139 137 118 134 130 126 143 156 140 139 142 160 152 132 143 144 121 129 132 145 142 129 124 143 129 151 144 133 145 130 135 149 146 161 130 159 168 177 146 154 158 166 137 149 155 171 165 159 176 161 150 151 147 144 155 150 167 140 152 161 147 137 158 146 168 158 137 182 157 133 127 136 156 139 138 134 169 136 163 144 174 169 143 167 158 148 165 186 183 176 173 163 136 131 129 140 137 163 152 125 123 129 155 149 167 142 142</intensities>
			</dataPoints>
		</scan>
	</xrdMeasurement>
</xrdMeasurements>
