# Supplementary material for: The seventh blind test of crystal structure prediction: structure generation methods
Source: Acta Crystallogr B Struct Sci Cryst Eng Mater. 2024 Dec 1;80(Pt 6):517–47. doi: 10.1107/S2052520624007492 (PMC11789161; doi:10.1107/S2052520624007492)
Supplement: Supplementary file 4 [file b-80-00517-sup4.zip › SI_D/Additional_Experimental_data/XXXII_pxrd/Type E 805711-10-A3.xrdml]

<?xml version="1.0" encoding="UTF-8"?>
<xrdMeasurements xmlns="http://www.xrdml.com/XRDMeasurement/1.5" xmlns:xsi="http://www.w3.org/2001/XMLSchema-instance" xsi:schemaLocation="http://www.xrdml.com/XRDMeasurement/1.5 http://www.xrdml.com/XRDMeasurement/1.5/XRDMeasurement.xsd" status="Completed">
	<comment>
		<entry>Configuration=Stage Spinner, Owner=User-1, Creation date=12/5/2013 12:20:40 PM</entry>
		<entry>Goniometer=PW3050/60 (Theta/Theta); Minimum step size 2Theta:0.001; Minimum step size Omega:0.001</entry>
		<entry>Sample stage=Reflection-Transmission Spinner PW3064/60; Minimum step size Phi:0.1</entry>
		<entry>Diffractometer system=XPERT-3</entry>
		<entry>Measurement program=C:\PANalytical\Data Collector\Programs\Absolute\CP.xrdmp, Identifier={13A922C7-EABB-4391-AA62-F85A1C3531F4}</entry>
		<entry>Batch program=C:\PANalytical\Data Collector\Programs\Test_05Mins_Normal_2.xrdmp, Identifier={033A763D-161C-4B32-90D8-038E0121CCEB}</entry>
	</comment>
	<sample type="To be analyzed">
		<id></id>
		<name></name>
		<preparedBy></preparedBy>
	</sample>
	<xrdMeasurement measurementType="Scan" status="Completed" sampleMode="Reflection">
		<comment>
			<entry/>
		</comment>
		<usedWavelength intended="K-Alpha 1">
			<kAlpha1 unit="Angstrom">1.5405980</kAlpha1>
			<kAlpha2 unit="Angstrom">1.5444260</kAlpha2>
			<kBeta unit="Angstrom">1.3922500</kBeta>
			<ratioKAlpha2KAlpha1>0.5000</ratioKAlpha2KAlpha1>
		</usedWavelength>
		<incidentBeamPath>
			<radius unit="mm">240.00</radius>
			<xRayTube id="1010041" name="Empyrean Cu LFF (9430 033 7300x) DK401084">
				<tension unit="kV">45</tension>
				<current unit="mA">40</current>
				<anodeMaterial>Cu</anodeMaterial>
				<focus type="Line">
					<length unit="mm">12.0</length>
					<width unit="mm">0.4</width>
					<takeOffAngle unit="deg">6.0</takeOffAngle>
				</focus>
			</xRayTube>
			<sollerSlit id="21010002" name="Soller slits 0.04 rad.">
				<opening unit="rad">0.0400</opening>
			</sollerSlit>
			<mask id="22080002" name="Fixed incident beam mask 10 mm">
				<width unit="mm">6.60</width>
			</mask>
			<antiScatterSlit id="22010005" name="Fixed slit 1/4°" xsi:type="fixedAntiScatterSlitType">
				<height unit="mm">0.38</height>
			</antiScatterSlit>
			<divergenceSlit id="22010007" name="Fixed slit 1/8°" xsi:type="fixedDivergenceSlitType">
				<height unit="mm">0.19</height>
			</divergenceSlit>
		</incidentBeamPath>
		<sampleMovement xsi:type="spinningSampleMovementType">
			<spinnerRevolutionTime unit="seconds">4.0</spinnerRevolutionTime>
		</sampleMovement>
		<diffractedBeamPath>
			<radius unit="mm">240.00</radius>
			<antiScatterSlit id="22090010" name="AS slit 8.0 mm (PIXcel)" xsi:type="fixedAntiScatterSlitType">
				<height unit="mm">8.00</height>
			</antiScatterSlit>
			<sollerSlit id="21010002" name="Soller slits 0.04 rad.">
				<opening unit="rad">0.0400</opening>
			</sollerSlit>
			<filter id="20010004" name="Beta-filter Nickel">
				<material>Ni</material>
				<thickness unit="mm">0.020</thickness>
			</filter>
			<detector id="7010015" name="PIXcel1D detector" xsi:type="rtmsDetectorType">
				<phd>
					<lowerLevel unit="%">25.0</lowerLevel>
					<upperLevel unit="%">100.0</upperLevel>
				</phd>
				<mode>Scanning</mode>
				<activeLength unit="deg">3.347</activeLength>
			</detector>
		</diffractedBeamPath>
		<scan appendNumber="0" mode="Continuous" scanAxis="Gonio" status="Completed">
			<header>
				<startTimeStamp>2015-05-28T13:54:03+08:00</startTimeStamp>
				<endTimeStamp>2015-05-28T13:59:09+08:00</endTimeStamp>
				<author>
					<name>crystal</name>
				</author>
				<source>
					<applicationSoftware version="4.3">Data Collector</applicationSoftware>
					<instrumentControlSoftware version="7.0/ 20131101">XPERT-3</instrumentControlSoftware>
					<instrumentID>0000000011148379</instrumentID>
				</source>
			</header>
			<dataPoints>
				<positions axis="2Theta" unit="deg">
					<startPosition>3.01313028</startPosition>
					<endPosition>39.98800581</endPosition>
				</positions>
				<positions axis="Omega" unit="deg">
					<startPosition>1.50656514</startPosition>
					<endPosition>19.99400291</endPosition>
				</positions>
				<positions axis="Phi" unit="deg">
					<commonPosition>132.6</commonPosition>
				</positions>
				<commonCountingTime unit="seconds">46.665</commonCountingTime>
				<intensities unit="counts">893 869 871 861 822 877 826 850 833 769 768 804 790 809 760 704 732 770 749 708 807 719 718 722 719 709 741 726 669 738 684 679 642 679 654 724 712 676 679 626 698 686 670 643 662 662 698 630 650 637 634 635 718 655 639 626 584 608 656 590 673 580 598 553 591 631 537 608 549 601 592 573 643 593 572 551 574 585 533 559 507 571 555 590 556 533 484 525 496 516 530 550 542 515 471 486 527 529 562 475 477 476 513 533 468 490 456 491 515 489 519 550 533 551 583 706 702 677 741 654 571 473 461 435 395 422 357 395 432 422 383 381 406 387 430 417 445 414 371 384 362 345 383 374 353 328 366 336 363 352 361 351 348 376 314 367 343 346 324 339 333 341 341 336 321 290 333 287 319 331 324 295 322 315 305 286 315 332 320 317 342 313 341 321 322 343 308 330 278 297 278 317 329 341 326 318 342 355 395 420 440 484 553 616 707 819 857 888 986 1081 1168 1472 1640 1710 1540 1300 997 689 538 441 437 444 453 458 532 601 662 643 680 547 466 388 326 338 292 301 311 326 283 303 266 267 282 297 304 242 284 267 302 302 296 322 301 295 297 320 313 334 322 342 332 330 302 302 306 300 312 319 309 296 308 341 404 341 393 433 582 582 682 745 754 649 605 582 519 466 454 382 410 388 385 340 405 425 447 396 407 369 384 319 313 284 301 256 278 263 284 276 263 272 265 294 270 270 287 257 292 258 227 264 287 273 255 208 262 267 261 250 263 294 258 261 290 283 267 288 261 276 290 278 305 290 305 317 324 397 450 564 575 595 501 500 399 368 309 264 276 266 238 273 268 251 293 268 229 249 246 278 289 257 279 315 318 375 340 332 268 268 299 246 261 237 257 291 250 255 277 278 242 224 270 284 314 305 305 312 291 314 318 288 289 288 281 298 283 292 291 364 369 436 497 658 794 1081 1326 1633 1594 1438 1193 942 664 497 362 338 269 280 263 279 249 218 253 254 253 256 239 259 267 256 273 299 340 359 410 363 338 351 346 302 267 248 254 255 237 228 201 221 235 224 234 235 269 264 281 295 292 294 267 238 241 264 239 239 228 240 245 233 204 214 218 226 204 211 228 235 203 207 241 223 203 230 211 212 187 225 222 233 229 239 294 271 305 277 360 381 464 585 646 661 638 531 432 342 314 272 237 287 264 284 265 313 334 371 421 625 693 867 927 1012 1003 939 916 728 687 575 436 402 362 363 353 381 427 435 441 453 435 389 332 256 268 244 253 242 265 226 232 248 235 228 246 240 246 279 286 271 305 326 351 398 418 445 518 474 467 501 442 429 418 399 385 436 484 471 497 482 509 481 472 549 597 642 658 657 554 527 444 388 303 278 250 248 280 280 227 257 255 226 245 257 242 220 218 255 211 285 269 289 308 330 367 379 478 599 578 733 713 741 733 756 834 970 1199 1389 1517 1461 1238 1053 746 605 440 404 379 387 335 398 400 381 342 308 345 294 305 257 305 307 302 384 431 467 595 714 1010 1207 1400 1406 1418 1183 956 738 589 398 360 353 310 334 306 322 324 336 374 366 402 480 538 605 680 656 646 687 615 554 506 453 419 397 385 337 409 407 511 534 633 750 1046 1309 1543 1666 1593 1474 1324 1095 822 700 524 416 447 419 441 461 517 525 425 391 381 333 304 308 302 306 340 344 335 321 336 332 342 297 340 334 325 338 306 282 302 268 297 308 348 407 507 609 792 998 1177 1254 1187 1164 1010 800 638 522 435 382 336 336 326 312 324 318 331 372 421 548 538 549 503 508 458 455 442 447 402 452 434 420 438 458 470 435 420 365 339 306 309 322 242 247 219 208 199 237 275 211 237 237 304 331 356 370 440 433 453 465 414 416 438 503 556 570 568 555 484 415 384 407 341 377 420 443 425 459 432 423 427 462 401 441 543 614 738 907 1006 1000 973 873 830 707 608 542 501 419 374 311 273 281 263 267 302 274 287 278 278 265 271 235 213 248 257 217 238 263 228 271 254 272 284 269 302 223 264 258 261 264 278 235 327 277 237 253 298 250 244 281 249 241 253 252 247 237 276 211 233 223 239 264 314 374 400 443 449 549 513 498 505 469 422 410 379 350 324 315 341 277 262 227 224 251 240 202 215 233 206 213 221 206 228 235 234 241 268 274 298 278 260 259 248 258 260 257 251 263 287 311 378 418 425 440 455 434 393 379 350 295 287 290 279 319 308 334 353 384 362 438 471 574 705 882 1103 1155 1274 1237 1057 904 784 608 498 413 345 338 260 260 249 234 254 235 235 287 283 327 350 344 378 363 315 287 267 259 247 232 243 271 251 266 252 237 207 227 231 224 182 203 181 196 191 220 172 209 212 170 198 186 188 186 192 214 195 230 229 205 193 199 213 206 188 213 230 261 276 288 320 315 306 285 322 324 327 289 293 301 279 259 242 251 205 248 211 213 196 228 220 233 231 236 246 271 271 344 364 351 337 340 307 281 289 255 226 232 196 209 198 202 215 219 235 210 249 247 255 237 222 195 181 178 162 168 176 175 174 158 177 182 171 173 190 155 186 151 192 179 177 200 186 181 178 187 192 178 179 170 153 164 185 167 188 189 176 208 213 229 238 246 256 260 238 260 252 238 234 223 200 161 183 159 178 185 169 141 149 182 166 176 169 169 216 199 206 211 233 198 221 218 206 201 198 187 230 198 175 180 190 200 205 209 222 216 266 263 269 271 274 262 293 265 224 208 227 202 196 185 193 194 196 163 152 182 173 172 174 179 161 143 163 172 167 205 172 219 182 227 224 219 234 237 221 244 229 264 266 245 221 225 246 241 244 217 211 226 203 211 200 217 189 193 190 158 170 173 178 181 160 175 190 175 185 167 187 204 198 208 219 185 185 207 200 190 229 190 209 197 176 216 188 184 209 212 176 191 203 190 177 197 213 205 229 211 219 195 181 199 171 156 163 170 153 177 205 183 173 213 165 194 171 203 169 179 177 176 179 167 194 150 166 179 169 147 148 167 148 154 143 166 134 174 152 166 160 189 157 194 185 150 172 197 178 195 176 168 150 161 176 124 161 174 162 159 149 155 169 164 154 149 175 194 184 175 207 184 186 184 177 166 160 187 134 136 152 157 148 153 141 144 139 142 161 134 154 162 153 150 149 190 195 193 192 193 195 184 170 194 176 174 151 136 155 143 157 141 149 165 151 153 159 207 154 144 138 141 144 148 165</intensities>
			</dataPoints>
		</scan>
	</xrdMeasurement>
</xrdMeasurements>
