# Supplementary material for: The seventh blind test of crystal structure prediction: structure generation methods
Source: Acta Crystallogr B Struct Sci Cryst Eng Mater. 2024 Dec 1;80(Pt 6):517–47. doi: 10.1107/S2052520624007492 (PMC11789161; doi:10.1107/S2052520624007492)
Supplement: Supplementary file 4 [file b-80-00517-sup4.zip › SI_D/Additional_Experimental_data/XXXII_pxrd/Type E 805711-15-A2.xrdml]

<?xml version="1.0" encoding="UTF-8"?>
<xrdMeasurements xmlns="http://www.xrdml.com/XRDMeasurement/1.5" xmlns:xsi="http://www.w3.org/2001/XMLSchema-instance" xsi:schemaLocation="http://www.xrdml.com/XRDMeasurement/1.5 http://www.xrdml.com/XRDMeasurement/1.5/XRDMeasurement.xsd" status="Completed">
	<comment>
		<entry>Configuration=Stage Spinner, Owner=User-1, Creation date=12/5/2013 12:20:40 PM</entry>
		<entry>Goniometer=PW3050/60 (Theta/Theta); Minimum step size 2Theta:0.001; Minimum step size Omega:0.001</entry>
		<entry>Sample stage=Reflection-Transmission Spinner PW3064/60; Minimum step size Phi:0.1</entry>
		<entry>Diffractometer system=XPERT-3</entry>
		<entry>Measurement program=C:\PANalytical\Data Collector\Programs\Absolute\CP.xrdmp, Identifier={13A922C7-EABB-4391-AA62-F85A1C3531F4}</entry>
		<entry>Batch program=C:\PANalytical\Data Collector\Programs\Test_05Mins_Normal_2.xrdmp, Identifier={5D383770-39D9-403C-9721-F117C93267FD}</entry>
	</comment>
	<sample type="To be analyzed">
		<id></id>
		<name></name>
		<preparedBy></preparedBy>
	</sample>
	<xrdMeasurement measurementType="Scan" status="Completed" sampleMode="Reflection">
		<comment>
			<entry/>
		</comment>
		<usedWavelength intended="K-Alpha 1">
			<kAlpha1 unit="Angstrom">1.5405980</kAlpha1>
			<kAlpha2 unit="Angstrom">1.5444260</kAlpha2>
			<kBeta unit="Angstrom">1.3922500</kBeta>
			<ratioKAlpha2KAlpha1>0.5000</ratioKAlpha2KAlpha1>
		</usedWavelength>
		<incidentBeamPath>
			<radius unit="mm">240.00</radius>
			<xRayTube id="1010041" name="Empyrean Cu LFF (9430 033 7300x) DK401084">
				<tension unit="kV">45</tension>
				<current unit="mA">40</current>
				<anodeMaterial>Cu</anodeMaterial>
				<focus type="Line">
					<length unit="mm">12.0</length>
					<width unit="mm">0.4</width>
					<takeOffAngle unit="deg">6.0</takeOffAngle>
				</focus>
			</xRayTube>
			<sollerSlit id="21010002" name="Soller slits 0.04 rad.">
				<opening unit="rad">0.0400</opening>
			</sollerSlit>
			<mask id="22080002" name="Fixed incident beam mask 10 mm">
				<width unit="mm">6.60</width>
			</mask>
			<antiScatterSlit id="22010005" name="Fixed slit 1/4°" xsi:type="fixedAntiScatterSlitType">
				<height unit="mm">0.38</height>
			</antiScatterSlit>
			<divergenceSlit id="22010007" name="Fixed slit 1/8°" xsi:type="fixedDivergenceSlitType">
				<height unit="mm">0.19</height>
			</divergenceSlit>
		</incidentBeamPath>
		<sampleMovement xsi:type="spinningSampleMovementType">
			<spinnerRevolutionTime unit="seconds">4.0</spinnerRevolutionTime>
		</sampleMovement>
		<diffractedBeamPath>
			<radius unit="mm">240.00</radius>
			<antiScatterSlit id="22090010" name="AS slit 8.0 mm (PIXcel)" xsi:type="fixedAntiScatterSlitType">
				<height unit="mm">8.00</height>
			</antiScatterSlit>
			<sollerSlit id="21010002" name="Soller slits 0.04 rad.">
				<opening unit="rad">0.0400</opening>
			</sollerSlit>
			<filter id="20010004" name="Beta-filter Nickel">
				<material>Ni</material>
				<thickness unit="mm">0.020</thickness>
			</filter>
			<detector id="7010015" name="PIXcel1D detector" xsi:type="rtmsDetectorType">
				<phd>
					<lowerLevel unit="%">25.0</lowerLevel>
					<upperLevel unit="%">100.0</upperLevel>
				</phd>
				<mode>Scanning</mode>
				<activeLength unit="deg">3.347</activeLength>
			</detector>
		</diffractedBeamPath>
		<scan appendNumber="0" mode="Continuous" scanAxis="Gonio" status="Completed">
			<header>
				<startTimeStamp>2015-06-23T11:54:07+08:00</startTimeStamp>
				<endTimeStamp>2015-06-23T11:59:13+08:00</endTimeStamp>
				<author>
					<name>crystal</name>
				</author>
				<source>
					<applicationSoftware version="4.3">Data Collector</applicationSoftware>
					<instrumentControlSoftware version="7.0/ 20131101">XPERT-3</instrumentControlSoftware>
					<instrumentID>0000000011148379</instrumentID>
				</source>
			</header>
			<dataPoints>
				<positions axis="2Theta" unit="deg">
					<startPosition>3.01313028</startPosition>
					<endPosition>39.98800581</endPosition>
				</positions>
				<positions axis="Omega" unit="deg">
					<startPosition>1.50656514</startPosition>
					<endPosition>19.99400291</endPosition>
				</positions>
				<positions axis="Phi" unit="deg">
					<commonPosition>344.1</commonPosition>
				</positions>
				<commonCountingTime unit="seconds">46.665</commonCountingTime>
				<intensities unit="counts">763 703 711 707 691 670 631 755 667 708 673 671 668 664 667 681 648 667 673 671 650 645 678 630 619 600 593 594 600 669 602 582 626 635 639 584 584 595 614 578 586 581 623 611 593 563 595 585 577 598 522 558 559 554 544 559 548 575 520 583 568 581 515 520 547 526 562 542 554 503 491 502 518 502 541 502 551 513 542 561 477 484 504 503 466 443 482 434 472 440 455 446 437 432 462 463 460 517 456 431 506 477 405 452 453 466 549 516 551 503 528 498 574 597 610 774 874 930 862 655 446 393 435 377 392 373 388 368 393 370 352 357 312 368 407 360 280 342 356 334 356 332 331 338 300 350 309 320 318 323 300 305 294 302 322 329 311 295 298 297 285 321 290 279 295 255 265 266 280 270 299 241 292 281 271 262 243 292 275 235 258 265 278 239 280 252 290 270 260 256 259 285 288 293 295 300 329 327 360 356 354 435 470 494 517 539 530 476 480 577 718 832 1152 1244 1111 726 438 363 334 368 312 334 381 377 435 503 594 562 476 330 313 268 247 294 279 224 251 254 237 273 258 271 252 264 246 253 252 220 223 249 264 260 247 225 270 231 229 258 208 277 272 264 248 253 291 281 265 263 290 276 292 302 292 341 397 460 595 610 728 712 467 357 340 333 414 360 298 281 269 283 284 291 323 315 359 356 309 287 243 239 239 220 235 255 245 223 229 219 238 237 258 212 221 230 219 243 211 215 238 207 222 235 222 195 197 249 224 232 214 226 244 218 247 247 229 243 243 217 217 242 235 259 291 300 328 365 483 624 809 763 614 442 313 248 237 225 219 220 223 208 207 229 205 201 219 185 226 240 232 249 275 272 289 326 296 278 256 245 215 223 245 201 197 211 217 232 209 186 199 253 198 259 247 252 252 258 301 246 219 236 213 221 248 223 252 218 251 303 257 310 320 404 521 653 815 903 870 612 426 273 293 214 230 235 229 225 223 228 217 225 247 223 193 292 228 230 244 285 271 335 387 364 375 323 251 205 223 220 207 184 204 208 199 208 181 208 185 195 231 203 224 208 231 236 211 224 249 237 217 211 229 249 223 230 188 211 214 205 210 240 202 227 198 185 186 206 205 194 191 222 198 199 197 225 213 240 222 271 244 255 298 307 335 410 463 449 400 335 254 261 230 259 199 249 246 258 241 250 298 297 377 434 511 537 652 639 598 515 465 417 439 422 294 304 273 279 253 284 265 251 293 300 340 348 332 310 263 244 229 230 227 214 257 248 269 215 257 248 225 242 243 218 244 257 261 292 315 319 332 376 428 458 437 366 369 312 281 297 298 361 429 494 496 501 398 343 338 322 319 385 393 450 458 410 334 330 270 254 270 254 251 245 255 252 239 256 210 238 241 218 259 240 246 281 249 289 272 329 330 383 419 602 724 726 621 578 443 558 632 851 1184 1239 1150 824 614 441 324 365 333 357 374 379 449 424 364 337 268 285 291 263 255 283 319 334 352 396 432 494 664 697 795 812 644 518 410 366 338 288 287 258 278 267 249 314 249 282 301 261 282 334 307 355 406 415 405 413 318 291 320 367 354 340 326 322 287 315 284 290 311 311 328 367 467 524 708 807 919 947 797 698 650 521 466 436 385 410 357 368 396 352 362 299 267 293 288 316 338 345 305 300 290 299 251 263 242 243 242 220 202 231 232 255 246 232 236 248 263 318 328 374 405 463 486 582 663 702 668 594 504 488 384 332 291 294 278 275 225 265 260 302 306 396 348 409 428 350 395 306 294 317 353 327 299 354 388 420 389 376 366 286 291 240 230 247 222 224 232 268 209 214 247 274 270 302 325 335 374 340 356 349 318 314 336 372 370 404 373 376 325 339 261 287 291 300 304 304 314 283 303 302 309 338 312 337 391 455 469 586 576 485 483 353 320 352 329 351 374 381 292 252 272 228 224 255 217 255 243 296 255 248 225 210 234 216 196 220 223 191 222 228 220 216 207 223 259 222 212 231 228 229 220 218 213 185 203 196 228 237 203 207 230 218 198 240 210 191 208 174 183 208 173 211 216 212 216 221 240 268 282 307 318 324 305 317 300 278 267 239 202 219 227 214 194 175 215 208 235 190 208 215 205 217 217 197 238 224 236 208 219 218 214 201 192 212 196 193 188 213 259 231 258 224 251 283 246 218 230 213 251 197 220 223 238 254 244 257 256 311 324 328 360 356 467 526 572 621 524 416 410 333 270 265 250 208 210 206 197 210 217 191 186 189 196 174 189 154 212 225 243 223 213 200 232 239 220 181 195 183 177 211 200 207 210 180 201 212 202 164 180 160 196 180 166 175 168 170 155 138 160 140 143 165 144 170 145 168 170 156 164 181 162 175 156 190 177 177 205 215 228 219 218 267 284 225 242 243 208 177 193 159 174 149 155 144 174 140 178 174 175 173 168 182 160 196 178 185 236 211 187 194 175 177 164 165 176 166 178 180 184 182 194 196 192 168 154 185 184 161 134 159 166 156 155 140 145 148 174 143 167 146 143 159 140 142 144 172 162 140 121 150 132 135 125 135 122 151 122 152 137 160 172 143 154 171 169 188 181 221 203 174 163 189 166 150 167 151 143 153 134 131 128 120 182 155 134 137 150 154 166 159 164 163 152 170 176 151 160 163 153 151 167 158 153 185 163 170 161 164 163 184 178 195 180 181 189 176 174 168 176 170 151 145 166 147 154 151 143 149 154 130 165 136 147 132 144 123 173 158 150 122 148 139 153 147 148 174 159 176 163 192 208 197 196 184 210 182 187 190 191 194 184 173 193 157 147 140 129 157 132 150 158 137 150 148 165 169 137 136 160 141 129 159 149 146 139 159 149 150 165 125 144 156 150 160 181 138 150 172 162 141 136 170 150 158 151 157 171 154 162 163 162 139 152 139 157 155 143 155 114 111 121 127 131 143 189 192 173 158 169 160 164 182 151 144 160 151 152 133 124 137 146 141 145 155 133 129 141 107 142 126 145 129 128 129 152 139 166 133 127 122 142 135 143 143 134 149 143 118 110 149 125 134 137 147 112 134 115 139 120 135 120 135 141 140 131 133 163 138 129 123 117 127 148 128 117 106 130 129 145 137 144 137 118 151 123 116 141 140 146 139 154 166 154 149 132 130 152 144 116 98 133 114 113 114 135 132 158 114 109 108 135 100 130 143 142 126 135 140 129</intensities>
			</dataPoints>
		</scan>
	</xrdMeasurement>
</xrdMeasurements>
