# Supplementary material for: The seventh blind test of crystal structure prediction: structure generation methods
Source: Acta Crystallogr B Struct Sci Cryst Eng Mater. 2024 Dec 1;80(Pt 6):517–47. doi: 10.1107/S2052520624007492 (PMC11789161; doi:10.1107/S2052520624007492)
Supplement: Supplementary file 4 [file b-80-00517-sup4.zip › SI_D/Additional_Experimental_data/XXXII_pxrd/Type F 803718-12-A3.xrdml]

<?xml version="1.0" encoding="UTF-8"?>
<xrdMeasurements xmlns="http://www.xrdml.com/XRDMeasurement/1.5" xmlns:xsi="http://www.w3.org/2001/XMLSchema-instance" xsi:schemaLocation="http://www.xrdml.com/XRDMeasurement/1.5 http://www.xrdml.com/XRDMeasurement/1.5/XRDMeasurement.xsd" status="Completed">
	<comment>
		<entry>Configuration=Stage Spinner, Owner=User-1, Creation date=12/5/2013 12:20:40 PM</entry>
		<entry>Goniometer=PW3050/60 (Theta/Theta); Minimum step size 2Theta:0.001; Minimum step size Omega:0.001</entry>
		<entry>Sample stage=Reflection-Transmission Spinner PW3064/60; Minimum step size Phi:0.1</entry>
		<entry>Diffractometer system=XPERT-3</entry>
		<entry>Measurement program=C:\PANalytical\Data Collector\Programs\Absolute\CP.xrdmp, Identifier={E61C5261-4977-4AF7-8BCD-49D5449CE4BE}</entry>
		<entry>Batch program=C:\PANalytical\Data Collector\Programs\Test_05Mins_Normal_1.xrdmp, Identifier={6D9252E8-5BC4-41CB-BD9B-FD8928A5EF54}</entry>
	</comment>
	<sample type="To be analyzed">
		<id></id>
		<name></name>
		<preparedBy></preparedBy>
	</sample>
	<xrdMeasurement measurementType="Scan" status="Completed" sampleMode="Reflection">
		<comment>
			<entry/>
		</comment>
		<usedWavelength intended="K-Alpha 1">
			<kAlpha1 unit="Angstrom">1.5405980</kAlpha1>
			<kAlpha2 unit="Angstrom">1.5444260</kAlpha2>
			<kBeta unit="Angstrom">1.3922500</kBeta>
			<ratioKAlpha2KAlpha1>0.5000</ratioKAlpha2KAlpha1>
		</usedWavelength>
		<incidentBeamPath>
			<radius unit="mm">240.00</radius>
			<xRayTube id="1010041" name="Empyrean Cu LFF (9430 033 7300x) DK401084">
				<tension unit="kV">45</tension>
				<current unit="mA">40</current>
				<anodeMaterial>Cu</anodeMaterial>
				<focus type="Line">
					<length unit="mm">12.0</length>
					<width unit="mm">0.4</width>
					<takeOffAngle unit="deg">6.0</takeOffAngle>
				</focus>
			</xRayTube>
			<sollerSlit id="21010002" name="Soller slits 0.04 rad.">
				<opening unit="rad">0.0400</opening>
			</sollerSlit>
			<mask id="22080002" name="Fixed incident beam mask 10 mm">
				<width unit="mm">6.60</width>
			</mask>
			<antiScatterSlit id="22010005" name="Fixed slit 1/4°" xsi:type="fixedAntiScatterSlitType">
				<height unit="mm">0.38</height>
			</antiScatterSlit>
			<divergenceSlit id="22010007" name="Fixed slit 1/8°" xsi:type="fixedDivergenceSlitType">
				<height unit="mm">0.19</height>
			</divergenceSlit>
		</incidentBeamPath>
		<sampleMovement xsi:type="spinningSampleMovementType">
			<spinnerRevolutionTime unit="seconds">4.0</spinnerRevolutionTime>
		</sampleMovement>
		<diffractedBeamPath>
			<radius unit="mm">240.00</radius>
			<antiScatterSlit id="22090010" name="AS slit 8.0 mm (PIXcel)" xsi:type="fixedAntiScatterSlitType">
				<height unit="mm">8.00</height>
			</antiScatterSlit>
			<sollerSlit id="21010002" name="Soller slits 0.04 rad.">
				<opening unit="rad">0.0400</opening>
			</sollerSlit>
			<filter id="20010004" name="Beta-filter Nickel">
				<material>Ni</material>
				<thickness unit="mm">0.020</thickness>
			</filter>
			<detector id="7010015" name="PIXcel1D detector" xsi:type="rtmsDetectorType">
				<phd>
					<lowerLevel unit="%">25.0</lowerLevel>
					<upperLevel unit="%">100.0</upperLevel>
				</phd>
				<mode>Scanning</mode>
				<activeLength unit="deg">3.347</activeLength>
			</detector>
		</diffractedBeamPath>
		<scan appendNumber="0" mode="Continuous" scanAxis="Gonio" status="Completed">
			<header>
				<startTimeStamp>2015-11-07T13:51:08+08:00</startTimeStamp>
				<endTimeStamp>2015-11-07T13:56:15+08:00</endTimeStamp>
				<author>
					<name>publicuser</name>
				</author>
				<source>
					<applicationSoftware version="4.3">Data Collector</applicationSoftware>
					<instrumentControlSoftware version="7.0/ 20131101">XPERT-3</instrumentControlSoftware>
					<instrumentID>0000000011148379</instrumentID>
				</source>
			</header>
			<dataPoints>
				<positions axis="2Theta" unit="deg">
					<startPosition>3.01313028</startPosition>
					<endPosition>39.98800581</endPosition>
				</positions>
				<positions axis="Omega" unit="deg">
					<startPosition>1.50656514</startPosition>
					<endPosition>19.99400291</endPosition>
				</positions>
				<positions axis="Phi" unit="deg">
					<commonPosition>219.3</commonPosition>
				</positions>
				<commonCountingTime unit="seconds">46.665</commonCountingTime>
				<intensities unit="counts">679 676 655 735 685 673 736 747 781 784 820 876 955 943 807 686 658 612 615 627 593 607 591 583 673 563 561 576 588 565 540 564 603 547 566 575 548 564 592 565 597 561 584 506 618 571 589 558 532 564 543 534 519 587 554 551 522 565 587 531 605 562 557 550 524 553 556 533 589 554 551 534 557 596 566 585 608 549 506 501 535 507 509 555 473 508 492 519 507 443 514 552 455 499 517 519 512 514 513 537 455 511 530 520 507 466 454 473 417 419 447 452 417 460 452 433 475 466 435 451 500 496 511 549 590 580 662 668 737 829 968 1050 1325 1623 1969 2124 1891 1502 1090 711 546 496 419 430 414 386 396 361 352 368 402 382 360 344 330 348 345 363 344 335 397 340 359 365 367 356 292 327 328 382 356 345 323 347 323 350 312 350 342 311 328 322 336 348 326 335 315 356 367 382 375 373 412 336 334 319 331 329 306 299 335 331 361 321 305 313 320 315 309 282 317 324 302 330 313 326 310 360 337 315 346 316 378 302 353 342 297 353 352 309 347 298 356 353 354 364 405 392 412 428 459 479 577 570 579 559 527 507 505 555 659 713 764 980 1129 1350 1761 2304 2969 3341 3220 2605 1852 1201 852 595 509 462 387 399 386 387 329 370 329 319 341 379 356 361 332 349 334 348 367 355 353 321 344 331 369 378 351 378 416 458 454 485 468 555 525 565 442 373 325 404 357 317 346 323 322 307 317 307 302 334 348 322 290 295 322 275 284 296 295 299 272 294 290 315 308 296 283 323 283 302 317 277 272 252 258 262 282 275 292 258 274 268 270 263 277 268 245 293 255 286 286 297 304 321 321 308 285 324 316 302 262 283 294 294 278 267 291 291 291 292 289 333 331 341 425 411 494 569 621 558 519 434 390 360 306 349 308 318 345 330 322 306 282 321 278 331 270 295 285 321 320 317 343 359 341 404 422 458 554 589 603 560 545 436 383 328 319 286 287 250 281 260 252 275 275 271 242 288 271 262 260 273 258 241 285 301 287 337 313 306 273 285 314 279 276 260 269 263 275 298 275 248 274 266 251 251 261 244 230 281 238 249 277 282 251 266 275 284 290 301 282 299 285 270 285 313 347 360 363 441 399 415 334 362 307 300 272 265 254 304 291 298 352 316 316 295 302 314 299 317 334 341 326 324 367 393 436 447 462 433 440 366 358 342 351 373 375 357 407 413 417 508 592 570 633 631 629 586 590 502 498 457 433 385 385 359 352 349 378 349 359 394 387 428 427 431 382 374 359 360 320 303 312 269 299 311 300 292 287 323 306 350 292 327 317 333 333 357 357 398 380 446 479 541 634 589 606 531 431 415 389 371 369 391 418 456 478 567 624 692 727 639 604 593 542 494 524 460 467 442 391 391 380 414 376 352 375 383 385 413 398 428 415 405 406 454 462 481 534 635 703 759 834 1111 1342 1561 1784 1935 2071 1984 1818 1582 1385 1180 1052 1001 961 922 842 898 876 832 792 732 693 568 571 575 550 656 683 663 643 571 459 479 432 466 369 422 412 428 452 493 447 443 451 445 493 520 610 680 784 873 1053 1279 1480 1495 1497 1474 1246 1072 878 769 682 606 526 513 546 513 595 587 512 512 454 454 407 395 400 395 440 458 496 562 633 689 746 682 658 613 606 547 536 479 420 414 447 409 432 485 533 517 521 585 537 467 469 492 524 603 634 765 849 936 979 1044 1023 999 962 888 794 637 534 458 476 387 377 386 362 379 390 397 430 450 544 494 525 491 513 436 355 402 357 372 356 348 375 330 364 360 441 406 416 461 397 396 366 339 373 337 405 404 425 476 456 473 462 404 464 443 403 402 401 374 358 334 322 268 321 366 342 330 300 283 284 293 336 316 288 309 302 306 277 333 321 326 326 321 367 351 409 433 452 473 456 450 459 430 440 404 395 468 465 537 544 557 523 534 458 437 495 427 463 458 584 608 632 598 576 528 452 444 387 364 323 339 306 307 315 311 305 322 323 356 347 329 369 349 380 336 309 284 315 281 286 240 281 268 281 273 329 288 303 340 371 410 450 471 591 623 591 638 644 551 523 515 493 423 450 434 429 395 429 398 450 430 398 414 356 374 334 314 293 326 356 308 289 274 271 299 292 267 238 268 249 272 263 302 253 243 265 319 250 266 297 267 295 274 309 286 325 318 320 321 309 345 342 379 342 359 372 318 295 301 309 257 276 299 318 297 286 252 284 320 244 264 287 268 206 247 266 218 230 212 227 226 258 243 251 253 263 319 291 283 274 235 240 246 222 242 242 265 255 258 276 306 309 316 315 301 291 309 335 355 334 364 298 303 291 307 280 250 278 276 274 242 265 276 256 263 306 272 303 304 315 286 266 303 241 257 254 233 235 245 231 231 227 214 208 206 210 228 213 230 202 207 197 209 230 227 160 204 216 191 232 230 215 226 224 216 230 198 239 225 248 243 231 250 222 219 234 222 240 241 232 222 218 209 256 200 193 231 183 227 196 196 198 243 208 217 206 222 182 179 174 173 183 162 157 181 203 189 193 184 184 190 211 165 191 187 192 196 180 195 197 200 199 183 202 187 192 179 185 189 194 195 200 225 197 209 175 216 180 190 213 206 197 211 181 189 177 166 167 183 188 168 207 201 185 206 173 190 184 181 191 241 196 169 199 174 163 204 177 187 198 194 164 203 215 168 172 178 190 173 180 177 206 212 184 193 198 212 204 186 235 222 212 251 203 213 263 202 196 219 209 219 187 203 184 163 225 181 178 207 188 189 203 174 200 189 174 207 204 196 174 172 181 195 199 178 188 151 201 186 176 173 221 195 169 173 185 203 196 171 181 191 194 193 203 203 200 212 230 186 214 233 215 226 223 226 229 231 212 220 203 163 194 191 206 172 152 190 193 201 197 208 172 176 216 185 201 220 194 195 174 184 171 180 202 182 204 175 174 162 183 178 173 181 169 134 138 168 166 163 176 178 170 157 155 185 202 198 194 203 177 192 172 193 182 180 152 200 191 179 185 185 179 199 184 160 164 192 193 186 173 167 148 165 181 188 180 171 163 170 160 178 156 182 184 162 178 189 160 185 175 179 203 203 175 185 178 201 184 195 193 189 216 209 196 161 206 180 205 166 191 155 166 191 169 197 188 175 164 169 151 195 191 179 176 169 200 164 163 176 173 171 156 184 174 166 189 176 174 186 158 173 153 187 149 159 191 183 166</intensities>
			</dataPoints>
		</scan>
	</xrdMeasurement>
</xrdMeasurements>
