# Supplementary material for: The seventh blind test of crystal structure prediction: structure generation methods
Source: Acta Crystallogr B Struct Sci Cryst Eng Mater. 2024 Dec 1;80(Pt 6):517–47. doi: 10.1107/S2052520624007492 (PMC11789161; doi:10.1107/S2052520624007492)
Supplement: Supplementary file 4 [file b-80-00517-sup4.zip › SI_D/Additional_Experimental_data/XXXII_pxrd/Type G 805711-11-A12.xrdml]

<?xml version="1.0" encoding="UTF-8"?>
<xrdMeasurements xmlns="http://www.xrdml.com/XRDMeasurement/1.5" xmlns:xsi="http://www.w3.org/2001/XMLSchema-instance" xsi:schemaLocation="http://www.xrdml.com/XRDMeasurement/1.5 http://www.xrdml.com/XRDMeasurement/1.5/XRDMeasurement.xsd" status="Completed">
	<comment>
		<entry>Configuration=Stage Spinner, Owner=User-1, Creation date=12/5/2013 12:20:40 PM</entry>
		<entry>Goniometer=PW3050/60 (Theta/Theta); Minimum step size 2Theta:0.001; Minimum step size Omega:0.001</entry>
		<entry>Sample stage=Reflection-Transmission Spinner PW3064/60; Minimum step size Phi:0.1</entry>
		<entry>Diffractometer system=XPERT-3</entry>
		<entry>Measurement program=C:\PANalytical\Data Collector\Programs\Absolute\CP.xrdmp, Identifier={13A922C7-EABB-4391-AA62-F85A1C3531F4}</entry>
		<entry>Batch program=C:\PANalytical\Data Collector\Programs\Test_10Mins.xrdmp, Identifier={2F653567-6FCD-419C-9D19-B71F125D6128}</entry>
	</comment>
	<sample type="To be analyzed">
		<id></id>
		<name></name>
		<preparedBy></preparedBy>
	</sample>
	<xrdMeasurement measurementType="Scan" status="Completed" sampleMode="Reflection">
		<comment>
			<entry/>
		</comment>
		<usedWavelength intended="K-Alpha 1">
			<kAlpha1 unit="Angstrom">1.5405980</kAlpha1>
			<kAlpha2 unit="Angstrom">1.5444260</kAlpha2>
			<kBeta unit="Angstrom">1.3922500</kBeta>
			<ratioKAlpha2KAlpha1>0.5000</ratioKAlpha2KAlpha1>
		</usedWavelength>
		<incidentBeamPath>
			<radius unit="mm">240.00</radius>
			<xRayTube id="1010041" name="Empyrean Cu LFF (9430 033 7300x) DK401084">
				<tension unit="kV">45</tension>
				<current unit="mA">40</current>
				<anodeMaterial>Cu</anodeMaterial>
				<focus type="Line">
					<length unit="mm">12.0</length>
					<width unit="mm">0.4</width>
					<takeOffAngle unit="deg">6.0</takeOffAngle>
				</focus>
			</xRayTube>
			<sollerSlit id="21010002" name="Soller slits 0.04 rad.">
				<opening unit="rad">0.0400</opening>
			</sollerSlit>
			<mask id="22080002" name="Fixed incident beam mask 10 mm">
				<width unit="mm">6.60</width>
			</mask>
			<antiScatterSlit id="22010005" name="Fixed slit 1/4°" xsi:type="fixedAntiScatterSlitType">
				<height unit="mm">0.38</height>
			</antiScatterSlit>
			<divergenceSlit id="22010007" name="Fixed slit 1/8°" xsi:type="fixedDivergenceSlitType">
				<height unit="mm">0.19</height>
			</divergenceSlit>
		</incidentBeamPath>
		<sampleMovement xsi:type="spinningSampleMovementType">
			<spinnerRevolutionTime unit="seconds">4.0</spinnerRevolutionTime>
		</sampleMovement>
		<diffractedBeamPath>
			<radius unit="mm">240.00</radius>
			<antiScatterSlit id="22090010" name="AS slit 8.0 mm (PIXcel)" xsi:type="fixedAntiScatterSlitType">
				<height unit="mm">8.00</height>
			</antiScatterSlit>
			<sollerSlit id="21010002" name="Soller slits 0.04 rad.">
				<opening unit="rad">0.0400</opening>
			</sollerSlit>
			<filter id="20010004" name="Beta-filter Nickel">
				<material>Ni</material>
				<thickness unit="mm">0.020</thickness>
			</filter>
			<detector id="7010015" name="PIXcel1D detector" xsi:type="rtmsDetectorType">
				<phd>
					<lowerLevel unit="%">25.0</lowerLevel>
					<upperLevel unit="%">100.0</upperLevel>
				</phd>
				<mode>Scanning</mode>
				<activeLength unit="deg">3.347</activeLength>
			</detector>
		</diffractedBeamPath>
		<scan appendNumber="0" mode="Continuous" scanAxis="Gonio" status="Completed">
			<header>
				<startTimeStamp>2015-05-28T18:27:30+08:00</startTimeStamp>
				<endTimeStamp>2015-05-28T18:32:35+08:00</endTimeStamp>
				<author>
					<name>crystal</name>
				</author>
				<source>
					<applicationSoftware version="4.3">Data Collector</applicationSoftware>
					<instrumentControlSoftware version="7.0/ 20131101">XPERT-3</instrumentControlSoftware>
					<instrumentID>0000000011148379</instrumentID>
				</source>
			</header>
			<dataPoints>
				<positions axis="2Theta" unit="deg">
					<startPosition>3.01313028</startPosition>
					<endPosition>39.98800581</endPosition>
				</positions>
				<positions axis="Omega" unit="deg">
					<startPosition>1.50656514</startPosition>
					<endPosition>19.99400291</endPosition>
				</positions>
				<positions axis="Phi" unit="deg">
					<commonPosition>164.3</commonPosition>
				</positions>
				<commonCountingTime unit="seconds">46.665</commonCountingTime>
				<intensities unit="counts">787 789 745 803 763 723 706 703 730 719 720 735 723 696 706 646 684 726 686 690 709 653 632 675 634 685 678 657 655 648 655 603 636 621 672 653 670 677 685 636 683 664 638 606 638 609 587 629 590 662 647 603 626 576 636 630 607 599 590 602 600 605 583 584 670 592 662 604 638 619 632 599 624 574 560 512 556 508 512 575 506 490 531 549 490 476 527 491 547 496 465 522 529 464 519 525 500 447 443 446 439 409 460 438 384 416 428 405 444 417 434 408 420 397 421 417 395 361 370 417 368 371 346 384 362 337 367 369 379 362 336 328 344 341 381 323 356 322 386 357 376 391 408 450 436 444 337 362 299 326 292 262 278 271 301 277 254 231 292 264 267 267 238 269 259 281 268 223 236 261 236 269 264 253 234 235 248 251 223 255 234 232 237 223 233 274 251 238 226 219 211 231 248 229 221 249 185 254 241 239 213 223 254 229 252 270 237 258 260 246 282 301 354 400 359 313 272 245 253 238 242 217 244 193 200 221 209 210 218 230 233 226 292 262 268 248 291 306 339 375 427 469 576 753 904 1204 1534 1445 1225 925 650 447 343 282 273 253 247 246 324 317 314 328 424 460 529 738 746 601 573 405 334 262 251 215 217 218 221 225 186 263 230 209 260 256 256 309 310 361 394 404 433 469 528 452 398 329 338 334 348 308 321 251 256 232 229 238 198 229 192 215 206 222 199 188 181 184 217 207 193 181 196 206 184 178 234 214 223 217 228 204 202 215 192 201 182 192 169 239 235 238 232 268 307 346 357 348 362 326 303 255 248 194 202 193 194 159 200 181 186 180 200 190 198 209 192 198 222 193 251 294 296 378 456 520 543 443 353 294 241 254 198 202 202 178 194 172 185 170 176 205 175 171 198 179 173 180 184 183 168 185 185 206 195 219 191 180 177 184 164 173 208 168 191 176 188 189 195 176 175 189 159 179 171 182 189 170 180 188 178 173 184 184 176 175 181 206 185 202 232 227 246 232 248 245 275 257 296 356 353 328 297 274 228 254 225 221 295 329 328 355 314 298 282 255 275 260 318 316 363 337 365 322 315 246 234 212 200 203 215 183 165 184 162 187 179 183 171 185 211 231 262 266 293 268 263 210 239 215 187 219 191 152 177 203 178 183 168 168 185 171 170 163 164 194 187 192 189 194 177 222 197 162 160 185 173 176 195 210 194 232 209 240 230 220 260 219 209 193 201 191 169 176 177 207 154 195 176 202 194 266 240 289 334 341 316 279 227 232 239 228 203 215 166 170 184 207 176 183 229 206 247 229 288 345 374 354 335 336 254 212 194 203 158 180 172 152 177 178 154 170 163 163 182 163 164 140 176 167 207 279 255 332 383 360 312 293 337 350 418 437 465 373 366 353 316 312 248 249 234 226 259 237 277 335 407 519 643 696 721 690 668 715 699 691 605 602 517 507 477 441 404 282 283 312 277 323 322 461 569 648 580 597 554 469 380 381 303 302 340 316 304 337 323 329 330 340 300 330 305 285 307 301 374 480 618 798 812 842 744 620 513 391 279 242 268 165 215 198 177 186 200 221 224 262 270 303 291 289 274 292 282 294 257 260 210 235 235 219 225 250 293 320 328 385 386 404 358 380 336 285 227 208 184 203 201 220 256 289 378 462 581 525 539 448 378 288 277 269 213 198 239 242 228 244 247 223 222 231 189 196 187 201 204 219 271 325 291 278 275 239 216 172 195 190 174 195 152 162 162 184 163 137 120 171 180 187 198 206 184 192 212 183 198 222 224 237 203 234 221 245 219 243 210 182 190 204 208 214 203 231 237 251 287 208 222 234 257 272 223 239 224 276 280 336 345 394 376 356 311 311 299 227 201 195 192 199 177 197 197 230 239 207 212 196 185 186 176 182 189 179 200 191 162 171 160 157 178 193 157 173 181 194 208 237 270 280 330 294 357 364 308 341 326 296 296 270 252 265 276 259 246 275 212 217 222 215 197 208 198 194 206 193 195 195 165 165 184 145 161 156 189 169 187 161 184 186 209 162 174 195 174 154 148 200 159 160 178 165 192 173 150 168 156 161 151 177 181 189 215 235 256 318 386 400 351 399 418 394 342 318 276 233 215 203 167 176 189 145 146 162 130 166 170 158 150 168 205 213 217 218 260 230 246 204 194 203 192 159 195 166 171 160 170 152 157 169 160 170 169 163 162 167 137 162 161 172 166 194 176 183 198 147 197 187 169 201 195 197 233 247 225 272 278 323 298 336 329 346 317 306 265 275 262 253 247 228 238 265 222 239 228 231 214 214 200 179 188 255 236 239 246 226 204 220 228 221 222 208 151 197 174 181 162 169 177 169 190 185 162 159 149 152 143 138 126 151 163 156 159 160 154 152 162 161 154 166 157 129 159 160 155 148 165 159 167 207 236 201 254 257 250 253 232 241 213 204 184 178 194 185 141 143 148 152 163 141 140 156 126 153 146 122 138 131 112 128 123 176 147 147 134 141 120 129 152 146 132 123 147 138 145 130 147 144 159 169 160 144 168 143 178 155 162 165 171 164 147 129 145 147 128 157 156 159 170 122 149 153 170 132 128 137 151 139 151 167 170 160 181 182 177 189 170 197 187 195 192 154 165 152 181 161 156 156 139 143 150 152 160 175 164 137 166 136 142 142 134 148 134 144 142 145 154 144 170 142 153 156 162 139 152 157 149 140 143 119 133 147 140 149 158 186 166 162 159 141 157 141 142 162 130 125 131 158 139 160 152 153 136 137 153 131 150 130 151 140 146 151 162 147 152 173 157 142 140 138 166 156 132 158 126 133 152 135 138 131 164 137 134 139 145 133 135 113 136 138 118 151 139 138 132 137 151 121 143 167 134 120 143 155 142 123 150 157 137 139 133 133 142 148 147 136 124 106 148 119 158 134 107 138 126 127 126 137 146 133 133 125 127 145 137 136 137 142 130 127 141 127 121 118 142 118 151 134 145 142 129 156 144 160 141 137 113 135 119 143 114 125 128 126 125 138 156 161 124 128 144 122 144 143 140 143 150 139 153 146 133 129 146 157 150 144 129 173 125 155 159 155 129 133 152 153 144 155 122 149 144 139 148 145 135 120 147 164 155 164 170 154 138 151 146 136 151 159 147 180 140 160 148 159 157 164 170 157 153 154 152 139 193 167 160 159 159 154 146 152 159 156 172</intensities>
			</dataPoints>
		</scan>
	</xrdMeasurement>
</xrdMeasurements>
