# Supplementary material for: The seventh blind test of crystal structure prediction: structure generation methods
Source: Acta Crystallogr B Struct Sci Cryst Eng Mater. 2024 Dec 1;80(Pt 6):517–47. doi: 10.1107/S2052520624007492 (PMC11789161; doi:10.1107/S2052520624007492)
Supplement: Supplementary file 4 [file b-80-00517-sup4.zip › SI_D/Additional_Experimental_data/XXXII_pxrd/Type G 805711-17-A2.xrdml]

<?xml version="1.0" encoding="UTF-8"?>
<xrdMeasurements xmlns="http://www.xrdml.com/XRDMeasurement/1.5" xmlns:xsi="http://www.w3.org/2001/XMLSchema-instance" xsi:schemaLocation="http://www.xrdml.com/XRDMeasurement/1.5 http://www.xrdml.com/XRDMeasurement/1.5/XRDMeasurement.xsd" status="Completed">
	<comment>
		<entry>Configuration=Programmable x,y,z stage-Celerator, Owner=User-1, Creation date=11/27/2014 12:05:34 PM</entry>
		<entry>Goniometer=Theta/Theta; Minimum step size 2Theta:0.0001; Minimum step size Omega:0.0001</entry>
		<entry>Sample stage=Programmable x,y,z stage; Minimum step size X:0.01; Minimum step size Y:0.01; Minimum step size Z:0.001</entry>
		<entry>Diffractometer system=EMPYREAN</entry>
		<entry>Measurement program=XYZ Phase-celerator, Owner=User-1, Creation date=11/27/2014 5:39:23 PM</entry>
		<entry>Batch program=XYZ BATCH-celerator, Owner=User-1, Creation date=11/27/2014 5:40:47 PM</entry>
	</comment>
	<sample type="To be analyzed">
		<id>C2_805711-17-A2_XYZ BATCH-celerator</id>
		<name>805711-17-A2_XYZ BATCH-celerator</name>
		<preparedBy></preparedBy>
	</sample>
	<xrdMeasurement measurementType="Scan" status="Completed" sampleMode="Reflection">
		<comment>
			<entry/>
		</comment>
		<usedWavelength intended="K-Alpha 1">
			<kAlpha1 unit="Angstrom">1.5405980</kAlpha1>
			<kAlpha2 unit="Angstrom">1.5444260</kAlpha2>
			<kBeta unit="Angstrom">1.3922500</kBeta>
			<ratioKAlpha2KAlpha1>0.5000</ratioKAlpha2KAlpha1>
		</usedWavelength>
		<incidentBeamPath>
			<radius unit="mm">240.00</radius>
			<xRayTube id="1010048" name="Empyrean XRD tube Cu LFF HR DK381747">
				<tension unit="kV">45</tension>
				<current unit="mA">40</current>
				<anodeMaterial>Cu</anodeMaterial>
				<focus type="Line">
					<length unit="mm">12.0</length>
					<width unit="mm">0.4</width>
					<takeOffAngle unit="deg">6.0</takeOffAngle>
				</focus>
			</xRayTube>
			<filter id="20010004" name="Beta-filter Nickel">
				<material>Ni</material>
				<thickness unit="mm">0.020</thickness>
			</filter>
			<sollerSlit id="21010002" name="Soller slits 0.04 rad.">
				<opening unit="rad">0.0400</opening>
			</sollerSlit>
			<mask id="22080002" name="Fixed incident beam mask 10 mm">
				<width unit="mm">6.60</width>
			</mask>
			<antiScatterSlit id="22010004" name="Fixed slit 1/2°" xsi:type="fixedAntiScatterSlitType">
				<height unit="mm">0.76</height>
			</antiScatterSlit>
			<divergenceSlit id="22010012" name="Programmable divergence slit" xsi:type="automaticDivergenceSlitType">
				<distanceToSample unit="mm">140.00</distanceToSample>
				<irradiatedLength unit="mm">10.0</irradiatedLength>
				<offset unit="mm">0.00</offset>
			</divergenceSlit>
		</incidentBeamPath>
		<diffractedBeamPath>
			<radius unit="mm">240.00</radius>
			<sollerSlit id="21010002" name="Soller slits 0.04 rad.">
				<opening unit="rad">0.0400</opening>
			</sollerSlit>
			<detector id="7010013" name="X'Celerator detector" xsi:type="rtmsDetectorType">
				<phd>
					<lowerLevel unit="%">36.0</lowerLevel>
					<upperLevel unit="%">79.0</upperLevel>
				</phd>
				<mode>Scanning</mode>
				<activeLength unit="deg">2.1221</activeLength>
			</detector>
		</diffractedBeamPath>
		<scan appendNumber="0" mode="Continuous" scanAxis="Gonio" status="Completed">
			<header>
				<startTimeStamp>2015-06-29T12:31:48+08:00</startTimeStamp>
				<endTimeStamp>2015-06-29T12:37:19+08:00</endTimeStamp>
				<author>
					<name>XRPD</name>
				</author>
				<source>
					<applicationSoftware version="3.0c">Data Collector</applicationSoftware>
					<instrumentControlSoftware version="7.3A">EMPYREAN</instrumentControlSoftware>
					<instrumentID>0000000011088968</instrumentID>
				</source>
			</header>
			<dataPoints>
				<positions axis="2Theta" unit="deg">
					<startPosition>3.00955563</startPosition>
					<endPosition>39.99159388</endPosition>
				</positions>
				<positions axis="Omega" unit="deg">
					<startPosition>1.50477781</startPosition>
					<endPosition>19.99579694</endPosition>
				</positions>
				<positions axis="X" unit="mm">
					<commonPosition>25.50</commonPosition>
				</positions>
				<positions axis="Y" unit="mm">
					<commonPosition>-12.50</commonPosition>
				</positions>
				<positions axis="Z" unit="mm">
					<commonPosition>9.050</commonPosition>
				</positions>
				<commonCountingTime unit="seconds">17.780</commonCountingTime>
				<intensities unit="counts">221 203 258 230 218 202 188 239 236 237 208 206 224 192 241 208 224 232 199 239 234 212 207 197 230 205 227 194 210 245 244 220 200 199 220 225 205 199 213 204 192 212 222 227 240 220 224 234 237 226 215 234 230 227 233 221 226 194 192 224 239 219 216 219 225 209 242 214 228 212 237 204 216 249 233 218 242 221 243 216 240 265 208 236 227 224 243 222 220 242 234 253 250 229 243 244 272 251 279 251 239 245 246 265 225 219 254 229 253 245 251 215 257 246 242 284 249 276 256 249 250 257 249 280 266 257 244 252 307 262 269 269 259 253 269 237 274 247 278 284 255 262 256 227 268 268 275 286 255 272 267 277 268 257 275 281 280 271 283 287 274 274 299 246 256 252 274 280 287 290 238 291 296 275 301 286 294 296 286 274 277 256 297 290 271 301 304 282 289 290 279 318 312 306 299 252 340 276 303 280 341 289 302 299 340 309 299 321 331 296 336 303 300 334 288 302 300 319 290 321 338 355 334 299 316 297 315 325 349 327 336 354 362 359 344 367 362 342 309 316 329 321 341 305 338 345 307 346 316 341 389 312 319 313 384 329 329 344 342 326 364 333 349 346 334 340 340 328 317 348 350 348 359 323 341 318 320 351 328 328 354 340 346 348 373 344 336 341 336 344 324 349 312 340 357 323 327 342 352 341 307 352 305 346 375 349 307 324 345 369 357 337 341 349 346 333 348 330 331 327 334 339 330 336 365 377 336 357 326 374 373 380 344 364 350 387 367 389 402 395 405 438 438 491 395 413 359 320 338 334 336 349 339 337 343 363 318 303 331 316 353 383 381 331 300 371 354 358 362 318 396 374 401 375 388 411 396 438 433 481 456 510 514 537 582 602 593 700 688 835 937 1076 1237 1505 1744 1807 1621 1168 789 525 452 383 398 453 351 398 379 368 398 431 401 379 412 395 425 437 441 449 503 548 497 519 624 699 835 825 938 753 590 443 375 382 345 339 328 326 359 337 327 332 327 330 357 309 353 362 359 350 417 357 359 387 400 399 412 406 433 457 499 485 488 544 603 621 728 759 649 572 461 446 387 435 423 451 480 448 499 452 444 393 383 390 343 327 357 323 315 331 328 318 324 321 307 293 320 302 336 317 313 297 354 318 309 326 303 309 296 314 320 343 340 312 352 309 317 288 331 314 308 378 354 376 342 351 286 339 325 325 318 344 265 301 370 301 306 294 369 332 316 355 390 350 371 363 392 458 473 522 531 561 441 452 400 384 407 358 334 353 332 292 336 306 338 312 324 295 314 309 315 345 331 309 311 297 311 326 327 339 359 356 342 363 376 425 420 426 444 431 430 564 603 666 872 911 1053 1027 870 673 501 433 368 359 330 348 381 337 314 296 329 306 338 307 319 327 328 352 305 297 305 329 308 311 309 348 288 294 327 270 303 297 351 309 314 326 336 333 338 327 338 340 362 346 318 332 329 320 289 316 315 300 313 329 321 281 367 338 304 313 313 344 344 325 311 307 342 296 301 297 311 344 332 305 311 333 312 355 354 315 319 329 318 316 326 326 327 356 366 331 301 315 329 320 332 336 364 377 393 460 446 463 495 458 486 480 454 412 441 470 527 572 642 692 678 594 517 476 443 428 445 381 405 424 481 468 536 631 675 837 753 750 605 592 462 389 416 370 408 386 469 475 536 595 652 641 591 647 612 549 451 376 369 332 342 308 362 356 351 326 379 353 338 352 354 320 309 325 352 329 312 363 355 340 333 351 374 364 404 470 525 545 526 483 473 439 391 317 315 321 341 346 332 377 325 293 323 317 314 333 332 314 321 302 295 319 309 287 331 306 336 305 308 308 327 341 367 374 373 394 381 363 364 343 330 343 268 318 307 291 320 323 318 373 343 343 320 354 331 338 348 401 423 435 429 413 401 379 393 381 364 355 364 381 353 361 305 308 323 333 325 342 336 331 343 349 351 359 362 378 412 411 435 443 468 485 527 564 587 626 552 500 432 387 345 301 319 399 326 311 332 329 354 351 388 354 376 362 341 394 350 369 384 384 426 415 460 472 518 569 604 725 719 640 572 513 449 377 344 353 331 330 323 344 331 263 305 293 336 307 326 247 277 287 300 306 320 328 329 309 342 307 311 369 313 311 327 374 396 427 406 486 517 575 662 702 691 632 547 549 490 488 520 528 663 735 916 936 838 746 631 525 453 376 381 375 349 387 355 350 326 396 394 441 435 424 463 442 517 584 644 754 941 1052 1300 1280 1271 1101 952 831 834 829 970 1032 1052 995 958 868 845 763 791 736 655 693 610 525 502 439 411 442 423 449 456 508 526 647 743 898 1053 1199 1151 971 816 734 569 438 460 472 462 504 554 535 487 476 451 429 446 499 516 531 535 611 617 641 605 625 586 490 505 416 436 437 420 508 523 576 694 884 1023 1297 1511 1693 1554 1350 1033 868 668 483 387 333 305 328 302 313 311 338 301 319 332 280 318 288 312 309 309 332 341 388 410 485 501 565 493 502 464 413 367 420 452 419 408 390 418 374 354 344 315 349 342 307 339 317 361 407 445 487 536 565 612 579 579 594 647 624 573 548 524 430 414 320 304 293 331 311 305 292 342 395 374 438 443 505 516 652 806 954 1126 1040 978 799 667 581 493 351 344 336 325 339 327 328 367 369 340 357 377 329 332 362 303 293 279 318 299 282 259 297 300 302 303 290 326 353 343 420 491 594 598 513 482 458 414 351 289 270 250 242 256 245 239 232 255 230 240 238 231 238 209 252 242 230 241 238 245 219 251 274 264 264 271 291 278 297 289 315 318 276 325 323 303 274 280 281 319 270 357 318 345 390 334 313 319 290 291 259 257 304 247 252 269 291 250 296 287 308 329 368 362 407 396 346 355 325 346 338 348 321 355 365 374 369 348 355 345 355 356 419 490 533 689 688 699 582 585 510 427 359 292 289 274 264 227 270 231 288 255 251 240 279 302 339 348 356 337 304 312 300 266 256 259 247 234 272 218 258 267 241 246 226 242 229 217 202 234 206 216 215 190 216 214 201 205 237 225 237 229 256 280 269 258 292 323 332 376 452 491 564 489 480 430 417 421 342 364 346 330 336 318 300 358 376 384 444 375 387 361 330 318 269 277 284 262 327 340 345 369 376 379 357 326 320 256 279 250 204 222 205 179 221 220 204 225 195 204 225 225 221 199 195 221 232 239 283 243 284 257 266 275 247 228 241 228 192 212 196 246 221 242 215 215 230 210 237 218 201 201 213 207 232 224 199 184 230 225 222 217 227 233 238 240 254 253 261 306 331 376 458 475 525 594 582 537 522 523 458 474 429 341 319 277 280 291 224 212 207 217 192 212 204 222 207 207 193 189 221 195 206 203 203 200 196 200 215 230 226 249 208 258 300 340 374 370 323 300 294 270 291 226 244 224 217 216 226 234 217 197 196 176 190 196 194 214 183 166 196 191 193 206 200 184 183 176 185 179 229 191 176 193 189 201 203 215 231 243 237 240 270 237 228 246 190 225 215 215 236 280 266 301 287 292 308 296 312 326 258 268 325 328 419 423 461 414 420 432 453 436 443 380 344 346 282 316 330 263 266 269 274 286 286 262 283 338 348 299 337 274 279 264 254 243 244 226 270 242 207 257 233 214 252 246 291 287 330 307 288 279 251 252 201 188 242 212 247 226 213 201 190 243 207 180 227 207 215 251 213 212 224 213 219 201 191 213 182 197 170 228 159 205 184 185 162 203 182 166 200 171 207 179 182 200 193 183 181 195 201 175 182 182 174 170 165 143 164 180 176 184 193 197 179 240 197 237 257 251 250 287 266 271 294 348 366 341 376 287 312 275 258 236 240 204 184 175 177 163 177 163 160 165 166 163 181 176 177 164 174 201 199 177 170 130 159 180 160 157 159 170 165 143 130 150 166 140 155 162 154 156 178 169 176 172 150 166 156 169 151 146 153 172 156 181 154 137 141 168 151 170 178 170 177 164 177 195 203 170 170 174 188 195 195 166 219 187 172 179 174 165 170 197 169 181 191 193 168 177 180 180 160 150 162 166 203 166 162 140 148 192 185 195 182 184 177 176 171 167 170 165 165 177 166 164 188 177 178 197 215 222 244 217 238 171 174 185 174 194 192 160 158 187 193 182 191 168 183 185 185 153 175 157 178 154 146 163 147 196 170 151 175 151 157 192 159 152 147 172 194 166 144 139 174 153 151 171 187 138 190 153 177 154 172 193 184 191 160 151 178 165 184 163 160 185 174 152 147 165 138 176 128 140 133 134 160 157 175 159 172 170 190 157 167 197 176 183 165 150 140 184 147 181 157 144 155 148 162 155 170 170 165 177 153 169 166 169 144 168 128 145 139 143 152 166 159 185 206 164 191 160 158 167 171 141 168 181 168 154 121 170 134 137 144 168 152 164 162 166 155 152 159 147 164 143 140 152 129 187 165 185 154 135 145 162 150 163 178 163 171 158 146 147 147 176 170 153 148 147 148 150 134 140 146 163 150 150 148 155 142 148 140 138 128 137 159 147 155 142 169 141 130 125 167 159 162 165 153 155 164 155 134 152 138 141 137 134 132 133 131 131 146 155 123 164 123 140 137 127 147 138 132 152 138 137 154 170 176 167 158 147 135 142 172 139 138 120 162 155 156 152 153 148 138 140 139 134 148 147 107 116 126 126 166 160 172 138 142 153 138 151 146 151 131 151 141 155 160 140 152 147 131 141 140 126 112 135 119 143 112 119 141 144 155 157 160 137 139 166 168 151 159 142 152 164 169 179 135 169 168 191 159 172 162 163 166 175 156 153 138 138 147 156 148 121 145 154 134 156 135 151 145 147 167 158 181 155 156 164 167 154 150 176 140 165 162 128 153 155 152 131 146 152 120 154 151 164 167 168 162 183 179 203 162 209 190 176 163 159 172 189 172 144 158 119 144 159 132 166 162 177 197 199 180 169 171 200 215 187 201 205 199 163 212 209 157 189 175 179 152 174 147 174 137 164 175 158 184 157 176 157 168</intensities>
			</dataPoints>
		</scan>
	</xrdMeasurement>
</xrdMeasurements>
