# Supplementary material for: The seventh blind test of crystal structure prediction: structure generation methods
Source: Acta Crystallogr B Struct Sci Cryst Eng Mater. 2024 Dec 1;80(Pt 6):517–47. doi: 10.1107/S2052520624007492 (PMC11789161; doi:10.1107/S2052520624007492)
Supplement: Supplementary file 4 [file b-80-00517-sup4.zip › SI_D/Additional_Experimental_data/XXXII_pxrd/Type G0 805711-23-B.xrdml]

<?xml version="1.0" encoding="UTF-8"?>
<xrdMeasurements xmlns="http://www.xrdml.com/XRDMeasurement/1.5" xmlns:xsi="http://www.w3.org/2001/XMLSchema-instance" xsi:schemaLocation="http://www.xrdml.com/XRDMeasurement/1.5 http://www.xrdml.com/XRDMeasurement/1.5/XRDMeasurement.xsd" status="Completed">
	<comment>
		<entry>Configuration=AP CHC Plus chamber with z-axis-celerator, Owner=User-1, Creation date=11/27/2014 12:01:55 PM</entry>
		<entry>Goniometer=Theta/Theta; Minimum step size 2Theta:0.0001; Minimum step size Omega:0.0001</entry>
		<entry>Sample stage=AP CHC Plus chamber with z-axis; Minimum step size Z:0.001</entry>
		<entry>Diffractometer system=EMPYREAN</entry>
		<entry>Measurement program=Standard CHC+ Celerator, Owner=User-1, Creation date=11/27/2014 1:49:24 PM</entry>
	</comment>
	<sample type="To be analyzed">
		<id></id>
		<name></name>
		<preparedBy></preparedBy>
	</sample>
	<xrdMeasurement measurementType="Scan" status="Completed" sampleMode="Reflection">
		<comment>
			<entry/>
		</comment>
		<usedWavelength intended="K-Alpha 1">
			<kAlpha1 unit="Angstrom">1.5405980</kAlpha1>
			<kAlpha2 unit="Angstrom">1.5444260</kAlpha2>
			<kBeta unit="Angstrom">1.3922500</kBeta>
			<ratioKAlpha2KAlpha1>0.5000</ratioKAlpha2KAlpha1>
		</usedWavelength>
		<incidentBeamPath>
			<radius unit="mm">240.00</radius>
			<xRayTube id="1010048" name="Empyrean XRD tube Cu LFF HR DK381747">
				<tension unit="kV">45</tension>
				<current unit="mA">40</current>
				<anodeMaterial>Cu</anodeMaterial>
				<focus type="Line">
					<length unit="mm">12.0</length>
					<width unit="mm">0.4</width>
					<takeOffAngle unit="deg">6.0</takeOffAngle>
				</focus>
			</xRayTube>
			<filter id="20010004" name="Beta-filter Nickel">
				<material>Ni</material>
				<thickness unit="mm">0.020</thickness>
			</filter>
			<sollerSlit id="21010002" name="Soller slits 0.04 rad.">
				<opening unit="rad">0.0400</opening>
			</sollerSlit>
			<mask id="22080002" name="Fixed incident beam mask 10 mm">
				<width unit="mm">6.60</width>
			</mask>
			<antiScatterSlit id="22010004" name="Fixed slit 1/2°" xsi:type="fixedAntiScatterSlitType">
				<height unit="mm">0.76</height>
			</antiScatterSlit>
			<divergenceSlit id="22010012" name="Programmable divergence slit" xsi:type="automaticDivergenceSlitType">
				<distanceToSample unit="mm">140.00</distanceToSample>
				<irradiatedLength unit="mm">10.0</irradiatedLength>
				<offset unit="mm">0.00</offset>
			</divergenceSlit>
		</incidentBeamPath>
		<diffractedBeamPath>
			<radius unit="mm">240.00</radius>
			<sollerSlit id="21010002" name="Soller slits 0.04 rad.">
				<opening unit="rad">0.0400</opening>
			</sollerSlit>
			<detector id="7010013" name="X'Celerator detector" xsi:type="rtmsDetectorType">
				<phd>
					<lowerLevel unit="%">36.0</lowerLevel>
					<upperLevel unit="%">79.0</upperLevel>
				</phd>
				<mode>Scanning</mode>
				<activeLength unit="deg">2.1221</activeLength>
			</detector>
		</diffractedBeamPath>
		<scan appendNumber="0" mode="Continuous" scanAxis="Gonio" status="Completed">
			<header>
				<startTimeStamp>2015-07-07T19:44:51+08:00</startTimeStamp>
				<endTimeStamp>2015-07-07T19:55:38+08:00</endTimeStamp>
				<author>
					<name>XRPD</name>
				</author>
				<source>
					<applicationSoftware version="3.0c">Data Collector</applicationSoftware>
					<instrumentControlSoftware version="7.3A">EMPYREAN</instrumentControlSoftware>
					<instrumentID>0000000011088968</instrumentID>
				</source>
			</header>
			<dataPoints>
				<positions axis="2Theta" unit="deg">
					<startPosition>3.00835563</startPosition>
					<endPosition>39.99039388</endPosition>
				</positions>
				<positions axis="Omega" unit="deg">
					<startPosition>1.50417782</startPosition>
					<endPosition>19.99519694</endPosition>
				</positions>
				<positions axis="Z" unit="mm">
					<commonPosition>9.050</commonPosition>
				</positions>
				<commonCountingTime unit="seconds">34.925</commonCountingTime>
				<intensities unit="counts">557 566 505 554 575 520 524 534 541 533 518 527 524 513 490 506 524 521 450 484 478 486 534 476 501 526 533 514 494 523 469 462 433 480 490 462 472 507 515 480 502 514 517 523 503 499 497 467 475 502 508 508 510 476 471 521 518 473 527 466 500 489 475 531 473 536 518 527 579 531 576 533 538 531 545 527 512 515 568 513 520 494 584 535 599 551 549 587 593 602 622 612 608 655 662 660 691 693 739 798 835 838 836 901 923 933 933 884 862 909 833 822 751 727 676 635 626 570 585 583 518 547 545 516 540 550 491 450 530 527 513 509 515 537 537 552 498 563 518 518 499 540 495 516 548 510 508 523 550 540 532 533 541 514 498 549 559 552 516 520 520 532 535 492 505 579 498 537 491 559 552 564 540 576 530 598 541 533 589 526 558 571 601 598 597 626 616 629 674 634 607 630 620 647 641 675 627 674 641 657 675 686 611 642 679 688 735 770 675 718 744 724 736 742 753 726 716 773 776 791 788 754 803 781 791 776 758 761 802 742 751 712 786 727 645 786 693 697 684 655 620 721 674 677 677 670 631 632 688 617 627 672 629 594 598 591 584 571 559 590 563 547 548 552 579 548 547 472 512 514 527 554 542 576 541 537 502 518 560 520 508 542 523 528 501 520 528 490 456 524 480 498 519 520 495 476 516 495 460 485 502 531 474 474 524 500 478 504 458 497 504 512 531 518 561 487 522 570 543 545 598 626 580 566 618 633 675 700 707 651 714 756 795 827 801 862 891 885 873 946 872 790 905 838 768 745 768 702 661 620 563 576 547 543 538 586 572 540 587 538 639 594 617 614 663 715 706 719 762 782 800 871 957 968 1043 1118 1273 1343 1377 1590 1800 1971 2323 2466 2837 3259 3672 3962 4321 4631 5064 5383 5429 5831 5965 5925 5923 5833 5752 5397 5204 4675 4442 3877 3461 3234 2949 2669 2633 2688 2689 2688 2656 2675 2817 2876 2755 2683 2609 2561 2424 2282 2067 1871 1707 1486 1356 1239 1076 930 878 847 830 847 833 903 825 897 938 931 999 1016 1034 1090 1180 1134 1276 1301 1414 1545 1553 1702 1778 1913 2010 2270 2322 2338 2516 2658 2749 2876 2864 2866 2846 2858 2770 2676 2543 2494 2371 2180 1993 1786 1619 1495 1203 1081 971 904 824 746 711 722 713 702 680 721 668 641 626 629 674 665 627 675 656 680 725 704 750 700 690 696 728 714 745 781 792 772 787 807 822 818 858 799 852 810 817 832 844 892 844 906 932 994 1021 1090 1157 1264 1329 1393 1390 1528 1643 1639 1714 1808 1773 1807 1863 1867 1875 1803 1781 1694 1620 1582 1438 1461 1303 1219 1185 1072 962 867 862 762 702 722 682 736 702 724 649 701 710 828 753 760 841 820 819 826 875 941 929 1052 1137 1128 1261 1300 1402 1493 1607 1667 1656 1917 1938 1979 2051 2128 2201 2227 2275 2193 2153 2155 2132 2098 1974 1849 1864 1645 1422 1338 1214 1086 969 903 913 860 742 745 753 711 755 719 660 694 691 714 677 722 790 724 749 731 698 711 808 779 742 777 774 849 791 850 854 820 840 855 817 850 852 828 764 791 785 813 767 793 764 802 841 782 750 753 789 799 810 793 741 724 769 806 770 826 831 826 923 943 953 962 1017 998 1067 1097 1141 1219 1228 1228 1317 1393 1459 1452 1531 1654 1683 1617 1598 1709 1732 1698 1768 1668 1725 1578 1755 1670 1537 1579 1558 1444 1469 1387 1393 1293 1307 1214 1177 1212 1170 1239 1139 1198 1275 1355 1418 1466 1515 1699 1692 1793 1811 2020 2057 2154 2205 2203 2503 2403 2556 2565 2507 2448 2420 2435 2437 2405 2319 2253 2071 2002 1955 1781 1624 1676 1576 1474 1371 1307 1280 1179 1174 1059 1085 995 1075 1014 1082 1046 1100 1082 1132 1148 1168 1234 1336 1281 1248 1404 1358 1429 1416 1421 1413 1417 1445 1404 1401 1408 1326 1279 1289 1213 1207 1120 1081 1091 1112 1047 1069 1081 1034 1024 1105 1034 1071 1071 1079 1115 1103 1096 1062 1082 1116 1120 1204 1176 1241 1262 1266 1223 1186 1193 1271 1293 1313 1308 1239 1352 1239 1318 1304 1293 1313 1324 1385 1411 1417 1356 1367 1422 1436 1406 1482 1438 1394 1416 1409 1353 1409 1330 1438 1445 1411 1509 1535 1578 1508 1473 1532 1652 1631 1738 1710 1836 1899 1753 1776 1777 1827 1784 1735 1801 1734 1742 1543 1585 1557 1482 1435 1387 1351 1287 1227 1259 1228 1179 1157 1261 1248 1296 1370 1389 1409 1459 1519 1627 1685 1654 1782 1749 1789 1900 1923 1965 1966 2012 1823 1926 1887 1827 1830 1857 1719 1714 1522 1431 1415 1414 1358 1289 1171 1184 1239 1198 1156 1108 1114 1141 1129 1171 1239 1238 1237 1333 1380 1450 1545 1641 1625 1698 1794 1819 1933 1974 1959 2017 2159 2194 2252 2324 2253 2300 2430 2488 2518 2529 2549 2499 2542 2603 2630 2685 2670 2809 2722 2831 2846 2928 2986 3121 3134 3159 3438 3478 3688 3810 3958 4213 4366 4334 4710 4871 4931 5160 5286 5264 5242 5419 5022 5145 5085 5017 4754 4663 4419 4376 4177 4055 3962 3850 3810 3830 3699 3778 3777 3796 3977 3928 4133 4292 4319 4521 4558 4643 4659 4597 4756 4863 4886 4921 4852 4751 4589 4387 4421 4200 4015 3793 3620 3461 3282 3024 2893 2704 2651 2479 2477 2367 2315 2410 2381 2416 2495 2596 2588 2710 2821 3004 3136 3297 3240 3593 3728 3769 3934 4038 4100 4167 4264 4293 4384 4361 4441 4370 4341 4331 4040 3968 3803 3703 3545 3241 2990 2777 2479 2189 1988 1870 1727 1711 1565 1546 1614 1450 1487 1497 1485 1446 1455 1466 1586 1483 1521 1581 1548 1571 1565 1671 1664 1803 1767 1700 1718 1931 1951 1885 2041 2061 2238 2179 2210 2232 2275 2381 2423 2374 2509 2461 2619 2579 2521 2581 2710 2669 2602 2573 2588 2509 2591 2557 2606 2536 2431 2434 2359 2456 2415 2466 2464 2518 2554 2549 2608 2537 2680 2765 2717 2787 2791 2702 2685 2625 2478 2454 2376 2344 2274 2118 1952 1991 1844 1772 1729 1668 1707 1601 1565 1565 1576 1551 1491 1571 1496 1502 1411 1471 1465 1443 1456 1424 1423 1480 1400 1451 1449 1491 1427 1439 1440 1404 1438 1481 1438 1418 1474 1367 1383 1407 1292 1224 1234 1171 1140 1038 1076 1037 1063 974 1033 946 973 1009 991 1005 984 1087 1063 1071 1066 1092 1126 1111 1214 1219 1245 1240 1308 1274 1286 1248 1350 1363 1411 1385 1444 1393 1484 1410 1538 1540 1501 1515 1617 1595 1583 1569 1692 1661 1653 1748 1672 1723 1806 1838 1811 1878 1833 1956 1983 2012 2033 1974 2093 2063 2126 2132 2079 2148 2203 2125 2160 2196 2259 2322 2287 2281 2385 2317 2379 2448 2409 2329 2362 2165 2161 2061 1895 1805 1752 1626 1605 1554 1412 1390 1256 1330 1299 1360 1210 1304 1197 1219 1196 1207 1264 1199 1246 1195 1227 1295 1241 1223 1247 1184 1193 1224 1142 1196 1215 1131 1193 1207 1288 1266 1288 1331 1380 1368 1380 1466 1480 1481 1494 1545 1647 1688 1614 1691 1738 1816 1791 1776 1835 1914 1842 1941 1805 1870 1861 1890 1864 1851 1718 1732 1653 1592 1588 1621 1564 1503 1497 1494 1499 1484 1456 1459 1483 1411 1458 1620 1503 1443 1389 1535 1508 1427 1494 1495 1452 1549 1486 1454 1452 1465 1423 1478 1506 1412 1421 1368 1409 1355 1407 1335 1253 1240 1268 1282 1284 1176 1117 1115 1151 1132 1087 1119 1089 1159 1186 1129 1207 1097 1179 1179 1204 1212 1172 1201 1247 1228 1321 1268 1375 1401 1436 1459 1443 1658 1603 1601 1705 1738 1809 1776 1849 1892 1978 2003 1931 2059 2102 2111 2118 2168 2060 2234 2150 2160 2149 2259 2116 2155 2177 2013 1920 1867 1837 1701 1659 1588 1482 1434 1393 1347 1316 1344 1259 1268 1246 1231 1153 1256 1215 1248 1190 1267 1306 1216 1278 1349 1269 1286 1326 1265 1340 1400 1357 1423 1422 1489 1402 1487 1383 1358 1388 1495 1342 1413 1366 1278 1337 1337 1231 1242 1276 1190 1218 1224 1172 1147 1110 1175 1209 1133 1165 1141 1115 1095 1123 1150 1200 1195 1201 1253 1247 1240 1290 1293 1273 1292 1435 1365 1513 1475 1488 1516 1496 1611 1494 1602 1631 1651 1678 1637 1837 1776 1813 1861 1927 1884 1899 1932 1931 1956 1980 1951 1939 2104 2099 2000 1989 2014 2017 2008 2027 1992 1951 1835 1866 1910 1854 1749 1755 1847 1709 1803 1767 1822 1799 1837 1697 1728 1709 1768 1718 1667 1742 1648 1615 1653 1539 1625 1606 1555 1478 1532 1520 1484 1502 1542 1493 1497 1488 1496 1407 1468 1449 1451 1411 1426 1344 1417 1368 1368 1396 1282 1254 1250 1289 1168 1265 1253 1238 1172 1165 1186 1128 1144 1128 1105 1163 1152 1175 1153 1116 1104 1103 1217 1106 1143 1102 1098 1125 1209 1140 1189 1190 1139 1176 1170 1204 1350 1275 1302 1245 1363 1366 1360 1343 1423 1436 1346 1404 1410 1418 1551 1383 1527 1524 1475 1558 1583 1515 1605 1522 1546 1446 1555 1487 1454 1422 1485 1443 1381 1394 1384 1310 1272 1331 1290 1319 1262 1234 1241 1273 1156 1194 1185 1184 1173 1165 1123 1170 1177 1032 1055 1072 1114 1083 1059 1081 1054 1085 1071 1077 1021 1095 1128 1059 1105 1083 1040 1094 1054 1069 1096 1077 1118 1059 1097 1065 1080 1055 1089 1044 1079 1106 1047 1131 1123 1141 1085 1061 1221 1129 1188 1202 1174 1168 1238 1116 1118 1259 1159 1229 1234 1221 1259 1186 1147 1299 1182 1260 1257 1233 1214 1258 1232 1242 1205 1276 1225 1241 1180 1223 1194 1156 1309 1281 1209 1252 1232 1266 1279 1272 1316 1261 1270 1264 1211 1219 1321 1297 1321 1321 1380 1283 1336 1363 1287 1230 1245 1315 1378 1299 1384 1400 1390 1400 1356 1285 1330 1400 1338 1407 1292 1337 1324 1324 1293 1366 1367 1302 1317 1281 1255 1309 1317 1321 1314 1278 1301 1280 1270 1202 1260 1326 1256 1233 1264 1231 1190 1223 1264 1230 1271 1300 1281 1264 1214 1223 1255 1224 1232 1267 1260 1244 1243 1203 1252 1304 1278 1203 1265 1246 1386 1248 1260 1340 1308 1315 1287 1299 1300 1279 1298 1317 1340 1279 1226 1262 1284 1295 1252 1317 1304 1273 1284 1251 1287 1276 1355 1398 1303 1321 1272 1247 1352 1330 1316 1293 1261 1247 1290 1288 1240 1306 1233 1308 1347 1394 1310 1351 1339 1302 1372 1323 1363 1340 1347 1328 1372 1406 1417 1365 1312 1364 1340 1398 1363 1413 1342 1275 1380 1423 1355 1335 1373 1349 1299 1431 1306 1355 1313 1353 1328 1336 1299 1378 1374 1349 1300 1303 1332 1345 1247 1386 1308 1292 1300 1293 1335 1317 1290 1298 1296 1290 1254 1257 1301 1288 1301 1254 1349 1317 1311 1254 1272 1420 1257 1297 1335 1278 1311 1309 1311 1284 1330 1265 1340 1336 1260 1293 1318 1301 1303 1199 1327 1325 1271 1282 1245 1270 1385 1324 1354 1268 1267 1346 1285 1314 1233 1302 1252 1318 1250 1327 1314 1333 1311 1265 1300 1325 1333 1340 1307 1338 1312 1331 1398 1300 1259 1258 1333 1375 1358 1387 1342 1368 1372 1353 1357 1332 1326 1428 1398 1322 1322 1375 1356 1292 1404 1358 1398 1446 1389 1377 1338 1388 1333 1387 1403 1344 1340 1355 1365 1378 1375 1406 1380 1388 1410 1342 1340 1421 1442 1479 1435 1444 1455 1455 1492 1422 1442 1401 1485 1440 1386 1370 1408 1460 1497 1472 1421 1420 1487 1498 1560 1500 1516 1598 1505 1520 1582 1477 1460 1551 1578 1503 1587 1551 1611 1505 1542 1539 1521 1527 1542 1537 1582 1542 1558 1574 1560 1600 1473 1599 1644 1516 1576 1500 1483 1555 1484 1585 1605 1555 1524 1506 1506 1553 1550 1514 1514 1594 1542 1513 1498 1455 1510 1543 1601 1563 1597 1545 1563 1585 1554 1615 1588 1603 1603 1606 1636 1644 1680 1676 1623 1674 1705 1775 1755 1685 1741 1780 1793 1773 1783 1787 1840 1840 1747 1748 1793 1856 1836 1800 1819 1793 1789 1823 1839 1860 1829 1781 1794 1695 1747 1767 1720 1700 1635 1690 1697 1699 1673 1647 1653 1716 1762 1678 1690 1686 1657 1619 1658 1635 1581 1581 1645</intensities>
			</dataPoints>
			<nonAmbientPoints type="Temperature" unit="K">
				<measurementTimes unit="seconds" deltaTime="1">0 1 15 16 34 35 36 37 75 76 77 78 102 103 125 126 129 130 133 134 135 136 137 189 190 200 201 202 203 204 205 646</measurementTimes>
				<nonAmbientValues>372.1 372.2 372.2 372.3 372.3 372.5 372.3 372.5 372.5 372.6 372.5 372.6 372.6 372.7 372.7 372.8 372.8 372.7 372.7 372.8 372.8 372.7 372.8 372.8 373.0 373.0 372.8 373.0 372.8 372.8 373.0 373.0</nonAmbientValues>
			</nonAmbientPoints>
		</scan>
	</xrdMeasurement>
</xrdMeasurements>
