# Supplementary material for: The seventh blind test of crystal structure prediction: structure generation methods
Source: Acta Crystallogr B Struct Sci Cryst Eng Mater. 2024 Dec 1;80(Pt 6):517–47. doi: 10.1107/S2052520624007492 (PMC11789161; doi:10.1107/S2052520624007492)
Supplement: Supplementary file 4 [file b-80-00517-sup4.zip › SI_D/Additional_Experimental_data/XXXII_pxrd/Type H 805711-11-A4.xrdml]

<?xml version="1.0" encoding="UTF-8"?>
<xrdMeasurements xmlns="http://www.xrdml.com/XRDMeasurement/1.5" xmlns:xsi="http://www.w3.org/2001/XMLSchema-instance" xsi:schemaLocation="http://www.xrdml.com/XRDMeasurement/1.5 http://www.xrdml.com/XRDMeasurement/1.5/XRDMeasurement.xsd" status="Completed">
	<comment>
		<entry>Configuration=Stage Spinner, Owner=User-1, Creation date=12/5/2013 12:20:40 PM</entry>
		<entry>Goniometer=PW3050/60 (Theta/Theta); Minimum step size 2Theta:0.001; Minimum step size Omega:0.001</entry>
		<entry>Sample stage=Reflection-Transmission Spinner PW3064/60; Minimum step size Phi:0.1</entry>
		<entry>Diffractometer system=XPERT-3</entry>
		<entry>Measurement program=C:\PANalytical\Data Collector\Programs\Absolute\CP.xrdmp, Identifier={13A922C7-EABB-4391-AA62-F85A1C3531F4}</entry>
		<entry>Batch program=C:\PANalytical\Data Collector\Programs\Test_05Mins_Normal_1.xrdmp, Identifier={613AEFFE-E2B6-4FBD-BDD0-B26CC15A2C64}</entry>
	</comment>
	<sample type="To be analyzed">
		<id></id>
		<name></name>
		<preparedBy></preparedBy>
	</sample>
	<xrdMeasurement measurementType="Scan" status="Completed" sampleMode="Reflection">
		<comment>
			<entry/>
		</comment>
		<usedWavelength intended="K-Alpha 1">
			<kAlpha1 unit="Angstrom">1.5405980</kAlpha1>
			<kAlpha2 unit="Angstrom">1.5444260</kAlpha2>
			<kBeta unit="Angstrom">1.3922500</kBeta>
			<ratioKAlpha2KAlpha1>0.5000</ratioKAlpha2KAlpha1>
		</usedWavelength>
		<incidentBeamPath>
			<radius unit="mm">240.00</radius>
			<xRayTube id="1010041" name="Empyrean Cu LFF (9430 033 7300x) DK401084">
				<tension unit="kV">45</tension>
				<current unit="mA">40</current>
				<anodeMaterial>Cu</anodeMaterial>
				<focus type="Line">
					<length unit="mm">12.0</length>
					<width unit="mm">0.4</width>
					<takeOffAngle unit="deg">6.0</takeOffAngle>
				</focus>
			</xRayTube>
			<sollerSlit id="21010002" name="Soller slits 0.04 rad.">
				<opening unit="rad">0.0400</opening>
			</sollerSlit>
			<mask id="22080002" name="Fixed incident beam mask 10 mm">
				<width unit="mm">6.60</width>
			</mask>
			<antiScatterSlit id="22010005" name="Fixed slit 1/4°" xsi:type="fixedAntiScatterSlitType">
				<height unit="mm">0.38</height>
			</antiScatterSlit>
			<divergenceSlit id="22010007" name="Fixed slit 1/8°" xsi:type="fixedDivergenceSlitType">
				<height unit="mm">0.19</height>
			</divergenceSlit>
		</incidentBeamPath>
		<sampleMovement xsi:type="spinningSampleMovementType">
			<spinnerRevolutionTime unit="seconds">4.0</spinnerRevolutionTime>
		</sampleMovement>
		<diffractedBeamPath>
			<radius unit="mm">240.00</radius>
			<antiScatterSlit id="22090010" name="AS slit 8.0 mm (PIXcel)" xsi:type="fixedAntiScatterSlitType">
				<height unit="mm">8.00</height>
			</antiScatterSlit>
			<sollerSlit id="21010002" name="Soller slits 0.04 rad.">
				<opening unit="rad">0.0400</opening>
			</sollerSlit>
			<filter id="20010004" name="Beta-filter Nickel">
				<material>Ni</material>
				<thickness unit="mm">0.020</thickness>
			</filter>
			<detector id="7010015" name="PIXcel1D detector" xsi:type="rtmsDetectorType">
				<phd>
					<lowerLevel unit="%">25.0</lowerLevel>
					<upperLevel unit="%">100.0</upperLevel>
				</phd>
				<mode>Scanning</mode>
				<activeLength unit="deg">3.347</activeLength>
			</detector>
		</diffractedBeamPath>
		<scan appendNumber="0" mode="Continuous" scanAxis="Gonio" status="Completed">
			<header>
				<startTimeStamp>2015-05-28T17:16:20+08:00</startTimeStamp>
				<endTimeStamp>2015-05-28T17:21:23+08:00</endTimeStamp>
				<author>
					<name>crystal</name>
				</author>
				<source>
					<applicationSoftware version="4.3">Data Collector</applicationSoftware>
					<instrumentControlSoftware version="7.0/ 20131101">XPERT-3</instrumentControlSoftware>
					<instrumentID>0000000011148379</instrumentID>
				</source>
			</header>
			<dataPoints>
				<positions axis="2Theta" unit="deg">
					<startPosition>3.01313028</startPosition>
					<endPosition>39.98800581</endPosition>
				</positions>
				<positions axis="Omega" unit="deg">
					<startPosition>1.50656514</startPosition>
					<endPosition>19.99400291</endPosition>
				</positions>
				<positions axis="Phi" unit="deg">
					<commonPosition>78.3</commonPosition>
				</positions>
				<commonCountingTime unit="seconds">46.665</commonCountingTime>
				<intensities unit="counts">743 804 777 740 767 732 708 722 785 673 700 698 711 785 743 708 686 692 732 713 702 659 670 686 606 663 640 592 668 673 636 686 682 620 596 611 634 648 634 628 668 636 628 613 587 609 638 638 598 592 551 598 633 589 586 601 545 616 618 608 595 567 580 578 607 588 567 588 609 536 538 587 552 562 569 538 561 515 505 486 480 478 524 475 474 504 465 480 461 490 448 469 454 456 521 459 518 514 479 438 454 431 420 436 416 421 371 363 374 372 397 395 416 437 378 365 410 375 323 356 379 360 340 348 345 348 338 325 356 342 333 333 327 312 327 273 314 299 284 314 323 310 308 303 277 291 280 292 292 285 282 289 286 280 253 266 270 236 247 287 271 268 279 218 251 262 232 269 272 217 236 229 230 222 230 260 249 231 223 248 211 248 240 204 225 232 203 205 241 212 245 213 207 223 203 247 227 229 245 215 216 234 254 229 203 226 224 238 241 238 232 215 207 220 259 278 271 251 266 257 316 350 359 389 388 314 265 236 213 214 191 204 233 235 205 225 219 194 206 231 210 218 197 210 220 208 230 203 189 210 214 211 223 192 219 221 207 248 218 256 214 269 262 276 318 320 380 413 586 619 634 484 364 292 249 224 220 222 202 217 202 226 224 241 217 215 224 232 274 250 267 284 257 327 377 460 422 435 348 325 273 327 299 367 385 387 354 289 244 203 182 201 210 203 226 177 193 220 177 188 195 187 206 177 209 185 242 189 223 207 228 252 222 236 185 176 205 175 218 207 194 176 197 223 217 226 200 188 198 184 191 170 195 182 153 178 208 185 163 200 170 190 181 202 175 189 174 199 208 192 193 175 195 181 183 176 193 197 184 221 244 215 213 191 199 157 177 185 184 190 191 178 204 221 196 206 228 227 229 265 298 370 473 642 727 768 625 433 334 223 192 214 185 175 184 179 164 184 171 201 185 187 185 191 207 187 216 217 230 295 384 447 581 636 612 518 376 297 335 372 376 428 491 578 510 446 367 306 207 172 198 181 187 176 187 157 163 185 162 157 149 155 167 185 168 149 173 157 180 175 185 170 173 172 172 171 185 163 173 165 151 154 176 169 195 175 159 168 180 156 154 171 185 161 162 154 160 171 151 172 154 142 192 179 180 203 193 221 235 258 238 209 232 272 282 299 402 470 476 470 381 315 261 225 195 200 196 241 234 266 307 316 311 269 234 214 192 150 167 167 170 203 184 180 215 221 253 271 362 408 562 695 670 636 505 382 324 260 262 219 197 203 177 220 207 201 191 192 208 189 243 213 221 229 213 230 204 205 228 221 182 210 187 167 195 177 175 171 183 155 165 174 135 153 156 185 132 166 171 145 174 184 185 209 239 259 283 354 446 444 443 364 326 330 386 486 545 550 506 424 327 290 291 313 299 278 297 271 323 409 439 439 382 307 272 241 211 210 198 212 212 220 238 288 249 241 253 226 257 233 348 342 494 617 865 1229 1408 1695 2132 2191 1923 1720 1497 1201 1027 831 697 508 399 314 306 275 217 213 202 184 196 178 168 160 181 157 170 211 219 223 219 199 212 225 182 190 172 169 188 199 184 175 203 198 169 181 241 225 291 377 483 701 906 914 857 733 460 342 233 250 163 172 187 218 204 251 223 229 208 230 231 237 209 172 188 166 180 189 181 207 171 231 201 225 186 211 214 209 241 251 336 427 454 430 383 332 276 179 189 155 156 168 146 164 145 127 144 144 139 167 171 180 213 237 292 298 276 299 235 202 216 168 163 167 196 199 185 227 299 393 434 474 442 453 376 333 268 205 209 183 210 182 204 257 288 390 478 539 583 518 509 518 514 485 453 357 330 280 254 227 280 296 354 286 335 255 232 166 181 151 173 184 167 157 173 153 183 135 140 169 164 143 148 149 146 155 135 160 164 171 181 203 222 226 233 236 187 207 195 180 195 180 178 192 173 160 161 152 177 148 159 167 165 185 169 188 264 288 287 265 240 258 215 256 255 291 252 258 230 217 222 166 178 162 141 161 148 160 123 162 159 150 144 146 147 136 193 237 225 239 226 214 202 198 151 175 161 169 203 166 166 209 173 219 196 210 298 345 490 515 470 484 435 380 294 224 179 173 170 149 128 153 158 164 147 151 164 151 183 169 160 146 187 166 163 165 137 158 133 157 133 137 152 132 149 145 126 137 163 138 173 199 236 215 219 235 236 211 202 168 188 153 149 159 133 133 137 143 128 137 180 182 213 203 217 222 205 188 185 180 163 179 157 144 152 171 204 210 205 204 236 224 222 246 242 233 202 216 194 166 157 191 182 167 178 181 175 169 143 174 145 153 122 162 136 161 180 142 154 113 135 135 137 128 145 154 145 150 161 134 142 152 159 148 137 145 118 126 124 128 144 128 116 107 122 140 112 131 143 136 141 119 157 164 157 200 184 200 209 190 198 193 193 193 190 187 163 152 170 179 170 126 152 131 150 136 161 156 156 152 144 150 146 127 163 152 120 130 141 130 121 126 130 119 136 126 137 128 121 104 121 144 128 138 131 109 133 124 136 117 132 104 104 146 107 109 123 131 125 119 144 132 144 163 148 125 153 123 139 139 159 147 131 106 132 122 129 145 143 131 142 142 150 137 134 147 104 135 110 118 131 135 115 133 139 137 152 171 147 175 171 172 187 157 155 146 147 128 132 162 170 171 148 141 168 153 145 135 112 134 138 164 127 155 161 178 155 159 157 146 109 145 122 137 127 128 143 133 136 130 133 127 122 115 109 144 99 125 113 135 101 130 129 123 137 161 187 205 169 158 167 156 203 196 151 159 184 163 159 154 137 142 151 118 133 132 132 127 126 116 144 133 134 130 113 126 129 147 123 119 160 139 135 125 139 118 105 130 112 133 145 152 157 163 136 137 164 157 166 166 115 119 144 141 140 137 152 139 130 123 139 119 129 116 102 92 109 126 158 148 127 139 114 141 122 111 114 140 111 122 115 130 113 140 129 132 117 99 130 125 135 115 131 160 119 152 144 137 132 162 186 237 208 224 203 184 170 176 149 143 165 151 136 127 138 124 128 148 127 153 112 149 163 131 156 180 160 133 163 149 182 149 135 118 128 146 136 131 112 126 126 124 119 116 128 118 135 135 129 128 151 130 129 120 126 118 121 129 145 149 152 144 153 132 141 155 139 130 127 143 109 122 126</intensities>
			</dataPoints>
		</scan>
	</xrdMeasurement>
</xrdMeasurements>
