# Supplementary material for: The seventh blind test of crystal structure prediction: structure generation methods
Source: Acta Crystallogr B Struct Sci Cryst Eng Mater. 2024 Dec 1;80(Pt 6):517–47. doi: 10.1107/S2052520624007492 (PMC11789161; doi:10.1107/S2052520624007492)
Supplement: Supplementary file 4 [file b-80-00517-sup4.zip › SI_D/Additional_Experimental_data/XXXII_pxrd/Type H 805711-11-A4.xy]

3.01313 743.000
3.03939 804.000
3.06565 777.000
3.09191 740.000
3.11817 767.000
3.14443 732.000
3.17069 708.000
3.19695 722.000
3.22321 785.000
3.24948 673.000
3.27574 700.000
3.30200 698.000
3.32826 711.000
3.35452 785.000
3.38078 743.000
3.40704 708.000
3.43330 686.000
3.45956 692.000
3.48582 732.000
3.51208 713.000
3.53834 702.000
3.56460 659.000
3.59086 670.000
3.61712 686.000
3.64338 606.000
3.66964 663.000
3.69591 640.000
3.72217 592.000
3.74843 668.000
3.77469 673.000
3.80095 636.000
3.82721 686.000
3.85347 682.000
3.87973 620.000
3.90599 596.000
3.93225 611.000
3.95851 634.000
3.98477 648.000
4.01103 634.000
4.03729 628.000
4.06355 668.000
4.08981 636.000
4.11607 628.000
4.14233 613.000
4.16860 587.000
4.19486 609.000
4.22112 638.000
4.24738 638.000
4.27364 598.000
4.29990 592.000
4.32616 551.000
4.35242 598.000
4.37868 633.000
4.40494 589.000
4.43120 586.000
4.45746 601.000
4.48372 545.000
4.50998 616.000
4.53624 618.000
4.56250 608.000
4.58876 595.000
4.61503 567.000
4.64129 580.000
4.66755 578.000
4.69381 607.000
4.72007 588.000
4.74633 567.000
4.77259 588.000
4.79885 609.000
4.82511 536.000
4.85137 538.000
4.87763 587.000
4.90389 552.000
4.93015 562.000
4.95641 569.000
4.98267 538.000
5.00893 561.000
5.03519 515.000
5.06145 505.000
5.08772 486.000
5.11398 480.000
5.14024 478.000
5.16650 524.000
5.19276 475.000
5.21902 474.000
5.24528 504.000
5.27154 465.000
5.29780 480.000
5.32406 461.000
5.35032 490.000
5.37658 448.000
5.40284 469.000
5.42910 454.000
5.45536 456.000
5.48162 521.000
5.50788 459.000
5.53415 518.000
5.56041 514.000
5.58667 479.000
5.61293 438.000
5.63919 454.000
5.66545 431.000
5.69171 420.000
5.71797 436.000
5.74423 416.000
5.77049 421.000
5.79675 371.000
5.82301 363.000
5.84927 374.000
5.87553 372.000
5.90179 397.000
5.92805 395.000
5.95431 416.000
5.98057 437.000
6.00684 378.000
6.03310 365.000
6.05936 410.000
6.08562 375.000
6.11188 323.000
6.13814 356.000
6.16440 379.000
6.19066 360.000
6.21692 340.000
6.24318 348.000
6.26944 345.000
6.29570 348.000
6.32196 338.000
6.34822 325.000
6.37448 356.000
6.40074 342.000
6.42700 333.000
6.45326 333.000
6.47953 327.000
6.50579 312.000
6.53205 327.000
6.55831 273.000
6.58457 314.000
6.61083 299.000
6.63709 284.000
6.66335 314.000
6.68961 323.000
6.71587 310.000
6.74213 308.000
6.76839 303.000
6.79465 277.000
6.82091 291.000
6.84717 280.000
6.87343 292.000
6.89969 292.000
6.92596 285.000
6.95222 282.000
6.97848 289.000
7.00474 286.000
7.03100 280.000
7.05726 253.000
7.08352 266.000
7.10978 270.000
7.13604 236.000
7.16230 247.000
7.18856 287.000
7.21482 271.000
7.24108 268.000
7.26734 279.000
7.29360 218.000
7.31986 251.000
7.34612 262.000
7.37238 232.000
7.39865 269.000
7.42491 272.000
7.45117 217.000
7.47743 236.000
7.50369 229.000
7.52995 230.000
7.55621 222.000
7.58247 230.000
7.60873 260.000
7.63499 249.000
7.66125 231.000
7.68751 223.000
7.71377 248.000
7.74003 211.000
7.76629 248.000
7.79255 240.000
7.81881 204.000
7.84508 225.000
7.87134 232.000
7.89760 203.000
7.92386 205.000
7.95012 241.000
7.97638 212.000
8.00264 245.000
8.02890 213.000
8.05516 207.000
8.08142 223.000
8.10768 203.000
8.13394 247.000
8.16020 227.000
8.18646 229.000
8.21272 245.000
8.23898 215.000
8.26524 216.000
8.29150 234.000
8.31777 254.000
8.34403 229.000
8.37029 203.000
8.39655 226.000
8.42281 224.000
8.44907 238.000
8.47533 241.000
8.50159 238.000
8.52785 232.000
8.55411 215.000
8.58037 207.000
8.60663 220.000
8.63289 259.000
8.65915 278.000
8.68541 271.000
8.71167 251.000
8.73793 266.000
8.76420 257.000
8.79046 316.000
8.81672 350.000
8.84298 359.000
8.86924 389.000
8.89550 388.000
8.92176 314.000
8.94802 265.000
8.97428 236.000
9.00054 213.000
9.02680 214.000
9.05306 191.000
9.07932 204.000
9.10558 233.000
9.13184 235.000
9.15810 205.000
9.18436 225.000
9.21062 219.000
9.23689 194.000
9.26315 206.000
9.28941 231.000
9.31567 210.000
9.34193 218.000
9.36819 197.000
9.39445 210.000
9.42071 220.000
9.44697 208.000
9.47323 230.000
9.49949 203.000
9.52575 189.000
9.55201 210.000
9.57827 214.000
9.60453 211.000
9.63079 223.000
9.65705 192.000
9.68332 219.000
9.70958 221.000
9.73584 207.000
9.76210 248.000
9.78836 218.000
9.81462 256.000
9.84088 214.000
9.86714 269.000
9.89340 262.000
9.91966 276.000
9.94592 318.000
9.97218 320.000
9.99844 380.000
10.02470 413.000
10.05096 586.000
10.07722 619.000
10.10348 634.000
10.12974 484.000
10.15601 364.000
10.18227 292.000
10.20853 249.000
10.23479 224.000
10.26105 220.000
10.28731 222.000
10.31357 202.000
10.33983 217.000
10.36609 202.000
10.39235 226.000
10.41861 224.000
10.44487 241.000
10.47113 217.000
10.49739 215.000
10.52365 224.000
10.54991 232.000
10.57617 274.000
10.60244 250.000
10.62870 267.000
10.65496 284.000
10.68122 257.000
10.70748 327.000
10.73374 377.000
10.76000 460.000
10.78626 422.000
10.81252 435.000
10.83878 348.000
10.86504 325.000
10.89130 273.000
10.91756 327.000
10.94382 299.000
10.97008 367.000
10.99634 385.000
11.02260 387.000
11.04886 354.000
11.07513 289.000
11.10139 244.000
11.12765 203.000
11.15391 182.000
11.18017 201.000
11.20643 210.000
11.23269 203.000
11.25895 226.000
11.28521 177.000
11.31147 193.000
11.33773 220.000
11.36399 177.000
11.39025 188.000
11.41651 195.000
11.44277 187.000
11.46903 206.000
11.49529 177.000
11.52155 209.000
11.54782 185.000
11.57408 242.000
11.60034 189.000
11.62660 223.000
11.65286 207.000
11.67912 228.000
11.70538 252.000
11.73164 222.000
11.75790 236.000
11.78416 185.000
11.81042 176.000
11.83668 205.000
11.86294 175.000
11.88920 218.000
11.91546 207.000
11.94172 194.000
11.96798 176.000
11.99425 197.000
12.02051 223.000
12.04677 217.000
12.07303 226.000
12.09929 200.000
12.12555 188.000
12.15181 198.000
12.17807 184.000
12.20433 191.000
12.23059 170.000
12.25685 195.000
12.28311 182.000
12.30937 153.000
12.33563 178.000
12.36189 208.000
12.38815 185.000
12.41441 163.000
12.44067 200.000
12.46694 170.000
12.49320 190.000
12.51946 181.000
12.54572 202.000
12.57198 175.000
12.59824 189.000
12.62450 174.000
12.65076 199.000
12.67702 208.000
12.70328 192.000
12.72954 193.000
12.75580 175.000
12.78206 195.000
12.80832 181.000
12.83458 183.000
12.86084 176.000
12.88710 193.000
12.91337 197.000
12.93963 184.000
12.96589 221.000
12.99215 244.000
13.01841 215.000
13.04467 213.000
13.07093 191.000
13.09719 199.000
13.12345 157.000
13.14971 177.000
13.17597 185.000
13.20223 184.000
13.22849 190.000
13.25475 191.000
13.28101 178.000
13.30727 204.000
13.33353 221.000
13.35979 196.000
13.38606 206.000
13.41232 228.000
13.43858 227.000
13.46484 229.000
13.49110 265.000
13.51736 298.000
13.54362 370.000
13.56988 473.000
13.59614 642.000
13.62240 727.000
13.64866 768.000
13.67492 625.000
13.70118 433.000
13.72744 334.000
13.75370 223.000
13.77996 192.000
13.80622 214.000
13.83249 185.000
13.85875 175.000
13.88501 184.000
13.91127 179.000
13.93753 164.000
13.96379 184.000
13.99005 171.000
14.01631 201.000
14.04257 185.000
14.06883 187.000
14.09509 185.000
14.12135 191.000
14.14761 207.000
14.17387 187.000
14.20013 216.000
14.22639 217.000
14.25265 230.000
14.27891 295.000
14.30518 384.000
14.33144 447.000
14.35770 581.000
14.38396 636.000
14.41022 612.000
14.43648 518.000
14.46274 376.000
14.48900 297.000
14.51526 335.000
14.54152 372.000
14.56778 376.000
14.59404 428.000
14.62030 491.000
14.64656 578.000
14.67282 510.000
14.69908 446.000
14.72534 367.000
14.75161 306.000
14.77787 207.000
14.80413 172.000
14.83039 198.000
14.85665 181.000
14.88291 187.000
14.90917 176.000
14.93543 187.000
14.96169 157.000
14.98795 163.000
15.01421 185.000
15.04047 162.000
15.06673 157.000
15.09299 149.000
15.11925 155.000
15.14551 167.000
15.17177 185.000
15.19803 168.000
15.22430 149.000
15.25056 173.000
15.27682 157.000
15.30308 180.000
15.32934 175.000
15.35560 185.000
15.38186 170.000
15.40812 173.000
15.43438 172.000
15.46064 172.000
15.48690 171.000
15.51316 185.000
15.53942 163.000
15.56568 173.000
15.59194 165.000
15.61820 151.000
15.64446 154.000
15.67073 176.000
15.69699 169.000
15.72325 195.000
15.74951 175.000
15.77577 159.000
15.80203 168.000
15.82829 180.000
15.85455 156.000
15.88081 154.000
15.90707 171.000
15.93333 185.000
15.95959 161.000
15.98585 162.000
16.01211 154.000
16.03837 160.000
16.06463 171.000
16.09089 151.000
16.11715 172.000
16.14342 154.000
16.16968 142.000
16.19594 192.000
16.22220 179.000
16.24846 180.000
16.27472 203.000
16.30098 193.000
16.32724 221.000
16.35350 235.000
16.37976 258.000
16.40602 238.000
16.43228 209.000
16.45854 232.000
16.48480 272.000
16.51106 282.000
16.53732 299.000
16.56358 402.000
16.58984 470.000
16.61611 476.000
16.64237 470.000
16.66863 381.000
16.69489 315.000
16.72115 261.000
16.74741 225.000
16.77367 195.000
16.79993 200.000
16.82619 196.000
16.85245 241.000
16.87871 234.000
16.90497 266.000
16.93123 307.000
16.95749 316.000
16.98375 311.000
17.01001 269.000
17.03627 234.000
17.06254 214.000
17.08880 192.000
17.11506 150.000
17.14132 167.000
17.16758 167.000
17.19384 170.000
17.22010 203.000
17.24636 184.000
17.27262 180.000
17.29888 215.000
17.32514 221.000
17.35140 253.000
17.37766 271.000
17.40392 362.000
17.43018 408.000
17.45644 562.000
17.48270 695.000
17.50896 670.000
17.53523 636.000
17.56149 505.000
17.58775 382.000
17.61401 324.000
17.64027 260.000
17.66653 262.000
17.69279 219.000
17.71905 197.000
17.74531 203.000
17.77157 177.000
17.79783 220.000
17.82409 207.000
17.85035 201.000
17.87661 191.000
17.90287 192.000
17.92913 208.000
17.95539 189.000
17.98166 243.000
18.00792 213.000
18.03418 221.000
18.06044 229.000
18.08670 213.000
18.11296 230.000
18.13922 204.000
18.16548 205.000
18.19174 228.000
18.21800 221.000
18.24426 182.000
18.27052 210.000
18.29678 187.000
18.32304 167.000
18.34930 195.000
18.37556 177.000
18.40182 175.000
18.42808 171.000
18.45435 183.000
18.48061 155.000
18.50687 165.000
18.53313 174.000
18.55939 135.000
18.58565 153.000
18.61191 156.000
18.63817 185.000
18.66443 132.000
18.69069 166.000
18.71695 171.000
18.74321 145.000
18.76947 174.000
18.79573 184.000
18.82199 185.000
18.84825 209.000
18.87451 239.000
18.90078 259.000
18.92704 283.000
18.95330 354.000
18.97956 446.000
19.00582 444.000
19.03208 443.000
19.05834 364.000
19.08460 326.000
19.11086 330.000
19.13712 386.000
19.16338 486.000
19.18964 545.000
19.21590 550.000
19.24216 506.000
19.26842 424.000
19.29468 327.000
19.32094 290.000
19.34720 291.000
19.37347 313.000
19.39973 299.000
19.42599 278.000
19.45225 297.000
19.47851 271.000
19.50477 323.000
19.53103 409.000
19.55729 439.000
19.58355 439.000
19.60981 382.000
19.63607 307.000
19.66233 272.000
19.68859 241.000
19.71485 211.000
19.74111 210.000
19.76737 198.000
19.79363 212.000
19.81990 212.000
19.84616 220.000
19.87242 238.000
19.89868 288.000
19.92494 249.000
19.95120 241.000
19.97746 253.000
20.00372 226.000
20.02998 257.000
20.05624 233.000
20.08250 348.000
20.10876 342.000
20.13502 494.000
20.16128 617.000
20.18754 865.000
20.21380 1229.000
20.24006 1408.000
20.26632 1695.000
20.29259 2132.000
20.31885 2191.000
20.34511 1923.000
20.37137 1720.000
20.39763 1497.000
20.42389 1201.000
20.45015 1027.000
20.47641 831.000
20.50267 697.000
20.52893 508.000
20.55519 399.000
20.58145 314.000
20.60771 306.000
20.63397 275.000
20.66023 217.000
20.68649 213.000
20.71275 202.000
20.73902 184.000
20.76528 196.000
20.79154 178.000
20.81780 168.000
20.84406 160.000
20.87032 181.000
20.89658 157.000
20.92284 170.000
20.94910 211.000
20.97536 219.000
21.00162 223.000
21.02788 219.000
21.05414 199.000
21.08040 212.000
21.10666 225.000
21.13292 182.000
21.15918 190.000
21.18544 172.000
21.21171 169.000
21.23797 188.000
21.26423 199.000
21.29049 184.000
21.31675 175.000
21.34301 203.000
21.36927 198.000
21.39553 169.000
21.42179 181.000
21.44805 241.000
21.47431 225.000
21.50057 291.000
21.52683 377.000
21.55309 483.000
21.57935 701.000
21.60561 906.000
21.63187 914.000
21.65813 857.000
21.68440 733.000
21.71066 460.000
21.73692 342.000
21.76318 233.000
21.78944 250.000
21.81570 163.000
21.84196 172.000
21.86822 187.000
21.89448 218.000
21.92074 204.000
21.94700 251.000
21.97326 223.000
21.99952 229.000
22.02578 208.000
22.05204 230.000
22.07830 231.000
22.10456 237.000
22.13083 209.000
22.15709 172.000
22.18335 188.000
22.20961 166.000
22.23587 180.000
22.26213 189.000
22.28839 181.000
22.31465 207.000
22.34091 171.000
22.36717 231.000
22.39343 201.000
22.41969 225.000
22.44595 186.000
22.47221 211.000
22.49847 214.000
22.52473 209.000
22.55099 241.000
22.57725 251.000
22.60352 336.000
22.62978 427.000
22.65604 454.000
22.68230 430.000
22.70856 383.000
22.73482 332.000
22.76108 276.000
22.78734 179.000
22.81360 189.000
22.83986 155.000
22.86612 156.000
22.89238 168.000
22.91864 146.000
22.94490 164.000
22.97116 145.000
22.99742 127.000
23.02368 144.000
23.04995 144.000
23.07621 139.000
23.10247 167.000
23.12873 171.000
23.15499 180.000
23.18125 213.000
23.20751 237.000
23.23377 292.000
23.26003 298.000
23.28629 276.000
23.31255 299.000
23.33881 235.000
23.36507 202.000
23.39133 216.000
23.41759 168.000
23.44385 163.000
23.47011 167.000
23.49637 196.000
23.52264 199.000
23.54890 185.000
23.57516 227.000
23.60142 299.000
23.62768 393.000
23.65394 434.000
23.68020 474.000
23.70646 442.000
23.73272 453.000
23.75898 376.000
23.78524 333.000
23.81150 268.000
23.83776 205.000
23.86402 209.000
23.89028 183.000
23.91654 210.000
23.94280 182.000
23.96907 204.000
23.99533 257.000
24.02159 288.000
24.04785 390.000
24.07411 478.000
24.10037 539.000
24.12663 583.000
24.15289 518.000
24.17915 509.000
24.20541 518.000
24.23167 514.000
24.25793 485.000
24.28419 453.000
24.31045 357.000
24.33671 330.000
24.36297 280.000
24.38923 254.000
24.41549 227.000
24.44176 280.000
24.46802 296.000
24.49428 354.000
24.52054 286.000
24.54680 335.000
24.57306 255.000
24.59932 232.000
24.62558 166.000
24.65184 181.000
24.67810 151.000
24.70436 173.000
24.73062 184.000
24.75688 167.000
24.78314 157.000
24.80940 173.000
24.83566 153.000
24.86192 183.000
24.88819 135.000
24.91445 140.000
24.94071 169.000
24.96697 164.000
24.99323 143.000
25.01949 148.000
25.04575 149.000
25.07201 146.000
25.09827 155.000
25.12453 135.000
25.15079 160.000
25.17705 164.000
25.20331 171.000
25.22957 181.000
25.25583 203.000
25.28209 222.000
25.30835 226.000
25.33461 233.000
25.36088 236.000
25.38714 187.000
25.41340 207.000
25.43966 195.000
25.46592 180.000
25.49218 195.000
25.51844 180.000
25.54470 178.000
25.57096 192.000
25.59722 173.000
25.62348 160.000
25.64974 161.000
25.67600 152.000
25.70226 177.000
25.72852 148.000
25.75478 159.000
25.78104 167.000
25.80731 165.000
25.83357 185.000
25.85983 169.000
25.88609 188.000
25.91235 264.000
25.93861 288.000
25.96487 287.000
25.99113 265.000
26.01739 240.000
26.04365 258.000
26.06991 215.000
26.09617 256.000
26.12243 255.000
26.14869 291.000
26.17495 252.000
26.20121 258.000
26.22747 230.000
26.25373 217.000
26.28000 222.000
26.30626 166.000
26.33252 178.000
26.35878 162.000
26.38504 141.000
26.41130 161.000
26.43756 148.000
26.46382 160.000
26.49008 123.000
26.51634 162.000
26.54260 159.000
26.56886 150.000
26.59512 144.000
26.62138 146.000
26.64764 147.000
26.67390 136.000
26.70016 193.000
26.72642 237.000
26.75269 225.000
26.77895 239.000
26.80521 226.000
26.83147 214.000
26.85773 202.000
26.88399 198.000
26.91025 151.000
26.93651 175.000
26.96277 161.000
26.98903 169.000
27.01529 203.000
27.04155 166.000
27.06781 166.000
27.09407 209.000
27.12033 173.000
27.14659 219.000
27.17285 196.000
27.19912 210.000
27.22538 298.000
27.25164 345.000
27.27790 490.000
27.30416 515.000
27.33042 470.000
27.35668 484.000
27.38294 435.000
27.40920 380.000
27.43546 294.000
27.46172 224.000
27.48798 179.000
27.51424 173.000
27.54050 170.000
27.56676 149.000
27.59302 128.000
27.61928 153.000
27.64554 158.000
27.67181 164.000
27.69807 147.000
27.72433 151.000
27.75059 164.000
27.77685 151.000
27.80311 183.000
27.82937 169.000
27.85563 160.000
27.88189 146.000
27.90815 187.000
27.93441 166.000
27.96067 163.000
27.98693 165.000
28.01319 137.000
28.03945 158.000
28.06571 133.000
28.09197 157.000
28.11824 133.000
28.14450 137.000
28.17076 152.000
28.19702 132.000
28.22328 149.000
28.24954 145.000
28.27580 126.000
28.30206 137.000
28.32832 163.000
28.35458 138.000
28.38084 173.000
28.40710 199.000
28.43336 236.000
28.45962 215.000
28.48588 219.000
28.51214 235.000
28.53840 236.000
28.56466 211.000
28.59093 202.000
28.61719 168.000
28.64345 188.000
28.66971 153.000
28.69597 149.000
28.72223 159.000
28.74849 133.000
28.77475 133.000
28.80101 137.000
28.82727 143.000
28.85353 128.000
28.87979 137.000
28.90605 180.000
28.93231 182.000
28.95857 213.000
28.98483 203.000
29.01109 217.000
29.03736 222.000
29.06362 205.000
29.08988 188.000
29.11614 185.000
29.14240 180.000
29.16866 163.000
29.19492 179.000
29.22118 157.000
29.24744 144.000
29.27370 152.000
29.29996 171.000
29.32622 204.000
29.35248 210.000
29.37874 205.000
29.40500 204.000
29.43126 236.000
29.45752 224.000
29.48378 222.000
29.51005 246.000
29.53631 242.000
29.56257 233.000
29.58883 202.000
29.61509 216.000
29.64135 194.000
29.66761 166.000
29.69387 157.000
29.72013 191.000
29.74639 182.000
29.77265 167.000
29.79891 178.000
29.82517 181.000
29.85143 175.000
29.87769 169.000
29.90395 143.000
29.93021 174.000
29.95648 145.000
29.98274 153.000
30.00900 122.000
30.03526 162.000
30.06152 136.000
30.08778 161.000
30.11404 180.000
30.14030 142.000
30.16656 154.000
30.19282 113.000
30.21908 135.000
30.24534 135.000
30.27160 137.000
30.29786 128.000
30.32412 145.000
30.35038 154.000
30.37664 145.000
30.40290 150.000
30.42917 161.000
30.45543 134.000
30.48169 142.000
30.50795 152.000
30.53421 159.000
30.56047 148.000
30.58673 137.000
30.61299 145.000
30.63925 118.000
30.66551 126.000
30.69177 124.000
30.71803 128.000
30.74429 144.000
30.77055 128.000
30.79681 116.000
30.82307 107.000
30.84933 122.000
30.87560 140.000
30.90186 112.000
30.92812 131.000
30.95438 143.000
30.98064 136.000
31.00690 141.000
31.03316 119.000
31.05942 157.000
31.08568 164.000
31.11194 157.000
31.13820 200.000
31.16446 184.000
31.19072 200.000
31.21698 209.000
31.24324 190.000
31.26950 198.000
31.29576 193.000
31.32202 193.000
31.34829 193.000
31.37455 190.000
31.40081 187.000
31.42707 163.000
31.45333 152.000
31.47959 170.000
31.50585 179.000
31.53211 170.000
31.55837 126.000
31.58463 152.000
31.61089 131.000
31.63715 150.000
31.66341 136.000
31.68967 161.000
31.71593 156.000
31.74219 156.000
31.76845 152.000
31.79472 144.000
31.82098 150.000
31.84724 146.000
31.87350 127.000
31.89976 163.000
31.92602 152.000
31.95228 120.000
31.97854 130.000
32.00480 141.000
32.03106 130.000
32.05732 121.000
32.08358 126.000
32.10984 130.000
32.13610 119.000
32.16236 136.000
32.18862 126.000
32.21488 137.000
32.24114 128.000
32.26741 121.000
32.29367 104.000
32.31993 121.000
32.34619 144.000
32.37245 128.000
32.39871 138.000
32.42497 131.000
32.45123 109.000
32.47749 133.000
32.50375 124.000
32.53001 136.000
32.55627 117.000
32.58253 132.000
32.60879 104.000
32.63505 104.000
32.66131 146.000
32.68757 107.000
32.71383 109.000
32.74010 123.000
32.76636 131.000
32.79262 125.000
32.81888 119.000
32.84514 144.000
32.87140 132.000
32.89766 144.000
32.92392 163.000
32.95018 148.000
32.97644 125.000
33.00270 153.000
33.02896 123.000
33.05522 139.000
33.08148 139.000
33.10774 159.000
33.13400 147.000
33.16026 131.000
33.18653 106.000
33.21279 132.000
33.23905 122.000
33.26531 129.000
33.29157 145.000
33.31783 143.000
33.34409 131.000
33.37035 142.000
33.39661 142.000
33.42287 150.000
33.44913 137.000
33.47539 134.000
33.50165 147.000
33.52791 104.000
33.55417 135.000
33.58043 110.000
33.60669 118.000
33.63295 131.000
33.65922 135.000
33.68548 115.000
33.71174 133.000
33.73800 139.000
33.76426 137.000
33.79052 152.000
33.81678 171.000
33.84304 147.000
33.86930 175.000
33.89556 171.000
33.92182 172.000
33.94808 187.000
33.97434 157.000
34.00060 155.000
34.02686 146.000
34.05312 147.000
34.07938 128.000
34.10565 132.000
34.13191 162.000
34.15817 170.000
34.18443 171.000
34.21069 148.000
34.23695 141.000
34.26321 168.000
34.28947 153.000
34.31573 145.000
34.34199 135.000
34.36825 112.000
34.39451 134.000
34.42077 138.000
34.44703 164.000
34.47329 127.000
34.49955 155.000
34.52581 161.000
34.55207 178.000
34.57834 155.000
34.60460 159.000
34.63086 157.000
34.65712 146.000
34.68338 109.000
34.70964 145.000
34.73590 122.000
34.76216 137.000
34.78842 127.000
34.81468 128.000
34.84094 143.000
34.86720 133.000
34.89346 136.000
34.91972 130.000
34.94598 133.000
34.97224 127.000
34.99850 122.000
35.02477 115.000
35.05103 109.000
35.07729 144.000
35.10355 99.000
35.12981 125.000
35.15607 113.000
35.18233 135.000
35.20859 101.000
35.23485 130.000
35.26111 129.000
35.28737 123.000
35.31363 137.000
35.33989 161.000
35.36615 187.000
35.39241 205.000
35.41867 169.000
35.44493 158.000
35.47119 167.000
35.49746 156.000
35.52372 203.000
35.54998 196.000
35.57624 151.000
35.60250 159.000
35.62876 184.000
35.65502 163.000
35.68128 159.000
35.70754 154.000
35.73380 137.000
35.76006 142.000
35.78632 151.000
35.81258 118.000
35.83884 133.000
35.86510 132.000
35.89136 132.000
35.91762 127.000
35.94389 126.000
35.97015 116.000
35.99641 144.000
36.02267 133.000
36.04893 134.000
36.07519 130.000
36.10145 113.000
36.12771 126.000
36.15397 129.000
36.18023 147.000
36.20649 123.000
36.23275 119.000
36.25901 160.000
36.28527 139.000
36.31153 135.000
36.33779 125.000
36.36405 139.000
36.39031 118.000
36.41658 105.000
36.44284 130.000
36.46910 112.000
36.49536 133.000
36.52162 145.000
36.54788 152.000
36.57414 157.000
36.60040 163.000
36.62666 136.000
36.65292 137.000
36.67918 164.000
36.70544 157.000
36.73170 166.000
36.75796 166.000
36.78422 115.000
36.81048 119.000
36.83674 144.000
36.86301 141.000
36.88927 140.000
36.91553 137.000
36.94179 152.000
36.96805 139.000
36.99431 130.000
37.02057 123.000
37.04683 139.000
37.07309 119.000
37.09935 129.000
37.12561 116.000
37.15187 102.000
37.17813 92.000
37.20439 109.000
37.23065 126.000
37.25691 158.000
37.28317 148.000
37.30943 127.000
37.33570 139.000
37.36196 114.000
37.38822 141.000
37.41448 122.000
37.44074 111.000
37.46700 114.000
37.49326 140.000
37.51952 111.000
37.54578 122.000
37.57204 115.000
37.59830 130.000
37.62456 113.000
37.65082 140.000
37.67708 129.000
37.70334 132.000
37.72960 117.000
37.75586 99.000
37.78212 130.000
37.80839 125.000
37.83465 135.000
37.86091 115.000
37.88717 131.000
37.91343 160.000
37.93969 119.000
37.96595 152.000
37.99221 144.000
38.01847 137.000
38.04473 132.000
38.07099 162.000
38.09725 186.000
38.12351 237.000
38.14977 208.000
38.17603 224.000
38.20229 203.000
38.22855 184.000
38.25482 170.000
38.28108 176.000
38.30734 149.000
38.33360 143.000
38.35986 165.000
38.38612 151.000
38.41238 136.000
38.43864 127.000
38.46490 138.000
38.49116 124.000
38.51742 128.000
38.54368 148.000
38.56994 127.000
38.59620 153.000
38.62246 112.000
38.64872 149.000
38.67498 163.000
38.70124 131.000
38.72751 156.000
38.75377 180.000
38.78003 160.000
38.80629 133.000
38.83255 163.000
38.85881 149.000
38.88507 182.000
38.91133 149.000
38.93759 135.000
38.96385 118.000
38.99011 128.000
39.01637 146.000
39.04263 136.000
39.06889 131.000
39.09515 112.000
39.12141 126.000
39.14767 126.000
39.17394 124.000
39.20020 119.000
39.22646 116.000
39.25272 128.000
39.27898 118.000
39.30524 135.000
39.33150 135.000
39.35776 129.000
39.38402 128.000
39.41028 151.000
39.43654 130.000
39.46280 129.000
39.48906 120.000
39.51532 126.000
39.54158 118.000
39.56784 121.000
39.59410 129.000
39.62036 145.000
39.64663 149.000
39.67289 152.000
39.69915 144.000
39.72541 153.000
39.75167 132.000
39.77793 141.000
39.80419 155.000
39.83045 139.000
39.85671 130.000
39.88297 127.000
39.90923 143.000
39.93549 109.000
39.96175 122.000
39.98801 126.000
