# Supplementary material for: The seventh blind test of crystal structure prediction: structure generation methods
Source: Acta Crystallogr B Struct Sci Cryst Eng Mater. 2024 Dec 1;80(Pt 6):517–47. doi: 10.1107/S2052520624007492 (PMC11789161; doi:10.1107/S2052520624007492)
Supplement: Supplementary file 4 [file b-80-00517-sup4.zip › SI_D/Additional_Experimental_data/XXXII_pxrd/Type H 805711-17-A1.xrdml]

<?xml version="1.0" encoding="UTF-8"?>
<xrdMeasurements xmlns="http://www.xrdml.com/XRDMeasurement/1.5" xmlns:xsi="http://www.w3.org/2001/XMLSchema-instance" xsi:schemaLocation="http://www.xrdml.com/XRDMeasurement/1.5 http://www.xrdml.com/XRDMeasurement/1.5/XRDMeasurement.xsd" status="Completed">
	<comment>
		<entry>Configuration=Programmable x,y,z stage-Celerator, Owner=User-1, Creation date=11/27/2014 12:05:34 PM</entry>
		<entry>Goniometer=Theta/Theta; Minimum step size 2Theta:0.0001; Minimum step size Omega:0.0001</entry>
		<entry>Sample stage=Programmable x,y,z stage; Minimum step size X:0.01; Minimum step size Y:0.01; Minimum step size Z:0.001</entry>
		<entry>Diffractometer system=EMPYREAN</entry>
		<entry>Measurement program=XYZ Phase-celerator, Owner=User-1, Creation date=11/27/2014 5:39:23 PM</entry>
		<entry>Batch program=XYZ BATCH-celerator, Owner=User-1, Creation date=11/27/2014 5:40:47 PM</entry>
	</comment>
	<sample type="To be analyzed">
		<id>C1_805711-17-A1_XYZ BATCH-celerator</id>
		<name>805711-17-A1_XYZ BATCH-celerator</name>
		<preparedBy></preparedBy>
	</sample>
	<xrdMeasurement measurementType="Scan" status="Completed" sampleMode="Reflection">
		<comment>
			<entry/>
		</comment>
		<usedWavelength intended="K-Alpha 1">
			<kAlpha1 unit="Angstrom">1.5405980</kAlpha1>
			<kAlpha2 unit="Angstrom">1.5444260</kAlpha2>
			<kBeta unit="Angstrom">1.3922500</kBeta>
			<ratioKAlpha2KAlpha1>0.5000</ratioKAlpha2KAlpha1>
		</usedWavelength>
		<incidentBeamPath>
			<radius unit="mm">240.00</radius>
			<xRayTube id="1010048" name="Empyrean XRD tube Cu LFF HR DK381747">
				<tension unit="kV">45</tension>
				<current unit="mA">40</current>
				<anodeMaterial>Cu</anodeMaterial>
				<focus type="Line">
					<length unit="mm">12.0</length>
					<width unit="mm">0.4</width>
					<takeOffAngle unit="deg">6.0</takeOffAngle>
				</focus>
			</xRayTube>
			<filter id="20010004" name="Beta-filter Nickel">
				<material>Ni</material>
				<thickness unit="mm">0.020</thickness>
			</filter>
			<sollerSlit id="21010002" name="Soller slits 0.04 rad.">
				<opening unit="rad">0.0400</opening>
			</sollerSlit>
			<mask id="22080002" name="Fixed incident beam mask 10 mm">
				<width unit="mm">6.60</width>
			</mask>
			<antiScatterSlit id="22010004" name="Fixed slit 1/2°" xsi:type="fixedAntiScatterSlitType">
				<height unit="mm">0.76</height>
			</antiScatterSlit>
			<divergenceSlit id="22010012" name="Programmable divergence slit" xsi:type="automaticDivergenceSlitType">
				<distanceToSample unit="mm">140.00</distanceToSample>
				<irradiatedLength unit="mm">10.0</irradiatedLength>
				<offset unit="mm">0.00</offset>
			</divergenceSlit>
		</incidentBeamPath>
		<diffractedBeamPath>
			<radius unit="mm">240.00</radius>
			<sollerSlit id="21010002" name="Soller slits 0.04 rad.">
				<opening unit="rad">0.0400</opening>
			</sollerSlit>
			<detector id="7010013" name="X'Celerator detector" xsi:type="rtmsDetectorType">
				<phd>
					<lowerLevel unit="%">36.0</lowerLevel>
					<upperLevel unit="%">79.0</upperLevel>
				</phd>
				<mode>Scanning</mode>
				<activeLength unit="deg">2.1221</activeLength>
			</detector>
		</diffractedBeamPath>
		<scan appendNumber="0" mode="Continuous" scanAxis="Gonio" status="Completed">
			<header>
				<startTimeStamp>2015-06-29T12:25:44+08:00</startTimeStamp>
				<endTimeStamp>2015-06-29T12:31:15+08:00</endTimeStamp>
				<author>
					<name>XRPD</name>
				</author>
				<source>
					<applicationSoftware version="3.0c">Data Collector</applicationSoftware>
					<instrumentControlSoftware version="7.3A">EMPYREAN</instrumentControlSoftware>
					<instrumentID>0000000011088968</instrumentID>
				</source>
			</header>
			<dataPoints>
				<positions axis="2Theta" unit="deg">
					<startPosition>3.00955563</startPosition>
					<endPosition>39.99159388</endPosition>
				</positions>
				<positions axis="Omega" unit="deg">
					<startPosition>1.50477781</startPosition>
					<endPosition>19.99579694</endPosition>
				</positions>
				<positions axis="X" unit="mm">
					<commonPosition>25.50</commonPosition>
				</positions>
				<positions axis="Y" unit="mm">
					<commonPosition>-39.50</commonPosition>
				</positions>
				<positions axis="Z" unit="mm">
					<commonPosition>9.050</commonPosition>
				</positions>
				<commonCountingTime unit="seconds">17.780</commonCountingTime>
				<intensities unit="counts">203 226 212 204 239 242 238 221 205 224 209 210 206 202 231 221 209 181 212 220 215 212 192 194 214 188 212 216 213 193 239 226 199 209 205 200 212 203 200 182 201 215 245 206 210 215 212 189 233 213 206 196 200 231 203 229 227 208 218 245 214 221 242 196 222 240 230 210 215 212 218 204 232 218 203 237 207 231 215 200 233 231 254 244 246 224 224 232 271 215 268 244 238 250 240 256 272 229 244 257 246 269 277 257 239 230 297 242 265 278 283 312 281 288 303 296 259 293 299 306 297 316 291 278 293 271 290 269 313 300 292 296 278 275 320 319 317 337 299 313 311 292 301 287 327 305 299 309 339 276 311 292 311 327 316 318 364 351 329 333 342 333 280 307 295 331 267 311 352 323 279 345 317 319 333 330 346 333 331 334 338 315 352 319 340 320 291 317 323 329 324 363 295 302 338 312 314 313 371 349 315 342 319 330 324 325 315 367 324 374 339 350 331 346 329 325 340 350 348 344 342 353 351 341 389 345 321 345 362 356 344 349 374 337 313 307 337 330 367 342 327 313 352 354 331 317 340 343 356 349 321 338 339 290 344 337 359 334 370 340 320 362 362 379 334 366 336 339 321 331 333 353 328 349 324 339 348 349 318 333 365 339 354 337 337 363 358 349 359 356 342 342 345 320 318 331 331 340 305 364 333 328 364 353 339 343 330 323 356 357 346 336 352 375 351 369 356 336 329 327 358 346 327 338 326 342 319 320 345 312 362 331 346 336 303 325 332 323 326 357 345 390 358 334 352 355 336 368 382 392 403 436 369 426 442 503 549 552 538 455 407 362 315 342 351 318 361 316 338 277 340 325 332 340 315 333 332 350 349 328 348 353 324 350 328 308 328 314 300 332 338 316 349 331 330 324 301 337 308 325 299 327 343 353 334 361 323 315 342 321 351 368 339 345 363 364 354 374 352 399 415 395 407 466 503 530 564 641 708 840 964 890 715 538 374 387 338 338 359 331 333 325 343 325 334 353 307 309 350 334 344 349 348 358 352 352 364 313 365 370 379 345 379 402 403 389 424 460 441 516 589 655 676 616 483 457 358 396 414 420 439 485 508 529 556 520 506 432 404 374 330 312 337 304 346 331 319 292 332 326 349 312 287 327 325 331 340 283 312 304 276 312 323 293 305 309 318 326 300 308 314 346 319 303 336 321 368 355 320 365 342 346 313 325 334 323 278 300 299 304 315 317 330 355 375 334 332 356 327 326 338 300 299 311 296 307 300 306 290 308 305 323 301 313 296 309 309 328 282 279 297 299 302 313 286 328 306 311 283 311 330 301 279 323 318 301 278 307 305 319 280 328 313 301 351 295 302 293 309 339 342 306 328 333 378 346 337 337 305 320 313 324 334 294 299 294 286 355 314 305 319 369 343 340 312 337 345 350 343 343 387 379 386 439 432 479 569 579 665 722 924 1113 1389 1475 1206 946 632 431 392 357 333 334 352 320 288 330 296 327 321 331 316 350 277 327 362 337 325 312 339 331 339 351 331 337 363 353 361 387 399 446 472 442 527 557 726 841 975 1165 1046 841 705 550 512 468 478 501 508 605 635 685 749 722 800 908 926 912 815 650 456 362 367 338 320 287 316 353 332 330 337 324 296 317 315 297 277 304 306 311 311 311 244 299 276 309 325 286 295 314 256 301 317 311 308 269 276 295 294 292 318 306 299 292 336 297 359 319 307 291 306 284 279 301 303 315 287 315 294 299 292 250 278 306 314 304 301 313 302 284 337 288 297 289 276 332 299 289 320 283 313 312 332 292 309 300 349 318 324 332 321 302 377 351 312 341 419 414 437 416 426 406 433 380 414 506 507 525 603 681 743 806 731 833 845 752 691 539 463 378 370 371 330 324 344 339 353 416 402 431 488 559 574 647 598 566 475 425 393 352 344 331 324 341 315 333 342 338 333 353 334 342 369 350 368 421 411 466 508 526 621 680 784 893 1183 1334 1277 1126 967 805 702 636 578 500 462 415 382 423 411 392 351 418 417 365 427 480 428 438 443 431 480 464 477 473 464 468 511 567 514 512 554 519 522 494 500 498 482 490 505 439 441 408 436 386 363 383 357 380 373 327 348 302 290 321 333 356 294 340 333 296 301 318 299 319 271 321 268 290 294 304 320 309 332 313 357 356 345 345 395 436 445 531 612 767 915 1003 969 820 736 606 566 540 551 604 634 784 930 1125 1195 1024 808 780 637 555 464 451 453 554 507 562 499 470 499 492 482 510 577 660 724 789 756 673 572 520 448 414 364 359 340 292 316 301 336 328 338 363 418 387 442 475 477 474 442 435 429 425 390 358 401 452 505 560 662 769 916 1120 1327 1553 1968 2378 2506 2925 3251 3677 4012 3636 3164 2754 2399 2122 1986 1696 1561 1267 1095 925 812 684 655 637 640 577 481 445 391 362 309 348 325 354 318 289 284 279 278 313 302 286 287 290 284 304 327 350 314 366 384 362 369 340 387 334 339 277 259 276 270 256 295 275 267 304 275 272 271 272 289 302 292 319 296 332 352 350 448 474 533 643 839 964 1211 1488 1798 1680 1504 1163 990 749 543 427 366 354 350 324 283 339 295 318 350 332 327 377 324 328 352 317 346 314 379 312 325 332 308 314 311 265 250 269 269 283 240 247 272 283 303 362 313 336 363 351 304 294 280 299 294 288 327 323 333 393 387 516 603 652 713 704 647 590 532 411 340 317 275 250 238 234 239 254 251 252 205 226 246 221 225 214 212 204 239 257 237 240 262 258 278 323 342 404 403 455 542 485 435 393 365 337 295 262 255 252 272 306 250 266 297 249 284 308 294 406 414 433 578 697 785 878 843 749 780 655 556 436 387 336 325 280 270 249 282 297 299 316 350 331 365 404 506 551 663 763 930 905 932 835 829 799 748 787 789 921 850 677 601 579 460 377 399 326 352 341 391 425 460 562 585 553 532 429 398 341 305 278 244 229 227 226 227 249 224 245 239 229 221 251 228 229 251 238 217 252 210 209 209 220 195 180 204 220 224 213 195 206 231 264 228 214 284 277 292 339 343 316 324 366 368 354 319 317 320 294 258 289 271 263 268 295 242 243 249 219 205 197 199 237 215 210 194 205 201 209 210 218 205 214 238 256 302 305 341 389 378 454 445 402 363 383 336 333 343 327 375 402 495 428 430 386 327 326 305 301 250 215 225 208 204 202 215 199 193 208 193 190 205 202 218 177 200 210 205 208 206 216 229 239 249 245 300 326 390 499 441 384 348 352 340 315 245 230 239 190 213 218 212 208 227 258 275 259 268 268 254 283 233 245 271 318 319 382 444 588 744 817 858 779 744 677 666 587 494 387 357 321 288 253 241 204 203 219 192 210 185 179 196 208 183 172 202 189 214 216 219 219 203 225 230 209 246 241 232 249 226 249 213 207 216 197 210 217 188 177 190 197 195 169 177 188 220 191 210 191 210 202 193 208 203 219 214 236 266 333 330 345 284 271 296 326 289 294 292 250 266 220 208 220 185 204 179 184 191 163 175 200 187 191 192 207 187 199 206 240 270 303 307 266 293 292 263 272 290 264 230 247 233 229 231 216 220 200 221 246 217 249 264 279 264 290 301 327 333 351 337 324 307 312 355 326 308 318 274 291 258 240 237 210 247 172 199 217 240 256 264 240 238 258 252 221 232 184 193 158 189 169 192 163 201 200 176 183 192 190 210 189 171 195 205 193 202 174 177 183 194 175 167 165 159 182 164 204 172 146 165 181 195 187 179 177 188 177 197 174 163 156 165 156 148 164 154 159 170 165 159 180 167 175 179 152 158 176 199 192 160 197 160 174 182 175 192 158 208 201 202 247 230 253 242 264 270 253 256 295 275 302 308 329 266 239 271 252 233 239 196 204 206 246 204 202 191 168 181 169 160 180 181 179 199 165 182 214 192 194 208 191 176 176 195 167 169 175 141 157 167 150 156 159 130 155 162 171 130 170 130 143 150 138 139 142 147 156 158 162 148 167 140 145 154 157 160 170 157 146 142 168 164 138 129 115 113 158 132 151 133 141 162 142 126 140 119 144 147 143 145 142 134 190 156 199 184 154 158 174 204 171 175 182 191 179 170 217 195 181 168 165 131 162 143 133 157 163 150 152 155 164 146 150 170 184 188 174 163 164 176 170 172 169 175 151 145 162 121 126 127 170 155 145 150 143 139 159 134 183 154 163 184 202 213 220 236 228 225 200 217 192 178 202 187 201 184 160 167 146 179 166 174 191 177 162 184 168 166 190 175 150 157 141 144 169 181 181 156 183 191 171 224 216 243 222 224 232 230 193 184 178 167 163 139 145 167 127 129 174 140 131 174 159 169 151 185 164 167 145 164 169 129 133 150 137 128 108 157 133 140 159 163 131 131 138 165 153 156 171 171 171 194 226 255 250 218 216 256 241 220 215 236 200 171 209 208 206 217 210 244 224 209 207 210 195 204 152 195 165 153 164 138 152 156 154 146 147 145 166 151 122 162 162 168 163 163 160 163 143 153 131 156 145 160 156 139 134 157 117 150 143 122 132 121 145 144 128 133 143 141 146 157 189 189 170 174 184 190 180 195 185 159 178 148 155 157 156 183 190 158 184 170 179 169 201 163 159 192 153 151 138 158 153 147 127 142 138 141 114 143 144 138 132 144 130 155 156 162 148 126 143 151 157 128 134 129 151 130 121 109 117 146 129 142 147 138 150 138 121 139 158 122 134 128 142 137 141 135 140 144 144 155 151 143 146 158 162 155 168 158 170 165 179 165 162 210 214 258 283 313 287 340 274 251 262 249 262 203 212 189 155 152 123 151 175 144 140 153 176 174 142 147 147 150 151 137 167 188 165 177 182 184 188 180 195 205 209 204 171 205 178 170 169 185 172 156 128 122 133 144 140 125 138 117 130 154 120 148 134 150 129 141 125 113 139 117 151 145 147 147 155 175 167 140 133 143 163 146 141 156 135 122 145 145 130 141 145 175 165 166 165 197 171 170 170 171 164 205 158 206 171 180 167 165 179</intensities>
			</dataPoints>
		</scan>
	</xrdMeasurement>
</xrdMeasurements>
