# Supplementary material for: The seventh blind test of crystal structure prediction: structure generation methods
Source: Acta Crystallogr B Struct Sci Cryst Eng Mater. 2024 Dec 1;80(Pt 6):517–47. doi: 10.1107/S2052520624007492 (PMC11789161; doi:10.1107/S2052520624007492)
Supplement: Supplementary file 4 [file b-80-00517-sup4.zip › SI_D/Additional_Experimental_data/XXXII_pxrd/Type I 805711-13-A2.xrdml]

<?xml version="1.0" encoding="UTF-8"?>
<xrdMeasurements xmlns="http://www.xrdml.com/XRDMeasurement/1.5" xmlns:xsi="http://www.w3.org/2001/XMLSchema-instance" xsi:schemaLocation="http://www.xrdml.com/XRDMeasurement/1.5 http://www.xrdml.com/XRDMeasurement/1.5/XRDMeasurement.xsd" status="Completed">
	<comment>
		<entry>Configuration=Stage Spinner, Owner=User-1, Creation date=12/5/2013 12:20:40 PM</entry>
		<entry>Goniometer=PW3050/60 (Theta/Theta); Minimum step size 2Theta:0.001; Minimum step size Omega:0.001</entry>
		<entry>Sample stage=Reflection-Transmission Spinner PW3064/60; Minimum step size Phi:0.1</entry>
		<entry>Diffractometer system=XPERT-3</entry>
		<entry>Measurement program=C:\PANalytical\Data Collector\Programs\Absolute\CP.xrdmp, Identifier={13A922C7-EABB-4391-AA62-F85A1C3531F4}</entry>
		<entry>Batch program=C:\PANalytical\Data Collector\Programs\Test_05Mins_Normal_1.xrdmp, Identifier={CD9E9781-8813-4526-B8A6-6650FAC1BC41}</entry>
	</comment>
	<sample type="To be analyzed">
		<id></id>
		<name></name>
		<preparedBy></preparedBy>
	</sample>
	<xrdMeasurement measurementType="Scan" status="Completed" sampleMode="Reflection">
		<comment>
			<entry/>
		</comment>
		<usedWavelength intended="K-Alpha 1">
			<kAlpha1 unit="Angstrom">1.5405980</kAlpha1>
			<kAlpha2 unit="Angstrom">1.5444260</kAlpha2>
			<kBeta unit="Angstrom">1.3922500</kBeta>
			<ratioKAlpha2KAlpha1>0.5000</ratioKAlpha2KAlpha1>
		</usedWavelength>
		<incidentBeamPath>
			<radius unit="mm">240.00</radius>
			<xRayTube id="1010041" name="Empyrean Cu LFF (9430 033 7300x) DK401084">
				<tension unit="kV">45</tension>
				<current unit="mA">40</current>
				<anodeMaterial>Cu</anodeMaterial>
				<focus type="Line">
					<length unit="mm">12.0</length>
					<width unit="mm">0.4</width>
					<takeOffAngle unit="deg">6.0</takeOffAngle>
				</focus>
			</xRayTube>
			<sollerSlit id="21010002" name="Soller slits 0.04 rad.">
				<opening unit="rad">0.0400</opening>
			</sollerSlit>
			<mask id="22080002" name="Fixed incident beam mask 10 mm">
				<width unit="mm">6.60</width>
			</mask>
			<antiScatterSlit id="22010005" name="Fixed slit 1/4°" xsi:type="fixedAntiScatterSlitType">
				<height unit="mm">0.38</height>
			</antiScatterSlit>
			<divergenceSlit id="22010007" name="Fixed slit 1/8°" xsi:type="fixedDivergenceSlitType">
				<height unit="mm">0.19</height>
			</divergenceSlit>
		</incidentBeamPath>
		<sampleMovement xsi:type="spinningSampleMovementType">
			<spinnerRevolutionTime unit="seconds">4.0</spinnerRevolutionTime>
		</sampleMovement>
		<diffractedBeamPath>
			<radius unit="mm">240.00</radius>
			<antiScatterSlit id="22090010" name="AS slit 8.0 mm (PIXcel)" xsi:type="fixedAntiScatterSlitType">
				<height unit="mm">8.00</height>
			</antiScatterSlit>
			<sollerSlit id="21010002" name="Soller slits 0.04 rad.">
				<opening unit="rad">0.0400</opening>
			</sollerSlit>
			<filter id="20010004" name="Beta-filter Nickel">
				<material>Ni</material>
				<thickness unit="mm">0.020</thickness>
			</filter>
			<detector id="7010015" name="PIXcel1D detector" xsi:type="rtmsDetectorType">
				<phd>
					<lowerLevel unit="%">25.0</lowerLevel>
					<upperLevel unit="%">100.0</upperLevel>
				</phd>
				<mode>Scanning</mode>
				<activeLength unit="deg">3.347</activeLength>
			</detector>
		</diffractedBeamPath>
		<scan appendNumber="0" mode="Continuous" scanAxis="Gonio" status="Completed">
			<header>
				<startTimeStamp>2015-05-28T16:17:00+08:00</startTimeStamp>
				<endTimeStamp>2015-05-28T16:22:05+08:00</endTimeStamp>
				<author>
					<name>crystal</name>
				</author>
				<source>
					<applicationSoftware version="4.3">Data Collector</applicationSoftware>
					<instrumentControlSoftware version="7.0/ 20131101">XPERT-3</instrumentControlSoftware>
					<instrumentID>0000000011148379</instrumentID>
				</source>
			</header>
			<dataPoints>
				<positions axis="2Theta" unit="deg">
					<startPosition>3.01313028</startPosition>
					<endPosition>39.98800581</endPosition>
				</positions>
				<positions axis="Omega" unit="deg">
					<startPosition>1.50656514</startPosition>
					<endPosition>19.99400291</endPosition>
				</positions>
				<positions axis="Phi" unit="deg">
					<commonPosition>294.2</commonPosition>
				</positions>
				<commonCountingTime unit="seconds">46.665</commonCountingTime>
				<intensities unit="counts">725 834 731 752 775 811 763 774 791 767 758 706 743 739 760 687 735 782 699 701 693 696 691 732 702 710 669 691 659 658 730 687 679 688 645 714 723 680 653 671 684 627 677 688 651 642 648 741 608 624 628 655 638 649 678 627 628 634 641 704 628 650 594 670 621 610 614 558 592 578 586 565 628 606 586 564 573 534 535 588 534 536 545 495 502 490 506 510 493 486 506 495 545 488 485 501 477 489 449 461 450 512 483 455 396 411 448 437 433 441 450 438 471 457 472 462 526 467 554 527 568 613 643 727 814 918 1007 1125 1097 996 894 788 595 447 405 338 364 331 314 306 318 329 335 344 305 297 323 288 320 305 332 301 313 289 313 286 269 274 304 279 291 296 265 262 286 270 260 279 275 267 280 263 299 270 254 268 265 288 269 257 231 260 221 245 226 209 243 264 219 257 235 243 269 279 288 336 315 339 391 440 434 567 627 734 744 749 671 497 375 300 214 258 249 249 252 240 243 243 258 280 247 244 232 229 208 239 204 241 222 232 244 206 234 250 249 253 252 276 228 252 248 291 234 250 203 218 217 242 236 242 245 221 224 229 226 214 249 236 207 182 232 212 208 222 237 238 228 209 249 248 206 222 271 225 234 225 223 215 215 225 196 220 239 231 211 252 259 226 223 264 253 268 301 317 332 428 450 520 531 489 422 321 294 288 256 239 226 253 228 249 233 296 269 263 313 337 363 424 567 587 722 724 770 789 647 578 382 327 275 265 256 247 235 225 212 229 200 237 229 222 235 237 225 225 259 197 181 216 235 226 244 244 214 244 218 225 235 222 241 246 207 230 286 305 319 308 286 278 250 221 210 212 231 265 191 232 214 239 218 214 232 214 215 223 228 240 232 221 228 226 215 241 237 240 262 298 282 263 318 330 327 357 373 443 516 548 598 697 621 537 528 563 490 628 636 686 648 664 603 495 377 336 289 257 215 221 197 237 241 240 247 210 238 219 235 223 233 229 233 230 245 221 232 224 226 239 230 253 200 230 233 234 228 246 267 238 220 249 298 297 336 341 367 344 322 275 249 270 266 292 309 323 338 368 441 500 566 566 649 632 651 525 434 401 327 262 254 235 226 237 226 229 228 244 264 241 232 271 248 264 259 260 246 284 237 229 220 245 249 263 305 319 392 418 467 536 602 681 675 658 514 424 347 317 321 308 282 263 265 256 242 229 231 237 216 231 244 235 255 276 237 262 236 263 229 246 241 268 287 286 271 250 288 269 287 305 274 296 240 290 285 318 312 319 335 322 368 342 378 333 370 340 406 367 355 371 365 340 338 361 276 291 317 284 267 260 250 224 221 254 268 293 304 395 365 422 369 330 311 305 235 251 240 230 235 243 257 251 267 302 268 336 430 512 598 687 642 640 561 527 414 384 401 362 392 451 474 557 626 576 524 431 331 342 285 265 274 286 254 288 272 274 239 264 251 272 304 285 334 442 457 658 850 931 1118 1167 1041 878 734 536 470 384 396 422 445 435 522 627 696 693 660 594 518 427 443 408 448 363 346 342 300 276 280 272 311 288 307 299 324 316 339 303 305 286 267 270 236 250 227 267 258 245 283 287 361 332 382 429 513 588 610 548 570 448 380 342 288 259 283 251 280 282 286 268 294 361 364 432 492 533 550 576 592 623 522 461 427 331 325 299 316 342 425 470 507 535 517 450 450 388 352 321 284 279 269 259 242 236 244 271 238 219 211 247 248 232 266 260 224 247 243 261 236 228 247 318 282 315 291 274 282 277 225 235 217 183 175 206 204 206 222 219 200 211 235 221 268 301 372 360 369 374 335 327 323 323 273 288 257 233 235 216 211 185 227 231 227 270 272 350 380 539 620 683 835 814 944 859 775 652 485 429 353 289 270 259 337 321 367 389 407 411 452 393 380 402 384 398 417 447 427 431 441 454 392 320 340 287 274 294 313 289 288 328 356 291 290 294 291 257 253 274 315 294 297 233 260 280 254 270 241 231 244 219 223 215 238 239 202 223 206 234 242 253 251 258 232 283 238 232 268 231 235 214 191 235 254 229 268 250 326 349 352 329 306 277 244 216 210 216 211 186 186 180 176 173 193 185 194 186 188 173 179 166 192 180 188 179 195 195 199 191 177 179 167 198 189 212 201 205 201 226 221 212 238 229 218 244 232 280 260 252 231 242 292 220 217 213 206 208 194 199 230 229 277 301 279 293 288 311 230 258 199 182 184 181 182 181 158 171 182 193 189 223 233 205 222 241 256 271 254 239 225 190 206 200 219 250 221 258 233 191 182 172 182 166 162 155 171 161 163 154 173 146 140 175 165 179 154 172 163 163 167 163 152 188 164 171 168 143 163 158 168 169 172 179 187 185 218 187 208 181 185 201 182 170 166 175 179 166 173 158 175 134 133 140 138 152 195 198 197 160 155 157 166 206 193 180 178 181 155 165 187 159 172 152 168 178 176 187 193 178 167 151 166 170 190 179 179 173 188 194 206 182 167 162 151 171 150 163 162 158 141 167 176 147 157 176 143 147 172 160 165 158 148 161 125 159 176 156 133 167 136 168 161 147 159 142 145 170 147 183 173 196 189 193 226 195 197 187 199 191 190 193 164 158 177 178 172 159 172 147 168 171 173 180 160 176 170 161 152 161 130 153 152 163 130 151 140 157 149 183 193 178 183 162 190 168 142 153 159 150 168 151 162 156 186 149 183 159 162 160 169 161 142 143 144 157 126 137 118 152 131 148 138 177 160 130 164 187 173 176 167 193 173 186 148 202 187 155 146 163 166 165 172 141 184 177 153 159 188 167 178 171 158 161 154 184 165 140 152 134 152 141 169 144 157 139 148 162 170 152 134 137 152 132 164 146 147 165 169 166 160 142 152 164 144 163 155 163 139 160 140 147 131 142 140 158 140 130 138 147 169 147 152 116 141 152 151 150 154 164 144 131 146 134 153 143 118 141 141 131 161 144 132 134 145 140 150 122 148 161 160 135 147 159 151 168 161 153 163 147 180 182 153 181 158 160 147 167 159 180 141 150 148 168 173 192 173 153 162 146 168 153 141 146 171 181 158 142 156 156 161 158 141 161 147 154 130 132 159 161 138 150 171 155 114 142 159 121 119 117 123 121 144 134 164 143 142 153 162 137 135 137 164 134 119 136 133 111 149 142 132 124 138 131 156 148 122</intensities>
			</dataPoints>
		</scan>
	</xrdMeasurement>
</xrdMeasurements>
