# Supplementary material for: The seventh blind test of crystal structure prediction: structure generation methods
Source: Acta Crystallogr B Struct Sci Cryst Eng Mater. 2024 Dec 1;80(Pt 6):517–47. doi: 10.1107/S2052520624007492 (PMC11789161; doi:10.1107/S2052520624007492)
Supplement: Supplementary file 4 [file b-80-00517-sup4.zip › SI_D/Additional_Experimental_data/XXXII_pxrd/Type I 805711-18-A1.xrdml]

<?xml version="1.0" encoding="UTF-8"?>
<xrdMeasurements xmlns="http://www.xrdml.com/XRDMeasurement/1.5" xmlns:xsi="http://www.w3.org/2001/XMLSchema-instance" xsi:schemaLocation="http://www.xrdml.com/XRDMeasurement/1.5 http://www.xrdml.com/XRDMeasurement/1.5/XRDMeasurement.xsd" status="Completed">
	<comment>
		<entry>Configuration=Programmable x,y,z stage-Celerator, Owner=User-1, Creation date=11/27/2014 12:05:34 PM</entry>
		<entry>Goniometer=Theta/Theta; Minimum step size 2Theta:0.0001; Minimum step size Omega:0.0001</entry>
		<entry>Sample stage=Programmable x,y,z stage; Minimum step size X:0.01; Minimum step size Y:0.01; Minimum step size Z:0.001</entry>
		<entry>Diffractometer system=EMPYREAN</entry>
		<entry>Measurement program=XYZ Phase-celerator, Owner=User-1, Creation date=11/27/2014 5:39:23 PM</entry>
		<entry>Batch program=XYZ BATCH-celerator, Owner=User-1, Creation date=11/27/2014 5:40:47 PM</entry>
	</comment>
	<sample type="To be analyzed">
		<id>B3_805711-18-A1_XYZ BATCH-celerator</id>
		<name>805711-18-A1_XYZ BATCH-celerator</name>
		<preparedBy></preparedBy>
	</sample>
	<xrdMeasurement measurementType="Scan" status="Completed" sampleMode="Reflection">
		<comment>
			<entry/>
		</comment>
		<usedWavelength intended="K-Alpha 1">
			<kAlpha1 unit="Angstrom">1.5405980</kAlpha1>
			<kAlpha2 unit="Angstrom">1.5444260</kAlpha2>
			<kBeta unit="Angstrom">1.3922500</kBeta>
			<ratioKAlpha2KAlpha1>0.5000</ratioKAlpha2KAlpha1>
		</usedWavelength>
		<incidentBeamPath>
			<radius unit="mm">240.00</radius>
			<xRayTube id="1010048" name="Empyrean XRD tube Cu LFF HR DK381747">
				<tension unit="kV">45</tension>
				<current unit="mA">40</current>
				<anodeMaterial>Cu</anodeMaterial>
				<focus type="Line">
					<length unit="mm">12.0</length>
					<width unit="mm">0.4</width>
					<takeOffAngle unit="deg">6.0</takeOffAngle>
				</focus>
			</xRayTube>
			<filter id="20010004" name="Beta-filter Nickel">
				<material>Ni</material>
				<thickness unit="mm">0.020</thickness>
			</filter>
			<sollerSlit id="21010002" name="Soller slits 0.04 rad.">
				<opening unit="rad">0.0400</opening>
			</sollerSlit>
			<mask id="22080002" name="Fixed incident beam mask 10 mm">
				<width unit="mm">6.60</width>
			</mask>
			<antiScatterSlit id="22010004" name="Fixed slit 1/2°" xsi:type="fixedAntiScatterSlitType">
				<height unit="mm">0.76</height>
			</antiScatterSlit>
			<divergenceSlit id="22010012" name="Programmable divergence slit" xsi:type="automaticDivergenceSlitType">
				<distanceToSample unit="mm">140.00</distanceToSample>
				<irradiatedLength unit="mm">10.0</irradiatedLength>
				<offset unit="mm">0.00</offset>
			</divergenceSlit>
		</incidentBeamPath>
		<diffractedBeamPath>
			<radius unit="mm">240.00</radius>
			<sollerSlit id="21010002" name="Soller slits 0.04 rad.">
				<opening unit="rad">0.0400</opening>
			</sollerSlit>
			<detector id="7010013" name="X'Celerator detector" xsi:type="rtmsDetectorType">
				<phd>
					<lowerLevel unit="%">36.0</lowerLevel>
					<upperLevel unit="%">79.0</upperLevel>
				</phd>
				<mode>Scanning</mode>
				<activeLength unit="deg">2.1221</activeLength>
			</detector>
		</diffractedBeamPath>
		<scan appendNumber="0" mode="Continuous" scanAxis="Gonio" status="Completed">
			<header>
				<startTimeStamp>2015-06-29T12:07:26+08:00</startTimeStamp>
				<endTimeStamp>2015-06-29T12:12:57+08:00</endTimeStamp>
				<author>
					<name>XRPD</name>
				</author>
				<source>
					<applicationSoftware version="3.0c">Data Collector</applicationSoftware>
					<instrumentControlSoftware version="7.3A">EMPYREAN</instrumentControlSoftware>
					<instrumentID>0000000011088968</instrumentID>
				</source>
			</header>
			<dataPoints>
				<positions axis="2Theta" unit="deg">
					<startPosition>3.00955563</startPosition>
					<endPosition>39.99159388</endPosition>
				</positions>
				<positions axis="Omega" unit="deg">
					<startPosition>1.50477781</startPosition>
					<endPosition>19.99579694</endPosition>
				</positions>
				<positions axis="X" unit="mm">
					<commonPosition>-1.50</commonPosition>
				</positions>
				<positions axis="Y" unit="mm">
					<commonPosition>14.50</commonPosition>
				</positions>
				<positions axis="Z" unit="mm">
					<commonPosition>9.050</commonPosition>
				</positions>
				<commonCountingTime unit="seconds">17.780</commonCountingTime>
				<intensities unit="counts">195 215 216 194 201 215 218 214 214 218 202 226 212 206 204 233 180 187 199 217 180 206 191 194 209 197 224 227 232 237 200 206 206 218 205 208 187 227 181 187 200 238 224 205 215 204 228 199 233 200 192 229 230 230 232 212 206 224 220 207 249 239 232 219 220 203 240 241 202 246 244 254 244 220 243 224 208 221 199 264 247 231 209 245 218 238 258 243 216 240 257 226 229 267 210 245 234 232 220 245 243 246 245 270 226 261 270 238 230 264 243 258 229 255 242 261 257 245 263 240 245 249 275 234 231 278 280 259 270 287 271 240 280 255 262 295 237 246 283 233 259 272 270 277 247 252 253 254 275 279 307 262 267 270 295 301 288 241 289 287 251 242 300 268 232 259 291 271 265 247 276 268 319 262 319 278 307 271 306 289 308 289 336 282 306 348 330 309 317 337 313 350 331 348 345 333 382 376 350 364 386 396 388 446 396 449 488 517 531 578 539 652 746 812 934 941 983 889 639 473 394 324 317 333 296 288 290 306 316 318 313 299 312 294 309 314 293 324 305 319 324 326 307 300 326 266 324 304 334 309 305 321 294 306 301 312 304 296 325 293 297 318 304 274 312 308 283 332 276 297 315 326 311 300 345 340 323 309 305 289 323 338 297 318 295 329 315 300 344 299 319 303 304 306 321 308 317 311 297 312 293 349 346 330 315 345 304 354 341 358 324 348 345 344 320 375 374 392 370 432 384 382 383 480 446 476 507 535 605 678 784 737 577 435 325 327 297 324 317 323 327 338 312 295 300 275 295 341 289 342 316 343 341 336 333 325 330 330 286 334 302 341 295 334 323 290 314 271 337 278 317 315 320 326 319 342 329 340 378 290 307 329 334 309 306 309 289 318 331 333 323 304 342 301 328 306 342 286 341 307 312 323 293 282 306 320 299 308 286 288 313 320 309 289 292 302 337 303 301 268 321 300 287 259 309 307 293 332 311 309 365 299 287 288 307 259 300 345 325 266 328 299 283 328 289 290 313 319 300 299 315 323 318 327 296 359 308 319 329 343 398 349 382 391 510 450 505 449 425 364 304 319 350 318 337 340 280 326 316 303 286 295 328 331 307 293 311 332 318 280 300 313 332 302 302 295 305 313 297 307 316 332 342 348 328 357 350 370 341 374 398 405 392 442 480 462 492 499 595 635 702 737 853 902 716 586 466 386 330 328 329 324 324 302 311 270 289 326 297 312 291 283 281 316 299 300 305 289 317 316 309 283 292 305 303 297 293 291 282 318 293 315 304 346 318 312 303 297 315 311 326 328 315 363 358 379 359 377 357 334 314 305 308 293 292 337 286 292 320 271 287 291 277 327 287 294 290 290 270 274 295 323 281 308 309 274 293 259 315 297 284 266 282 311 293 337 277 293 323 325 293 353 330 364 340 317 327 291 317 331 289 368 316 348 311 374 331 355 390 395 443 464 513 529 613 613 630 612 528 469 410 381 354 349 353 342 377 390 404 403 417 460 442 489 503 616 604 758 726 825 1012 932 920 775 628 499 371 357 341 338 337 324 300 333 292 321 291 255 291 305 330 282 315 275 309 289 282 293 294 297 302 289 288 320 291 307 293 318 311 290 274 308 302 305 333 321 331 380 319 342 333 328 326 361 377 398 373 424 350 296 321 301 306 313 301 297 271 309 329 304 323 317 284 295 293 290 319 333 320 315 311 318 282 293 289 287 329 313 329 378 349 392 394 403 438 423 507 493 527 626 684 733 740 715 636 564 501 408 383 352 337 338 371 324 271 272 308 276 289 302 292 313 281 299 286 277 288 290 269 277 350 309 271 277 320 284 340 320 319 343 334 379 388 435 450 483 511 588 523 486 456 406 320 344 313 342 311 341 319 280 296 269 278 297 292 302 313 319 332 299 320 306 280 281 266 239 256 262 257 282 289 261 271 270 284 279 255 249 297 252 286 268 291 269 325 284 274 261 276 288 258 264 245 252 255 261 281 292 259 269 238 254 256 277 288 282 288 280 293 269 297 279 290 275 264 256 268 290 252 292 254 264 258 326 282 272 253 247 286 281 274 249 253 253 255 225 293 231 250 256 277 271 263 267 294 293 307 297 288 315 361 371 361 379 337 300 319 331 255 267 249 231 268 242 252 281 265 249 244 272 220 262 252 262 252 234 246 265 266 247 266 267 278 293 276 283 339 361 370 394 413 464 457 406 357 392 354 296 306 254 297 305 317 349 341 383 355 387 358 379 387 382 403 382 393 415 441 436 415 381 364 327 279 296 268 291 265 286 270 295 297 303 265 264 288 312 320 341 349 348 414 502 604 674 821 825 786 719 598 525 435 368 331 309 331 264 291 302 282 252 271 280 312 286 308 321 333 390 405 472 539 555 586 527 445 427 346 339 257 249 295 267 257 282 261 236 326 358 371 353 314 289 256 247 243 226 234 221 239 245 245 202 228 227 209 227 236 234 210 239 227 220 210 230 243 207 268 231 237 245 258 259 250 239 258 283 262 304 336 304 349 364 314 330 312 284 293 303 293 331 348 371 331 389 371 336 303 311 247 244 217 183 227 205 254 224 255 222 201 228 214 196 217 234 239 230 218 237 221 249 270 253 242 229 239 271 236 240 280 262 256 290 365 389 382 401 494 441 483 461 441 418 416 421 384 352 353 311 340 307 307 280 254 251 242 242 241 244 237 251 242 204 217 213 213 189 230 218 206 207 220 218 202 227 216 191 214 229 219 227 218 227 194 244 221 242 217 237 287 230 243 219 219 225 227 212 205 189 216 199 226 205 207 205 207 172 183 187 144 204 171 185 184 180 170 214 214 197 200 188 221 190 203 233 240 247 276 275 250 255 240 274 213 189 214 226 184 210 197 210 217 196 206 185 214 193 214 228 215 219 246 247 243 229 240 255 250 272 277 291 304 376 411 394 418 367 331 308 296 305 284 302 321 329 392 460 448 416 358 364 332 276 237 251 224 220 231 228 239 267 276 262 270 256 265 275 261 247 241 257 276 276 274 266 232 263 250 230 207 232 213 228 226 217 215 221 229 270 261 314 336 350 284 296 246 239 241 210 229 222 228 242 236 190 254 239 215 246 202 205 197 177 206 220 195 216 200 199 189 231 233 194 220 176 179 190 196 193 167 178 170 190 172 169 191 174 210 182 197 208 209 225 224 206 216 234 231 236 222 241 214 210 216 215 204 222 207 195 200 178 192 207 202 222 240 231 284 245 264 262 237 244 241 258 244 217 190 214 196 176 159 196 172 178 185 197 170 152 175 160 154 166 141 171 163 155 180 179 170 174 183 178 140 187 152 168 169 166 150 192 158 132 129 151 154 172 146 153 167 162 154 138 166 176 168 162 185 166 168 171 163 156 185 171 183 157 189 174 174 158 159 174 146 158 176 159 180 170 145 157 163 168 159 147 159 154 166 174 179 188 156 180 193 204 158 199 209 191 224 225 210 230 199 244 209 219 257 261 241 255 196 194 205 203 218 174 153 167 174 167 176 174 146 155 143 141 164 159 158 168 158 167 155 156 143 153 157 176 171 155 141 146 159 180 164 179 190 216 184 213 210 225 205 183 195 162 177 169 156 165 129 143 138 132 155 147 146 122 140 154 130 141 134 130 144 148 156 128 133 140 140 125 146 145 133 129 156 143 144 145 140 142 128 141 121 146 147 135 139 139 147 129 155 140 143 131 145 139 153 141 166 128 174 144 145 165 133 170 138 134 120 130 121 138 135 101 125 144 119 131 152 120 129 132 129 140 125 113 158 147 147 138 154 141 141 137 162 151 155 153 165 152 150 129 157 123 128 145 131 159 134 123 135 135 125 138 141 140 132 134 158 128 121 155 152 138 127 125 129 134 151 128 131 118 118 114 125 105 159 135 141 150 140 128 126 135 103 135 134 129 132 135 138 108 132 141 115 140 140 120 143 143 162 126 151 127 134 140 128 150 141 125 151 159 137 107 143 113 114 133 128 137 135 110 115 98 120 126 112 108 117 131 118 108 134 133 134 121 123 126 130 120 102 120 128 118 155 134 128 126 120 117 112 138 150 125 152 140 139 129 167 146 122 132 122 141 122 116 119 125 127 145 108 114 113 147 148 139 143 140 126 159 129 128 163 123 131 129 127 143 121 110 117 122 101 125 112 140 130 113 134 102 101 94 104 114 115 108 126 106 119 125 129 115 96 112 120 105 106 108 123 112 106 108 109 134 102 109 120 123 137 115 116 118 131 129 139 120 127 119 133 127 135 142 140 120 158 143 129 110 120 115 116 101 105 94 109 118 104 121 115 98 120 96 105 115 112 139 106 94 107 115 104 118 106 121 109 123 120 125 98 119 109 130 112 128 104 107 110 126 95 112 130 109 91 115 102 108 130 109 113 94 102 108 110 129 123 133 120 122 108 101 125 125 129 118 126 123 130 109 110 118 113 110 108 102 102 119 94 109 114 119 123 106 97 89 107 128 108 110 112 93 108 117 121 103 105 96 106 94 90 120 109 90 107 95 108 121 101 130 108 76 102 121 103 106 95 125 112 114 89 115 101 102 122 97 102 95 90 94 101 119 94 104 108 112 119 114 105 118 100 104 98 121 123 109 103 93 108 105 106 93 118 130 93 95 110 84 106 113 85 101 112 87 95 104 82 90 110 87 101 94 102 103 106 91 92 113 105 98 117 107 76 110 97 106 97 90 96 108 116 105 95 95 104 102 87 91 104 123 98 98 103 94 112 130 119 110 104 112 91 94 95 95 96 112 106 103 108 100 94 105 123 103 113 105 104 141 122 118 104 128 105 118 96 113 114 117 102 108 96 105 82 90 112 98 112 102 118 108 105 104 110 125 119 110 113 127 126 94 109 106 112 95 88 97 116 118 104 96 102 97 90 100 97 89 100 81 96 84 84 101 88 92 108 79 100 90 80 100 91 100 75 94 105 106 84 90 83 94 106 92 84 110 85 101 102 102 104 113 92 112 98 92 87 96 84 108 105 91 95 85 98 112</intensities>
			</dataPoints>
		</scan>
	</xrdMeasurement>
</xrdMeasurements>
