# Supplementary material for: The seventh blind test of crystal structure prediction: structure generation methods
Source: Acta Crystallogr B Struct Sci Cryst Eng Mater. 2024 Dec 1;80(Pt 6):517–47. doi: 10.1107/S2052520624007492 (PMC11789161; doi:10.1107/S2052520624007492)
Supplement: Supplementary file 4 [file b-80-00517-sup4.zip › SI_D/Additional_Experimental_data/XXXII_pxrd/Type J 805711-07-A12.xrdml]

<?xml version="1.0" encoding="UTF-8"?>
<xrdMeasurements xmlns="http://www.xrdml.com/XRDMeasurement/1.5" xmlns:xsi="http://www.w3.org/2001/XMLSchema-instance" xsi:schemaLocation="http://www.xrdml.com/XRDMeasurement/1.5 http://www.xrdml.com/XRDMeasurement/1.5/XRDMeasurement.xsd" status="Completed">
	<comment>
		<entry>Configuration=Programmable x,y,z stage-Celerator, Owner=User-1, Creation date=11/27/2014 12:05:34 PM</entry>
		<entry>Goniometer=Theta/Theta; Minimum step size 2Theta:0.0001; Minimum step size Omega:0.0001</entry>
		<entry>Sample stage=Programmable x,y,z stage; Minimum step size X:0.01; Minimum step size Y:0.01; Minimum step size Z:0.001</entry>
		<entry>Diffractometer system=EMPYREAN</entry>
		<entry>Measurement program=XYZ Phase-celerator, Owner=User-1, Creation date=11/27/2014 5:39:23 PM</entry>
		<entry>Batch program=XYZ BATCH-celerator, Owner=User-1, Creation date=11/27/2014 5:40:47 PM</entry>
	</comment>
	<sample type="To be analyzed">
		<id>B2_805711-07-A12_XYZ BATCH-celerator</id>
		<name>805711-07-A12_XYZ BATCH-celerator</name>
		<preparedBy></preparedBy>
	</sample>
	<xrdMeasurement measurementType="Scan" status="Completed" sampleMode="Reflection">
		<comment>
			<entry/>
		</comment>
		<usedWavelength intended="K-Alpha 1">
			<kAlpha1 unit="Angstrom">1.5405980</kAlpha1>
			<kAlpha2 unit="Angstrom">1.5444260</kAlpha2>
			<kBeta unit="Angstrom">1.3922500</kBeta>
			<ratioKAlpha2KAlpha1>0.5000</ratioKAlpha2KAlpha1>
		</usedWavelength>
		<incidentBeamPath>
			<radius unit="mm">240.00</radius>
			<xRayTube id="1010048" name="Empyrean XRD tube Cu LFF HR DK381747">
				<tension unit="kV">45</tension>
				<current unit="mA">40</current>
				<anodeMaterial>Cu</anodeMaterial>
				<focus type="Line">
					<length unit="mm">12.0</length>
					<width unit="mm">0.4</width>
					<takeOffAngle unit="deg">6.0</takeOffAngle>
				</focus>
			</xRayTube>
			<filter id="20010004" name="Beta-filter Nickel">
				<material>Ni</material>
				<thickness unit="mm">0.020</thickness>
			</filter>
			<sollerSlit id="21010002" name="Soller slits 0.04 rad.">
				<opening unit="rad">0.0400</opening>
			</sollerSlit>
			<mask id="22080002" name="Fixed incident beam mask 10 mm">
				<width unit="mm">6.60</width>
			</mask>
			<antiScatterSlit id="22010004" name="Fixed slit 1/2°" xsi:type="fixedAntiScatterSlitType">
				<height unit="mm">0.76</height>
			</antiScatterSlit>
			<divergenceSlit id="22010012" name="Programmable divergence slit" xsi:type="automaticDivergenceSlitType">
				<distanceToSample unit="mm">140.00</distanceToSample>
				<irradiatedLength unit="mm">10.0</irradiatedLength>
				<offset unit="mm">0.00</offset>
			</divergenceSlit>
		</incidentBeamPath>
		<diffractedBeamPath>
			<radius unit="mm">240.00</radius>
			<sollerSlit id="21010002" name="Soller slits 0.04 rad.">
				<opening unit="rad">0.0400</opening>
			</sollerSlit>
			<detector id="7010013" name="X'Celerator detector" xsi:type="rtmsDetectorType">
				<phd>
					<lowerLevel unit="%">36.0</lowerLevel>
					<upperLevel unit="%">79.0</upperLevel>
				</phd>
				<mode>Scanning</mode>
				<activeLength unit="deg">2.1221</activeLength>
			</detector>
		</diffractedBeamPath>
		<scan appendNumber="0" mode="Continuous" scanAxis="Gonio" status="Completed">
			<header>
				<startTimeStamp>2015-06-01T11:54:25+08:00</startTimeStamp>
				<endTimeStamp>2015-06-01T11:59:56+08:00</endTimeStamp>
				<author>
					<name>XRPD</name>
				</author>
				<source>
					<applicationSoftware version="3.0c">Data Collector</applicationSoftware>
					<instrumentControlSoftware version="7.3A">EMPYREAN</instrumentControlSoftware>
					<instrumentID>0000000011088968</instrumentID>
				</source>
			</header>
			<dataPoints>
				<positions axis="2Theta" unit="deg">
					<startPosition>3.00955563</startPosition>
					<endPosition>39.99159388</endPosition>
				</positions>
				<positions axis="Omega" unit="deg">
					<startPosition>1.50477781</startPosition>
					<endPosition>19.99579694</endPosition>
				</positions>
				<positions axis="X" unit="mm">
					<commonPosition>-1.50</commonPosition>
				</positions>
				<positions axis="Y" unit="mm">
					<commonPosition>-12.50</commonPosition>
				</positions>
				<positions axis="Z" unit="mm">
					<commonPosition>9.050</commonPosition>
				</positions>
				<commonCountingTime unit="seconds">17.780</commonCountingTime>
				<intensities unit="counts">207 205 233 217 222 225 204 184 220 204 240 220 204 233 188 233 190 219 194 199 208 215 181 191 233 220 184 219 185 220 225 197 212 215 199 208 189 234 207 213 204 207 193 204 218 217 218 230 194 184 210 256 216 192 207 210 212 230 267 207 228 231 202 188 189 228 203 205 217 227 255 195 236 214 191 238 247 231 222 238 224 238 219 257 230 230 216 249 246 244 244 253 244 246 239 244 229 227 236 225 229 246 247 262 250 252 266 274 266 237 282 241 210 252 252 232 262 277 258 252 269 239 245 282 238 263 252 276 269 277 262 250 241 240 293 277 254 276 262 272 289 265 275 278 281 276 282 308 253 255 239 283 264 262 297 313 289 262 279 323 267 302 287 302 292 267 286 294 249 315 282 302 331 297 315 323 315 319 356 352 374 432 380 348 323 312 314 274 302 287 289 288 314 263 282 306 286 279 268 261 287 303 283 304 257 288 303 297 325 290 312 311 304 279 316 327 269 291 287 267 295 328 280 305 315 303 296 317 314 287 296 276 293 281 307 282 261 243 302 305 295 292 299 304 300 308 297 302 286 303 304 320 303 315 312 326 303 287 312 281 313 283 291 311 289 270 304 300 315 323 320 308 316 300 297 316 293 315 316 320 297 325 316 296 292 314 318 326 311 332 284 299 352 306 304 307 305 306 321 308 314 355 306 332 305 336 356 332 348 352 375 367 408 467 432 452 382 380 280 324 314 294 342 334 327 311 361 329 305 320 304 331 348 311 311 337 320 314 316 308 331 315 306 314 371 326 317 327 324 337 330 340 346 290 338 289 323 344 303 314 318 312 323 318 307 311 350 329 312 321 341 338 334 300 318 311 351 325 332 326 324 343 362 289 378 324 346 393 367 381 396 429 441 403 438 461 567 570 527 468 387 354 370 284 346 365 314 311 333 317 348 308 330 302 353 275 286 333 303 261 293 311 294 345 316 307 321 303 319 338 366 325 342 351 348 352 318 339 358 396 420 416 406 396 361 329 302 308 312 318 320 336 314 321 326 338 331 321 321 327 311 299 330 287 324 336 341 337 356 375 362 344 376 336 294 327 305 355 356 325 336 314 311 325 270 279 315 333 319 319 319 291 295 276 300 288 293 302 329 291 352 336 319 300 332 323 282 296 286 319 325 308 330 289 313 306 343 300 328 305 293 301 283 331 303 334 313 330 326 327 305 333 346 361 356 367 382 362 365 368 369 331 313 312 341 331 278 328 289 316 293 367 296 312 352 314 305 323 313 304 301 313 313 303 304 332 284 309 296 303 305 306 299 307 312 345 283 315 313 300 323 308 311 299 326 323 291 306 330 307 329 299 324 317 295 304 305 313 318 332 318 319 277 304 336 302 300 299 323 303 294 293 302 300 290 308 300 320 299 299 303 289 336 308 301 350 332 368 377 362 378 406 421 446 477 538 501 578 634 771 863 1069 1322 1485 1530 1421 1137 885 796 574 576 616 622 751 789 880 880 871 699 594 499 428 429 374 413 402 451 473 490 518 567 582 772 893 858 800 697 572 469 405 348 358 314 332 371 317 296 331 342 301 303 331 311 302 323 329 312 358 294 311 306 336 318 334 330 324 343 308 326 287 312 321 333 338 309 315 332 308 292 323 308 283 287 275 314 295 313 304 309 336 291 274 294 317 303 282 289 283 280 267 284 296 297 286 303 288 293 281 311 305 258 321 307 301 258 301 326 306 291 300 305 272 329 323 276 291 336 287 266 281 307 317 280 270 296 309 283 305 323 311 302 288 319 288 319 303 294 283 329 288 305 289 286 309 296 291 330 308 308 300 308 356 340 362 353 357 336 340 349 315 305 283 301 294 333 315 349 333 350 361 384 389 445 440 463 479 413 408 314 329 343 327 321 305 272 321 303 305 319 331 325 364 348 352 396 445 437 477 470 578 628 682 764 915 987 960 929 773 545 537 419 341 348 353 337 332 365 368 364 392 442 492 491 635 685 824 995 1172 1247 1412 1513 1615 1560 1522 1250 995 744 624 519 508 465 449 426 444 533 457 522 565 553 584 588 604 603 574 554 640 638 727 849 1053 1190 1170 1148 969 766 613 476 427 348 308 277 302 319 320 327 332 291 313 327 308 333 355 341 338 332 342 329 332 296 289 302 308 294 326 292 345 320 345 333 344 378 352 350 318 338 305 317 306 317 281 289 289 275 316 303 320 345 374 337 358 379 371 436 373 396 448 501 543 692 755 917 1095 1357 1597 2005 2140 1986 1882 1436 1196 901 678 525 460 405 374 376 362 346 349 390 406 390 384 418 427 504 504 614 739 840 1110 1361 1717 2261 2629 3105 3382 3494 3459 3183 2591 2143 1615 1141 828 692 536 513 435 399 401 341 353 371 361 341 295 340 316 332 319 338 358 348 332 339 339 364 387 461 477 537 650 801 953 1074 1349 1559 1708 1712 1842 1744 1712 1636 1525 1473 1399 1488 1535 1548 1451 1320 1186 905 723 637 559 466 467 495 504 561 676 747 903 1016 972 945 911 763 723 604 607 562 609 567 557 490 483 439 381 330 365 320 330 281 289 331 327 371 365 398 399 453 490 592 656 729 704 646 572 523 416 353 324 321 306 308 341 358 326 365 425 440 554 614 764 762 826 840 777 704 630 510 461 381 376 362 366 370 416 438 563 548 611 724 771 750 704 690 615 614 563 551 525 601 621 621 616 584 555 479 458 399 378 353 376 334 374 414 432 498 578 723 900 1052 1141 1283 1309 1037 917 772 657 467 378 351 334 288 303 296 330 277 343 340 304 311 277 319 265 277 299 275 314 342 331 407 405 504 569 601 725 793 773 727 606 589 462 396 342 304 294 270 294 262 238 287 256 241 246 251 262 270 315 318 323 373 414 401 417 569 689 892 983 1064 1256 1178 1257 1176 1158 1177 1039 899 804 748 689 619 538 512 440 368 321 303 321 284 315 305 329 327 325 395 384 380 413 390 463 458 469 438 511 586 602 663 635 649 699 774 834 867 814 823 771 640 572 480 418 362 358 297 283 299 306 314 337 334 346 404 402 396 387 359 367 353 384 341 331 346 359 354 386 371 426 499 609 694 845 812 942 996 826 734 668 554 515 445 376 328 332 276 306 338 341 375 424 462 487 510 510 491 442 391 384 353 314 289 252 265 249 231 241 263 264 221 242 250 210 242 232 219 205 218 201 236 230 232 219 213 255 236 270 255 250 237 217 195 222 252 237 220 243 204 203 200 227 204 227 224 206 229 182 184 201 215 188 213 199 226 197 205 208 227 212 207 225 254 234 279 275 356 364 465 493 524 555 609 560 529 516 523 522 498 479 488 448 414 393 364 315 289 279 251 244 219 231 219 244 247 261 257 259 264 276 316 295 305 328 349 366 416 466 515 652 735 772 812 712 660 625 550 513 520 515 464 513 501 562 563 607 619 548 618 530 536 622 579 586 576 536 525 452 439 378 330 336 283 237 262 255 228 231 237 286 266 254 275 253 262 276 271 268 265 308 324 351 365 481 473 622 632 684 600 602 557 502 490 391 376 338 331 265 272 281 315 301 300 306 306 319 327 330 345 341 378 419 418 483 394 391 365 395 355 296 319 331 301 259 279 302 242 246 251 238 200 180 209 205 209 206 199 189 203 168 218 232 200 231 225 259 297 294 338 400 449 525 488 493 507 503 460 429 383 363 340 329 286 281 276 246 257 253 271 206 204 203 184 199 167 183 218 201 202 202 226 195 237 216 222 217 217 199 184 212 194 200 226 238 253 255 254 208 238 208 237 237 224 210 246 246 243 313 325 349 387 402 486 482 475 455 417 407 366 355 321 245 230 246 205 244 253 240 181 212 216 180 192 195 169 175 203 178 170 181 185 188 157 170 181 178 192 172 162 162 183 209 218 182 192 227 217 222 240 275 263 321 364 351 408 430 436 502 475 450 408 369 348 331 331 296 279 244 253 267 255 291 250 246 259 263 255 299 270 231 242 258 255 205 220 178 199 212 184 228 207 190 206 204 228 227 226 236 237 269 316 327 318 337 353 349 334 308 266 251 244 230 195 177 188 183 166 172 172 145 163 189 175 185 193 179 203 196 205 205 192 204 180 209 185 166 159 182 188 193 150 171 192 151 169 191 171 192 208 178 189 221 224 201 207 203 225 183 197 195 169 206 163 182 174 196 190 201 179 187 180 172 220 227 167 184 175 192 195 193 182 175 164 162 188 191 214 207 201 238 251 258 247 249 254 258 239 230 221 209 212 233 213 230 212 243 240 246 238 204 233 203 195 175 181 160 195 155 166 157 172 151 168 155 189 165 135 135 138 156 163 154 141 147 144 169 179 197 168 229 219 236 274 287 263 274 281 263 282 287 276 259 243 245 244 250 207 216 200 196 195 181 189 185 177 182 168 193 164 188 179 165 187 195 187 194 148 203 167 180 194 192 197 221 205 172 189 190 227 214 180 181 199 176 165 201 177 155 171 166 214 212 201 230 230 215 220 293 247 268 275 239 220 237 220 227 225 204 182 201 208 227 153 172 181 159 153 156 164 146 127 155 168 144 139 177 184 164 176 160 171 182 183 176 209 226 194 205 219 202 214 229 216 226 236 192 199 214 238 240 215 234 232 246 243 213 246 224 225 255 243 304 244 312 303 296 303 296 269 257 255 251 217 206 236 195 197 190 185 156 178 163 190 202 175 176 148 164 167 154 143 167 167 148 194 205 209 229 286 279 240 258 270 276 250 232 229 208 189 190 165 165 168 180 172 167 187 165 157 152 177 189 174 184 185 194 166 196 203 206 225 194 204 204 204 205 214 188 190 179 197 179 195 167 187 192 202 178 179 191 180 158 175 193 169 167 154 179 154 180 138 162 143 153 122 146 172 162 164 142 165 158 175 159 214 206 188 200 183 167 190 175 207 155 177 165 182 155 162 151 125 165 153 119 121 135 131 131 135 140 129 151 143 119 146 120 162 145 119 159 160 166 169 174 170 162 151 213 146 163 170 177 152 151 151 162 140 157 141 127 142 135 156 146 159 154 159 157 178 155 169 160 176 177 185 208 177 178 210 221 182 215</intensities>
			</dataPoints>
		</scan>
	</xrdMeasurement>
</xrdMeasurements>
