# Supplementary material for: The seventh blind test of crystal structure prediction: structure generation methods
Source: Acta Crystallogr B Struct Sci Cryst Eng Mater. 2024 Dec 1;80(Pt 6):517–47. doi: 10.1107/S2052520624007492 (PMC11789161; doi:10.1107/S2052520624007492)
Supplement: Supplementary file 4 [file b-80-00517-sup4.zip › SI_D/Additional_Experimental_data/XXXII_pxrd/Type J 805711-15-A4.xrdml]

<?xml version="1.0" encoding="UTF-8"?>
<xrdMeasurements xmlns="http://www.xrdml.com/XRDMeasurement/1.5" xmlns:xsi="http://www.w3.org/2001/XMLSchema-instance" xsi:schemaLocation="http://www.xrdml.com/XRDMeasurement/1.5 http://www.xrdml.com/XRDMeasurement/1.5/XRDMeasurement.xsd" status="Completed">
	<comment>
		<entry>Configuration=Programmable x,y,z stage-Celerator, Owner=User-1, Creation date=11/27/2014 12:05:34 PM</entry>
		<entry>Goniometer=Theta/Theta; Minimum step size 2Theta:0.0001; Minimum step size Omega:0.0001</entry>
		<entry>Sample stage=Programmable x,y,z stage; Minimum step size X:0.01; Minimum step size Y:0.01; Minimum step size Z:0.001</entry>
		<entry>Diffractometer system=EMPYREAN</entry>
		<entry>Measurement program=XYZ Phase-celerator, Owner=User-1, Creation date=11/27/2014 5:39:23 PM</entry>
		<entry>Batch program=XYZ BATCH-celerator, Owner=User-1, Creation date=11/27/2014 5:40:47 PM</entry>
	</comment>
	<sample type="To be analyzed">
		<id>B2_805711-14-A4_XYZ BATCH-celerator</id>
		<name>805711-14-A4_XYZ BATCH-celerator</name>
		<preparedBy></preparedBy>
	</sample>
	<xrdMeasurement measurementType="Scan" status="Completed" sampleMode="Reflection">
		<comment>
			<entry/>
		</comment>
		<usedWavelength intended="K-Alpha 1">
			<kAlpha1 unit="Angstrom">1.5405980</kAlpha1>
			<kAlpha2 unit="Angstrom">1.5444260</kAlpha2>
			<kBeta unit="Angstrom">1.3922500</kBeta>
			<ratioKAlpha2KAlpha1>0.5000</ratioKAlpha2KAlpha1>
		</usedWavelength>
		<incidentBeamPath>
			<radius unit="mm">240.00</radius>
			<xRayTube id="1010048" name="Empyrean XRD tube Cu LFF HR DK381747">
				<tension unit="kV">45</tension>
				<current unit="mA">40</current>
				<anodeMaterial>Cu</anodeMaterial>
				<focus type="Line">
					<length unit="mm">12.0</length>
					<width unit="mm">0.4</width>
					<takeOffAngle unit="deg">6.0</takeOffAngle>
				</focus>
			</xRayTube>
			<filter id="20010004" name="Beta-filter Nickel">
				<material>Ni</material>
				<thickness unit="mm">0.020</thickness>
			</filter>
			<sollerSlit id="21010002" name="Soller slits 0.04 rad.">
				<opening unit="rad">0.0400</opening>
			</sollerSlit>
			<mask id="22080002" name="Fixed incident beam mask 10 mm">
				<width unit="mm">6.60</width>
			</mask>
			<antiScatterSlit id="22010004" name="Fixed slit 1/2°" xsi:type="fixedAntiScatterSlitType">
				<height unit="mm">0.76</height>
			</antiScatterSlit>
			<divergenceSlit id="22010012" name="Programmable divergence slit" xsi:type="automaticDivergenceSlitType">
				<distanceToSample unit="mm">140.00</distanceToSample>
				<irradiatedLength unit="mm">10.0</irradiatedLength>
				<offset unit="mm">0.00</offset>
			</divergenceSlit>
		</incidentBeamPath>
		<diffractedBeamPath>
			<radius unit="mm">240.00</radius>
			<sollerSlit id="21010002" name="Soller slits 0.04 rad.">
				<opening unit="rad">0.0400</opening>
			</sollerSlit>
			<detector id="7010013" name="X'Celerator detector" xsi:type="rtmsDetectorType">
				<phd>
					<lowerLevel unit="%">36.0</lowerLevel>
					<upperLevel unit="%">79.0</upperLevel>
				</phd>
				<mode>Scanning</mode>
				<activeLength unit="deg">2.1221</activeLength>
			</detector>
		</diffractedBeamPath>
		<scan appendNumber="0" mode="Continuous" scanAxis="Gonio" status="Completed">
			<header>
				<startTimeStamp>2015-06-29T11:02:30+08:00</startTimeStamp>
				<endTimeStamp>2015-06-29T11:08:01+08:00</endTimeStamp>
				<author>
					<name>XRPD</name>
				</author>
				<source>
					<applicationSoftware version="3.0c">Data Collector</applicationSoftware>
					<instrumentControlSoftware version="7.3A">EMPYREAN</instrumentControlSoftware>
					<instrumentID>0000000011088968</instrumentID>
				</source>
			</header>
			<dataPoints>
				<positions axis="2Theta" unit="deg">
					<startPosition>3.00955563</startPosition>
					<endPosition>39.99159388</endPosition>
				</positions>
				<positions axis="Omega" unit="deg">
					<startPosition>1.50477781</startPosition>
					<endPosition>19.99579694</endPosition>
				</positions>
				<positions axis="X" unit="mm">
					<commonPosition>-1.50</commonPosition>
				</positions>
				<positions axis="Y" unit="mm">
					<commonPosition>-12.50</commonPosition>
				</positions>
				<positions axis="Z" unit="mm">
					<commonPosition>9.050</commonPosition>
				</positions>
				<commonCountingTime unit="seconds">17.780</commonCountingTime>
				<intensities unit="counts">215 208 216 206 190 200 193 213 175 187 228 207 199 209 222 209 214 233 196 226 208 207 182 200 192 194 190 203 215 187 209 210 209 213 182 213 199 190 200 197 190 238 193 201 210 214 203 219 220 192 224 209 207 201 212 225 213 214 214 203 216 218 194 229 230 192 237 214 192 239 220 243 261 184 225 232 234 214 203 217 225 214 254 231 245 233 229 216 241 232 208 238 228 206 205 231 246 243 220 247 227 266 247 227 246 234 240 234 245 241 230 231 264 242 254 251 265 249 226 238 216 240 242 240 224 228 256 284 251 272 262 246 267 227 293 254 266 266 244 243 282 279 286 245 257 233 255 266 228 268 263 256 249 266 276 218 276 265 272 266 269 300 276 297 282 265 276 255 279 305 277 302 267 289 287 265 299 274 274 288 291 276 311 314 317 295 311 257 309 266 274 276 294 283 268 295 266 315 276 275 269 286 270 288 299 294 254 291 305 283 281 331 313 288 312 291 292 290 284 278 276 276 290 292 271 296 299 308 286 270 302 304 275 303 315 334 307 296 275 333 280 292 297 302 329 327 315 294 290 284 325 301 312 323 317 320 244 320 292 304 308 288 286 313 328 277 311 301 289 287 281 306 315 284 300 288 300 300 300 313 318 320 334 341 303 287 296 292 290 309 316 307 296 311 306 312 316 308 302 315 315 307 308 332 349 306 307 315 327 299 320 339 346 304 356 391 364 329 306 327 353 299 291 340 293 329 286 301 296 289 323 333 309 307 304 314 339 286 303 271 317 308 301 328 282 277 289 291 319 307 333 327 299 291 302 304 348 306 305 333 314 293 299 314 320 296 289 328 319 315 315 331 352 327 337 317 338 309 312 314 319 293 292 291 315 320 341 345 338 309 327 307 345 388 331 367 381 396 388 382 346 325 320 337 306 280 291 283 276 295 305 278 307 294 297 316 343 268 315 282 296 323 300 290 275 334 289 290 324 275 300 317 315 280 304 320 325 301 348 321 339 349 375 320 304 290 304 307 282 316 300 316 303 330 328 286 281 291 296 315 321 295 297 290 319 303 302 344 342 289 317 333 329 327 295 308 282 288 293 282 308 295 280 314 300 314 319 331 308 276 316 305 313 281 281 320 306 320 294 307 294 311 305 289 308 281 271 286 275 296 274 297 308 296 281 280 265 289 294 280 284 279 281 297 288 339 277 295 295 300 280 293 339 334 284 350 324 316 320 308 303 287 330 288 320 284 312 286 299 284 286 304 306 304 279 291 261 270 277 301 282 303 279 289 282 280 272 268 275 331 274 276 276 265 290 281 291 269 271 307 338 302 300 272 283 287 267 266 274 270 270 254 271 278 301 292 278 290 294 284 292 255 286 276 286 290 282 288 303 304 266 291 283 299 314 261 306 301 309 271 283 305 309 279 330 295 296 282 316 301 337 334 332 307 353 421 392 427 466 499 580 653 751 933 963 971 896 735 623 526 525 472 515 495 555 615 621 625 579 485 423 353 344 343 348 319 336 386 358 416 446 468 497 555 595 587 555 450 438 369 336 324 283 302 324 323 327 319 300 307 293 274 312 262 266 317 275 287 309 304 317 286 286 292 290 328 287 279 296 276 261 294 284 263 289 279 272 294 292 295 292 290 305 243 261 284 329 295 293 270 300 304 301 266 289 284 268 294 275 266 272 306 289 297 280 277 284 314 297 294 308 259 265 287 311 250 300 252 258 267 276 297 269 272 282 272 296 275 263 290 244 279 281 280 302 280 290 262 258 289 280 275 246 292 287 294 289 278 315 275 289 337 291 294 300 262 269 300 320 304 287 286 320 356 299 319 324 282 292 305 297 280 283 299 259 257 309 327 289 338 342 345 357 364 379 391 358 403 350 354 278 287 304 280 288 284 288 276 291 272 266 304 304 313 355 324 367 373 388 441 466 460 562 630 691 688 699 653 599 498 414 350 384 308 305 325 324 330 301 355 400 393 449 460 522 648 699 743 838 962 925 1022 1100 1049 912 920 776 576 481 451 439 413 392 377 371 418 435 438 446 457 468 489 429 465 450 435 497 554 610 729 767 772 798 713 615 497 390 389 304 330 278 280 295 266 274 290 277 282 313 255 278 283 303 267 293 313 306 290 267 308 286 265 296 277 261 269 278 282 276 278 308 296 295 283 294 292 241 274 255 265 270 269 282 249 256 283 301 269 287 330 348 319 305 324 354 366 395 406 513 519 594 709 843 936 1206 1297 1309 1261 1122 937 774 612 462 388 382 329 327 330 308 305 283 281 315 321 334 355 394 390 480 480 614 662 821 1083 1333 1517 1789 1964 2141 2107 2008 1902 1599 1305 1047 823 637 566 473 400 400 352 350 309 302 311 288 292 301 302 286 278 295 291 296 288 294 300 356 308 354 357 389 425 482 573 649 812 914 1052 1120 1209 1161 1151 1144 1202 1074 1003 1057 1083 1120 1136 985 863 753 686 527 466 424 413 392 407 439 476 481 628 688 758 684 715 688 605 513 468 460 415 403 376 384 361 349 306 320 303 271 267 265 264 261 276 282 288 301 343 349 358 430 462 454 547 493 437 411 389 315 303 282 270 308 279 244 263 329 294 349 374 436 489 532 591 590 569 570 476 466 406 355 342 311 316 326 329 388 375 441 460 505 524 543 536 532 489 454 429 446 420 383 444 408 449 429 390 357 364 295 305 282 295 282 300 296 362 392 433 470 615 667 733 857 879 792 758 654 540 445 376 316 302 275 258 276 254 261 289 251 253 236 232 294 249 233 251 253 254 240 279 299 296 351 378 426 474 481 505 525 438 446 393 327 334 269 291 264 259 239 216 215 244 218 196 233 219 210 220 279 243 266 289 305 329 392 455 489 623 684 728 705 803 809 789 739 715 698 644 601 513 472 451 368 302 306 312 271 267 280 257 259 245 302 305 284 300 328 323 351 316 328 355 353 345 382 408 414 383 442 461 479 537 578 575 564 506 465 516 444 373 315 304 277 246 279 280 278 275 291 281 295 301 297 276 293 283 267 306 277 282 258 279 254 300 334 315 344 376 412 532 584 614 629 595 566 513 431 416 392 331 292 304 231 289 277 299 270 279 331 308 361 374 338 332 313 299 276 252 264 224 232 190 192 222 174 205 199 204 197 214 210 168 187 218 208 209 200 185 184 180 164 204 193 218 201 207 189 187 195 210 174 196 168 194 188 175 185 205 177 172 157 178 200 165 201 178 191 187 206 184 192 214 174 167 185 164 180 188 195 193 216 208 251 268 295 323 361 401 393 386 370 381 348 370 354 390 327 334 321 304 289 271 275 234 229 210 197 196 195 179 228 206 226 231 242 226 210 205 234 270 274 291 304 330 448 438 475 494 490 538 515 466 398 433 383 408 370 399 391 387 407 438 406 391 427 417 426 448 384 429 441 374 399 356 365 325 307 232 216 230 234 230 227 212 206 212 228 228 188 196 232 243 201 220 199 207 232 259 257 326 376 383 440 411 472 466 420 357 359 320 334 245 266 222 240 224 266 238 227 252 257 271 250 251 283 278 299 279 304 274 328 243 289 276 275 242 268 217 226 221 195 233 208 195 193 207 207 163 184 170 182 176 181 172 168 171 160 190 178 204 168 191 213 221 279 283 318 329 309 367 361 331 294 281 284 282 279 267 215 255 244 196 189 199 204 218 189 175 155 187 162 174 187 182 172 170 190 185 201 172 183 147 188 164 180 187 174 180 182 167 178 193 190 201 172 184 184 180 174 172 197 192 195 201 215 270 249 287 297 323 357 330 312 304 301 269 237 214 227 221 185 176 158 178 163 171 162 160 157 160 169 147 148 139 164 151 143 146 128 174 163 160 179 151 140 184 150 158 175 181 168 159 165 169 174 185 180 213 218 256 288 308 296 349 271 299 299 290 275 230 257 212 229 225 249 233 203 203 197 241 213 196 190 207 185 172 205 178 158 187 163 172 171 146 151 154 172 175 157 181 167 162 175 170 218 195 222 199 202 245 233 220 195 224 233 210 189 170 179 166 158 152 140 132 144 155 166 167 172 137 174 165 180 155 147 163 154 141 134 160 166 142 143 140 140 144 156 147 151 154 153 143 166 137 166 141 148 182 162 192 158 174 174 168 178 156 159 133 174 164 164 163 147 162 163 174 168 151 142 172 151 135 160 157 147 140 167 160 129 144 156 142 151 172 169 180 192 182 179 203 178 193 217 167 182 156 180 165 184 144 187 195 170 194 192 185 163 155 145 152 157 156 168 172 134 125 132 156 108 128 104 144 129 158 134 140 157 133 154 132 118 148 134 174 193 175 176 181 217 199 209 227 188 192 215 214 182 181 189 204 208 181 183 179 177 148 151 148 138 164 133 135 143 148 142 163 151 144 134 146 157 152 126 145 145 168 155 164 166 179 138 150 165 175 145 176 172 164 142 141 155 119 156 165 150 153 139 162 133 140 151 188 194 167 184 194 197 159 192 188 174 179 181 175 144 157 143 171 146 142 140 151 148 159 131 147 140 113 157 140 127 135 134 141 128 129 142 159 157 142 176 156 158 152 165 168 185 158 182 169 179 151 196 168 170 171 170 168 162 163 180 203 165 183 151 191 171 210 199 220 212 193 218 200 200 181 182 182 185 188 160 143 153 134 144 171 160 133 138 131 125 156 130 131 145 130 129 155 143 157 171 150 190 188 181 182 188 180 197 188 171 162 144 147 134 153 147 138 114 150 133 130 132 137 132 143 141 167 152 133 133 160 142 139 133 140 158 159 157 166 146 166 156 140 146 157 150 156 160 148 148 170 142 151 141 127 142 151 137 118 138 156 146 123 140 125 98 120 138 119 138 112 140 120 126 163 118 150 110 126 153 127 153 123 131 133 125 128 145 139 130 106 133 134 120 145 127 112 127 143 120 119 127 120 103 129 108 100 123 125 121 123 101 112 104 110 120 109 127 138 110 126 127 129 125 162 119 126 153 115 125 120 127 119 103 133 129 117 113 129 132 138 121 131 132 122 147 146 139 132 126 137 145 157 141 129 156 170</intensities>
			</dataPoints>
		</scan>
	</xrdMeasurement>
</xrdMeasurements>
