# Supplementary material for: The seventh blind test of crystal structure prediction: structure generation methods
Source: Acta Crystallogr B Struct Sci Cryst Eng Mater. 2024 Dec 1;80(Pt 6):517–47. doi: 10.1107/S2052520624007492 (PMC11789161; doi:10.1107/S2052520624007492)
Supplement: Supplementary file 4 [file b-80-00517-sup4.zip › SI_D/Additional_Experimental_data/XXXII_pxrd/Type K 805711-22-C.xrdml]

<?xml version="1.0" encoding="UTF-8"?>
<xrdMeasurements xmlns="http://www.xrdml.com/XRDMeasurement/1.5" xmlns:xsi="http://www.w3.org/2001/XMLSchema-instance" xsi:schemaLocation="http://www.xrdml.com/XRDMeasurement/1.5 http://www.xrdml.com/XRDMeasurement/1.5/XRDMeasurement.xsd" status="Completed">
	<comment>
		<entry>Configuration=Programmable x,y,z stage-Celerator, Owner=User-1, Creation date=11/27/2014 12:05:34 PM</entry>
		<entry>Goniometer=Theta/Theta; Minimum step size 2Theta:0.0001; Minimum step size Omega:0.0001</entry>
		<entry>Sample stage=Programmable x,y,z stage; Minimum step size X:0.01; Minimum step size Y:0.01; Minimum step size Z:0.001</entry>
		<entry>Diffractometer system=EMPYREAN</entry>
		<entry>Measurement program=XYZ Phase-celerator, Owner=User-1, Creation date=11/27/2014 5:39:23 PM</entry>
		<entry>Batch program=XYZ BATCH-celerator, Owner=User-1, Creation date=11/27/2014 5:40:47 PM</entry>
	</comment>
	<sample type="To be analyzed">
		<id>A1_805711-22-A2_XYZ BATCH-celerator</id>
		<name>805711-22-A2_XYZ BATCH-celerator</name>
		<preparedBy></preparedBy>
	</sample>
	<xrdMeasurement measurementType="Scan" status="Completed" sampleMode="Reflection">
		<comment>
			<entry/>
		</comment>
		<usedWavelength intended="K-Alpha 1">
			<kAlpha1 unit="Angstrom">1.5405980</kAlpha1>
			<kAlpha2 unit="Angstrom">1.5444260</kAlpha2>
			<kBeta unit="Angstrom">1.3922500</kBeta>
			<ratioKAlpha2KAlpha1>0.5000</ratioKAlpha2KAlpha1>
		</usedWavelength>
		<incidentBeamPath>
			<radius unit="mm">240.00</radius>
			<xRayTube id="1010048" name="Empyrean XRD tube Cu LFF HR DK381747">
				<tension unit="kV">45</tension>
				<current unit="mA">40</current>
				<anodeMaterial>Cu</anodeMaterial>
				<focus type="Line">
					<length unit="mm">12.0</length>
					<width unit="mm">0.4</width>
					<takeOffAngle unit="deg">6.0</takeOffAngle>
				</focus>
			</xRayTube>
			<filter id="20010004" name="Beta-filter Nickel">
				<material>Ni</material>
				<thickness unit="mm">0.020</thickness>
			</filter>
			<sollerSlit id="21010002" name="Soller slits 0.04 rad.">
				<opening unit="rad">0.0400</opening>
			</sollerSlit>
			<mask id="22080002" name="Fixed incident beam mask 10 mm">
				<width unit="mm">6.60</width>
			</mask>
			<antiScatterSlit id="22010004" name="Fixed slit 1/2°" xsi:type="fixedAntiScatterSlitType">
				<height unit="mm">0.76</height>
			</antiScatterSlit>
			<divergenceSlit id="22010012" name="Programmable divergence slit" xsi:type="automaticDivergenceSlitType">
				<distanceToSample unit="mm">140.00</distanceToSample>
				<irradiatedLength unit="mm">10.0</irradiatedLength>
				<offset unit="mm">0.00</offset>
			</divergenceSlit>
		</incidentBeamPath>
		<diffractedBeamPath>
			<radius unit="mm">240.00</radius>
			<sollerSlit id="21010002" name="Soller slits 0.04 rad.">
				<opening unit="rad">0.0400</opening>
			</sollerSlit>
			<detector id="7010013" name="X'Celerator detector" xsi:type="rtmsDetectorType">
				<phd>
					<lowerLevel unit="%">36.0</lowerLevel>
					<upperLevel unit="%">79.0</upperLevel>
				</phd>
				<mode>Scanning</mode>
				<activeLength unit="deg">2.1221</activeLength>
			</detector>
		</diffractedBeamPath>
		<scan appendNumber="0" mode="Continuous" scanAxis="Gonio" status="Completed">
			<header>
				<startTimeStamp>2015-07-08T12:48:53+08:00</startTimeStamp>
				<endTimeStamp>2015-07-08T12:54:25+08:00</endTimeStamp>
				<author>
					<name>XRPD</name>
				</author>
				<source>
					<applicationSoftware version="3.0c">Data Collector</applicationSoftware>
					<instrumentControlSoftware version="7.3A">EMPYREAN</instrumentControlSoftware>
					<instrumentID>0000000011088968</instrumentID>
				</source>
			</header>
			<dataPoints>
				<positions axis="2Theta" unit="deg">
					<startPosition>3.00955563</startPosition>
					<endPosition>39.99159388</endPosition>
				</positions>
				<positions axis="Omega" unit="deg">
					<startPosition>1.50477781</startPosition>
					<endPosition>19.99579694</endPosition>
				</positions>
				<positions axis="X" unit="mm">
					<commonPosition>-28.50</commonPosition>
				</positions>
				<positions axis="Y" unit="mm">
					<commonPosition>-39.50</commonPosition>
				</positions>
				<positions axis="Z" unit="mm">
					<commonPosition>9.050</commonPosition>
				</positions>
				<commonCountingTime unit="seconds">17.780</commonCountingTime>
				<intensities unit="counts">259 263 294 281 261 274 284 292 297 300 303 272 296 291 274 304 330 337 328 312 351 369 399 418 439 441 455 514 450 423 388 357 319 296 277 231 242 221 203 247 217 250 240 222 245 229 253 225 264 257 233 266 213 249 247 240 250 253 255 265 232 207 230 243 247 247 229 236 242 244 243 269 234 229 230 252 251 251 241 231 280 274 245 263 263 268 272 262 254 253 264 236 297 255 289 245 259 276 306 306 250 247 274 294 292 282 296 280 270 300 278 295 312 317 302 258 293 311 286 274 293 294 276 284 267 287 307 294 281 276 312 289 296 296 302 321 321 303 283 319 288 315 302 304 315 307 309 280 256 332 291 320 297 325 337 307 331 340 331 373 351 357 351 355 379 354 336 355 358 344 340 338 348 325 338 359 341 353 313 341 349 348 352 323 379 377 316 343 348 355 344 309 375 333 365 339 345 343 371 333 371 339 309 343 369 384 342 377 366 353 351 368 393 393 402 407 407 405 420 420 437 406 457 445 466 452 508 537 551 513 616 618 636 674 682 652 626 569 517 420 410 401 382 384 368 369 359 430 332 331 349 354 346 328 342 367 361 386 346 342 349 353 396 346 343 358 350 369 361 352 323 336 344 314 368 363 346 356 358 330 356 377 349 345 366 356 323 376 349 343 362 384 386 351 352 344 339 350 361 354 336 391 377 366 377 410 396 404 351 384 423 405 396 390 390 396 391 430 413 381 383 396 393 336 361 381 345 348 375 333 349 354 364 371 374 370 339 359 343 350 340 364 361 370 346 365 375 361 353 356 381 350 395 398 383 383 355 368 374 367 346 363 382 356 392 382 439 400 439 377 435 448 410 479 481 465 498 466 510 556 501 463 415 391 410 349 402 365 393 384 378 367 374 362 356 387 348 388 384 402 428 388 380 426 455 453 454 436 417 466 398 395 426 388 386 370 395 412 437 424 417 474 437 452 454 455 572 522 535 567 616 655 729 773 913 1082 1150 1202 1379 1461 1513 1532 1389 1164 972 784 632 572 528 482 458 430 436 423 435 417 413 414 449 427 437 468 443 442 514 427 462 404 446 389 444 384 390 381 378 380 361 375 404 394 384 365 352 368 405 387 323 366 382 386 444 430 423 428 448 465 427 469 460 451 460 448 426 419 400 446 353 427 393 356 396 404 374 393 366 341 348 355 339 329 338 373 336 386 365 349 353 341 332 359 379 355 356 367 350 318 325 355 365 346 332 334 342 367 361 323 344 329 318 328 318 328 326 338 342 316 330 332 307 321 305 359 312 346 343 346 348 341 354 340 355 389 358 358 362 358 344 361 350 380 378 320 332 325 348 353 344 350 337 342 338 330 376 394 334 393 353 357 350 408 389 365 344 361 314 365 366 367 346 324 331 365 307 370 354 348 352 387 350 377 366 369 390 424 390 414 414 400 416 407 440 441 430 433 486 479 506 545 586 611 632 715 781 831 1022 1059 1252 1199 1240 1228 1133 932 792 650 595 556 451 395 445 433 412 384 389 405 424 406 432 373 423 386 402 384 378 392 401 370 402 405 457 452 430 446 474 455 469 554 544 580 671 699 704 781 778 765 704 636 641 573 581 519 482 442 458 414 418 402 379 386 367 382 367 356 364 391 376 358 359 407 394 369 366 384 415 357 364 411 398 379 399 341 370 423 394 405 418 344 398 402 376 403 380 368 373 366 349 403 358 373 336 362 362 378 391 377 362 354 373 364 411 375 367 377 404 388 395 395 402 378 383 378 400 395 426 438 383 440 429 476 419 403 437 437 481 469 458 488 483 533 532 548 603 588 590 538 532 472 457 483 469 424 452 380 425 416 421 430 402 449 404 448 419 431 443 446 449 461 454 460 480 464 468 457 479 432 500 431 469 511 490 504 507 458 494 489 480 493 456 510 493 550 529 549 559 610 653 700 775 833 958 948 1173 1355 1371 1610 1684 1583 1539 1427 1226 1066 1004 828 724 644 623 606 592 581 550 563 541 548 605 562 542 561 581 550 587 589 640 637 644 690 698 664 722 781 808 860 883 822 814 805 788 789 689 734 724 686 694 669 585 651 578 600 560 563 598 553 612 552 561 526 537 572 544 530 562 584 562 622 578 650 644 623 594 606 637 614 582 572 560 567 572 581 593 593 575 547 548 562 566 542 595 533 544 557 548 566 555 557 601 564 586 652 607 639 599 618 597 607 591 634 587 611 577 618 560 572 624 612 611 661 631 622 607 622 625 662 582 606 647 640 594 635 690 654 731 744 788 760 736 761 703 726 626 621 592 629 607 600 569 585 552 582 631 615 638 663 661 736 729 699 821 827 825 810 805 756 744 776 775 718 703 657 778 718 689 675 648 661 636 716 673 644 639 668 661 624 646 700 655 635 716 631 659 638 668 699 696 684 710 708 734 724 768 810 824 789 820 846 888 873 870 784 765 727 741 724 656 689 676 713 654 682 624 603 652 627 613 612 575 539 576 567 549 512 536 518 490 467 493 492 453 518 498 518 490 543 564 520 568 537 554 642 609 564 600 566 597 612 629 651 599 576 625 556 574 565 519 542 554 531 516 513 510 511 512 510 498 455 478 494 462 474 512 504 485 525 511 511 525 533 544 532 506 567 549 522 547 498 527 500 569 543 492 560 505 490 500 472 481 492 520 489 506 455 498 488 491 492 467 508 536 490 518 545 562 588 612 586 573 593 533 524 532 470 489 507 494 470 475 504 502 468 483 522 481 460 490 482 450 454 425 423 429 432 439 457 423 401 428 444 456 430 464 445 446 458 460 475 438 436 453 431 429 406 419 403 403 401 381 399 355 401 396 370 367 356 362 400 353 371 376 392 386 393 418 406 401 430 369 393 407 408 392 431 407 457 462 441 495 508 513 526 563 465 553 547 504 618 579 606 524 550 503 511 458 458 494 414 439 430 436 439 400 427 413 435 428 473 457 412 474 403 467 438 423 419 421 445 421 437 429 406 421 405 389 407 425 460 392 399 442 386 379 395 418 428 405 437 388 391 383 357 406 400 371 398 386 393 380 376 361 377 363 345 374 367 388 368 387 358 363 377 388 362 367 345 381 338 357 369 355 325 343 319 345 307 302 319 318 297 340 302 365 357 331 374 343 344 305 354 348 341 329 339 386 334 374 364 340 353 368 316 339 354 358 348 330 339 351 320 351 307 388 373 392 391 380 400 369 394 417 352 410 383 430 463 403 410 439 396 437 483 441 479 487 458 444 393 381 392 379 377 366 354 369 370 414 378 394 364 378 378 357 364 351 364 369 316 325 359 332 352 300 317 314 282 305 300 300 326 284 280 259 299 270 279 286 295 296 287 278 294 295 289 289 313 318 301 305 259 308 319 356 338 341 370 415 387 446 466 431 439 425 427 430 426 369 377 382 354 334 354 327 379 352 304 350 363 383 324 365 381 353 363 423 429 373 377 379 333 311 283 325 328 309 283 303 292 284 303 255 287 275 291 267 270 264 264 240 258 258 269 267 261 255 241 241 240 244 241 247 266 230 243 232 281 279 246 258 278 245 268 263 252 282 259 255 281 272 236 262 267 236 264 261 268 256 282 271 270 282 263 256 277 255 238 247 256 255 275 279 259 261 268 275 304 294 280 283 265 266 256 262 251 263 239 258 237 243 237 226 215 243 231 241 242 269 246 269 251 226 265 244 233 200 244 220 255 225 212 194 238 196 208 189 245 207 203 201 242 227 231 190 189 222 230 217 190 210 232 238 241 208 238 258 219 210 214 227 206 200 190 200 200 222 217 216 224 222 225 216 219 202 224 200 187 208 196 245 232 217 229 224 256 252 224 218 247 242 239 216 216 214 233 200 207 217 194 209 197 185 212 181 195 210 185 190 165 178 216 196 172 178 169 185 213 207 177 170 178 175 179 195 187 199 193 169 189 191 185 172 196 188 191 194 163 156 189 210 183 151 185 168 172 180 147 185 171 171 185 185 189 169 192 166 185 196 176 179 175 188 201 187 199 201 191 171 197 189 205 224 199 192 189 183 204 181 174 189 166 197 222 187 160 178 171 174 191 151 162 157 163 170 182 195 171 174 164 192 200 175 166 164 164 166 134 168 154 189 181 185 165 170 183 178 150 184 174 155 170 159 160 160 180 163 170 146 160 165 172 174 183 163 169 177 153 175 196 162 171 160 165 176 163 167 163 168 219 189 187 163 202 191 199 176 172 194 180 188 179 169 169 174 143 170 170 170 182 181 194 162 201 195 167 184 152 190 187 202 157 145 179 203 176 184 206 180 183 184 175 189 185 174 185 177 188 178 185 197 190 169 177 212 183 182 202 206 230 213 196 214 209 175 185 215 207 203 199 194 164 210 165 138 177 172 174 157 171 178 158 218 172 181 169 166 202 171 142 168 160 195 168 155 169 178 175 182 163 176 189 182 159 203 183 187 172 160 167 139 168 174 165 191 180 175 179 165 169 172 187 175 171 196 153 189 183 183 156 165 201 187 167 170 174 209 190 231 163 185 206 193 178 193 183 179 155 162 168 172 204 170 170 168 164 172 159 177 164 165 155 164 160 170 153 167 157 165 188 181 167 177 185 178 171 162 160 153 182 193 176 162 153 176 162 157 206 156 159 152 174 163 153 163 193 169 150 145 175 159 172 153 168 163 164 159 156 172 155 172 174 152 163 177 160 148 151 159 167 148 162 164 164 157 158 154 183 165 151 167 201 163 160 153 174 195 156 167 170 158 172 146 145 169 159 170 168 166 141 170 160 158 155 166 177 178 158 164 167 169 172 151 155 180 177 180 143 152 168 150 184 174 179 132 165 204 142 189 203 169 183 172 176 193 200 206 191 189 165 196 190 182 180 174 179 172 180 188 205 168 172 197 203 165 175 182 154 176 169 189 167 167 175 174 157 157 167 165 145 166 162 156 175 189 168 145 133 169 140 177 160 163 155 145 167 154 156 170 147 168 146 148 151 147 170 135 169 169 160 176 165 184 157 193 151 188 208 189 158 165 175 166 181 172 181 162 159 162 142 179 153</intensities>
			</dataPoints>
		</scan>
	</xrdMeasurement>
</xrdMeasurements>
