# Supplementary material for: The seventh blind test of crystal structure prediction: structure generation methods
Source: Acta Crystallogr B Struct Sci Cryst Eng Mater. 2024 Dec 1;80(Pt 6):517–47. doi: 10.1107/S2052520624007492 (PMC11789161; doi:10.1107/S2052520624007492)
Supplement: Supplementary file 4 [file b-80-00517-sup4.zip › SI_D/Additional_Experimental_data/XXXII_pxrd/Type L 805711-25-B.xrdml]

<?xml version="1.0" encoding="UTF-8"?>
<xrdMeasurements xmlns="http://www.xrdml.com/XRDMeasurement/1.5" xmlns:xsi="http://www.w3.org/2001/XMLSchema-instance" xsi:schemaLocation="http://www.xrdml.com/XRDMeasurement/1.5 http://www.xrdml.com/XRDMeasurement/1.5/XRDMeasurement.xsd" status="Completed">
	<comment>
		<entry>Configuration=Programmable x,y,z stage-Celerator, Owner=User-1, Creation date=11/27/2014 12:05:34 PM</entry>
		<entry>Goniometer=Theta/Theta; Minimum step size 2Theta:0.0001; Minimum step size Omega:0.0001</entry>
		<entry>Sample stage=Programmable x,y,z stage; Minimum step size X:0.01; Minimum step size Y:0.01; Minimum step size Z:0.001</entry>
		<entry>Diffractometer system=EMPYREAN</entry>
		<entry>Measurement program=XYZ Phase-celerator, Owner=User-1, Creation date=11/27/2014 5:39:23 PM</entry>
		<entry>Batch program=XYZ BATCH-celerator, Owner=User-1, Creation date=11/27/2014 5:40:47 PM</entry>
	</comment>
	<sample type="To be analyzed">
		<id>A1_805711-14-A1 AFTER TO120C_XYZ BATCH-celerator</id>
		<name>805711-14-A1 AFTER TO120C_XYZ BATCH-celerator</name>
		<preparedBy></preparedBy>
	</sample>
	<xrdMeasurement measurementType="Scan" status="Completed" sampleMode="Reflection">
		<comment>
			<entry/>
		</comment>
		<usedWavelength intended="K-Alpha 1">
			<kAlpha1 unit="Angstrom">1.5405980</kAlpha1>
			<kAlpha2 unit="Angstrom">1.5444260</kAlpha2>
			<kBeta unit="Angstrom">1.3922500</kBeta>
			<ratioKAlpha2KAlpha1>0.5000</ratioKAlpha2KAlpha1>
		</usedWavelength>
		<incidentBeamPath>
			<radius unit="mm">240.00</radius>
			<xRayTube id="1010048" name="Empyrean XRD tube Cu LFF HR DK381747">
				<tension unit="kV">45</tension>
				<current unit="mA">40</current>
				<anodeMaterial>Cu</anodeMaterial>
				<focus type="Line">
					<length unit="mm">12.0</length>
					<width unit="mm">0.4</width>
					<takeOffAngle unit="deg">6.0</takeOffAngle>
				</focus>
			</xRayTube>
			<filter id="20010004" name="Beta-filter Nickel">
				<material>Ni</material>
				<thickness unit="mm">0.020</thickness>
			</filter>
			<sollerSlit id="21010002" name="Soller slits 0.04 rad.">
				<opening unit="rad">0.0400</opening>
			</sollerSlit>
			<mask id="22080002" name="Fixed incident beam mask 10 mm">
				<width unit="mm">6.60</width>
			</mask>
			<antiScatterSlit id="22010004" name="Fixed slit 1/2°" xsi:type="fixedAntiScatterSlitType">
				<height unit="mm">0.76</height>
			</antiScatterSlit>
			<divergenceSlit id="22010012" name="Programmable divergence slit" xsi:type="automaticDivergenceSlitType">
				<distanceToSample unit="mm">140.00</distanceToSample>
				<irradiatedLength unit="mm">10.0</irradiatedLength>
				<offset unit="mm">0.00</offset>
			</divergenceSlit>
		</incidentBeamPath>
		<diffractedBeamPath>
			<radius unit="mm">240.00</radius>
			<sollerSlit id="21010002" name="Soller slits 0.04 rad.">
				<opening unit="rad">0.0400</opening>
			</sollerSlit>
			<detector id="7010013" name="X'Celerator detector" xsi:type="rtmsDetectorType">
				<phd>
					<lowerLevel unit="%">36.0</lowerLevel>
					<upperLevel unit="%">79.0</upperLevel>
				</phd>
				<mode>Scanning</mode>
				<activeLength unit="deg">2.1221</activeLength>
			</detector>
		</diffractedBeamPath>
		<scan appendNumber="0" mode="Continuous" scanAxis="Gonio" status="Completed">
			<header>
				<startTimeStamp>2015-09-09T12:29:11+08:00</startTimeStamp>
				<endTimeStamp>2015-09-09T12:34:43+08:00</endTimeStamp>
				<author>
					<name>XRPD</name>
				</author>
				<source>
					<applicationSoftware version="3.0c">Data Collector</applicationSoftware>
					<instrumentControlSoftware version="7.3A">EMPYREAN</instrumentControlSoftware>
					<instrumentID>0000000011088968</instrumentID>
				</source>
			</header>
			<dataPoints>
				<positions axis="2Theta" unit="deg">
					<startPosition>3.00955563</startPosition>
					<endPosition>39.99159388</endPosition>
				</positions>
				<positions axis="Omega" unit="deg">
					<startPosition>1.50477781</startPosition>
					<endPosition>19.99579694</endPosition>
				</positions>
				<positions axis="X" unit="mm">
					<commonPosition>-28.50</commonPosition>
				</positions>
				<positions axis="Y" unit="mm">
					<commonPosition>-39.50</commonPosition>
				</positions>
				<positions axis="Z" unit="mm">
					<commonPosition>9.050</commonPosition>
				</positions>
				<commonCountingTime unit="seconds">17.780</commonCountingTime>
				<intensities unit="counts">239 282 242 226 281 216 257 234 245 219 239 246 256 219 237 207 241 227 255 236 257 224 226 240 226 225 202 243 216 218 240 221 222 234 222 212 228 242 216 254 233 282 246 219 251 232 230 240 252 246 252 230 257 247 240 231 251 226 237 238 243 241 247 236 250 234 239 229 243 249 245 267 246 264 215 240 256 221 252 257 261 268 215 276 269 265 268 253 269 244 243 253 255 269 254 239 246 259 255 264 293 225 263 257 263 278 265 244 262 288 287 289 288 274 301 267 254 289 267 276 266 314 281 317 284 276 305 306 289 293 283 294 299 274 261 271 303 300 256 284 265 278 292 263 290 288 314 304 314 283 334 304 264 315 288 325 318 304 297 276 291 331 311 302 296 315 323 315 313 325 307 341 290 299 312 340 363 365 365 373 379 369 363 364 358 394 363 309 381 386 386 432 417 476 420 451 480 449 439 443 474 405 437 426 399 398 426 425 417 357 387 396 395 387 384 394 382 356 359 349 361 404 353 370 370 350 361 357 378 376 381 358 382 415 403 391 342 339 329 345 414 351 332 364 364 365 361 358 366 393 375 354 330 375 377 336 367 362 426 383 371 380 374 340 394 406 388 398 375 393 435 395 427 449 408 411 419 417 405 401 377 377 364 383 398 353 333 362 380 386 369 377 389 356 382 364 380 371 400 361 354 362 365 408 338 378 401 398 415 416 387 342 421 457 426 442 428 432 483 478 513 501 522 440 490 465 438 432 450 437 472 458 464 435 485 504 489 494 474 465 460 437 431 394 358 384 352 386 367 367 395 390 366 361 380 391 386 371 364 354 356 374 406 377 363 392 371 308 373 362 379 338 346 390 366 390 404 396 340 387 381 382 384 399 381 355 344 364 350 306 375 376 383 374 387 406 378 370 426 412 419 407 427 415 392 407 403 412 435 440 486 487 494 511 511 560 554 540 493 473 488 438 411 375 387 414 399 398 377 388 366 296 371 400 376 376 382 393 332 387 390 406 357 382 356 364 315 363 375 348 378 337 378 332 358 369 344 362 350 352 350 368 386 378 342 349 359 345 356 359 380 345 357 374 384 344 363 395 386 355 365 386 389 388 408 399 407 393 428 374 358 369 407 407 395 351 367 379 392 348 336 374 394 345 332 349 373 336 375 316 358 349 363 324 318 363 315 340 365 356 350 325 361 333 345 340 282 337 328 352 341 373 351 341 324 345 371 350 323 367 315 350 351 367 354 350 317 362 363 358 311 340 401 308 354 323 338 339 384 352 349 330 340 339 364 338 313 348 396 345 359 331 378 376 350 352 370 368 374 357 374 376 408 368 412 413 398 441 453 433 445 419 448 408 390 380 373 354 414 369 369 390 390 401 365 403 376 341 394 404 432 383 370 367 380 362 370 340 354 386 373 371 350 380 366 340 387 393 410 390 428 351 365 382 370 377 348 353 325 368 398 353 382 330 373 342 358 329 319 378 341 354 380 359 401 367 350 398 373 355 332 359 341 352 403 355 350 363 391 352 349 368 388 394 363 390 402 356 383 396 393 418 399 374 379 406 413 461 467 440 487 465 505 518 466 552 528 532 528 624 637 577 616 538 556 486 499 439 403 404 403 403 364 413 382 365 389 349 392 390 386 398 375 386 403 429 364 359 405 416 400 389 371 357 369 379 442 412 364 407 363 379 386 395 402 375 421 425 379 396 393 380 382 406 390 358 401 384 414 441 427 378 375 410 412 412 398 390 415 393 392 373 382 371 387 421 425 390 420 419 415 354 382 419 440 441 473 406 411 463 423 440 448 398 437 418 448 429 503 502 400 425 455 444 489 433 467 432 417 428 440 435 482 466 495 493 506 539 531 630 655 730 751 838 861 902 972 966 960 826 818 716 636 634 642 557 523 549 479 438 486 489 466 449 466 424 508 472 474 467 538 493 536 523 522 467 508 488 468 531 486 441 489 491 483 508 464 473 519 500 474 490 518 523 560 531 540 561 585 609 539 592 617 613 632 643 665 635 679 685 802 755 743 820 841 939 887 927 1039 1036 1056 1057 1054 1109 1098 1129 1136 1070 1016 1046 1101 1079 1169 1188 1110 1140 1048 980 971 877 888 859 821 828 851 888 816 776 812 789 768 666 657 603 643 600 512 504 528 508 490 475 494 476 485 514 478 503 439 520 433 483 449 489 455 468 483 463 486 481 462 504 460 535 515 449 532 536 569 551 591 662 611 648 642 700 669 595 597 606 588 599 589 573 550 537 560 570 510 529 536 497 522 567 575 504 568 576 628 665 630 677 644 647 619 594 613 580 529 562 535 533 510 535 504 516 507 468 491 467 469 449 424 464 435 436 427 440 440 480 452 444 440 466 475 527 511 476 476 536 512 532 556 510 606 568 566 577 533 533 575 551 557 547 494 544 554 524 556 622 627 666 648 635 634 597 661 562 585 515 518 519 497 505 527 537 478 464 467 468 438 464 461 470 457 427 478 468 410 370 412 431 443 478 430 432 412 489 474 457 415 451 437 452 439 492 431 448 461 457 454 449 440 439 437 474 480 460 475 550 506 493 476 553 515 510 604 567 553 567 582 552 562 549 613 551 555 539 541 516 522 537 505 550 528 519 525 598 553 580 569 508 573 501 493 478 442 438 461 450 446 379 456 382 441 395 464 428 416 408 410 419 404 415 392 383 400 420 420 416 445 465 419 413 457 493 495 560 523 530 544 522 515 524 500 492 467 420 439 413 440 428 431 416 448 403 386 428 393 384 387 374 408 445 414 414 441 436 423 442 435 451 440 456 408 455 454 440 416 430 438 433 468 389 495 433 452 398 426 448 438 440 416 413 410 399 419 407 415 406 390 414 399 366 384 426 426 421 392 427 443 445 451 498 475 483 502 549 580 589 597 578 625 556 550 510 461 443 424 453 383 400 376 350 368 355 344 361 371 363 319 349 363 331 302 304 321 321 319 364 325 328 329 344 317 346 355 341 343 374 344 342 381 346 363 358 401 353 410 421 444 514 520 533 492 587 601 541 563 505 526 514 508 465 410 412 371 378 367 337 341 341 341 337 312 303 320 342 353 339 342 341 300 365 309 354 340 340 308 306 346 343 309 291 342 330 334 327 324 355 354 373 388 374 417 405 448 401 394 433 463 404 405 391 404 367 340 366 331 309 355 308 309 353 378 363 361 371 375 390 348 395 368 332 313 329 327 314 300 275 304 329 271 314 280 315 334 252 280 339 317 256 270 307 290 280 295 300 303 250 302 268 270 251 281 251 283 279 293 270 274 262 245 289 277 272 256 256 287 295 270 257 262 280 281 290 266 251 257 277 276 284 286 334 288 297 315 328 283 344 350 368 404 398 405 467 428 445 429 404 396 394 377 313 320 331 308 292 296 292 267 265 279 258 278 279 272 257 261 270 227 245 282 277 272 251 303 220 286 281 316 303 312 242 266 251 276 269 294 270 289 261 268 269 277 263 255 284 257 251 263 265 237 245 238 259 283 241 245 256 251 250 243 243 237 264 234 239 252 256 249 250 261 221 192 242 225 238 257 240 232 268 247 245 244 219 233 219 245 268 281 240 250 269 281 271 266 246 292 247 264 293 255 255 275 271 257 295 247 245 232 251 256 241 242 228 206 264 237 250 253 244 245 243 253 267 251 231 242 244 246 257 238 246 265 236 234 234 217 265 224 208 241 230 237 247 199 206 228 251 218 253 262 249 225 236 217 225 233 240 238 233 257 250 257 222 255 239 288 281 279 281 258 252 292 258 249 255 247 271 239 279 251 244 244 230 222 224 237 250 233 236 230 269 270 252 242 263 269 266 258 237 255 255 250 266 243 246 257 214 226 232 214 216 226 252 236 217 231 212 226 231 227 252 229 240 254 243 240 253 254 218 265 293 264 293 278 303 296 266 266 238 269 270 263 240 241 247 254 213 237 203 218 233 200 226 224 205 207 230 192 189 219 188 216 193 202 213 218 210 183 185 219 195 206 203 199 222 213 208 236 204 224 208 206 207 187 207 210 197 191 226 185 187 196 178 196 196 209 205 210 209 187 210 176 233 190 174 196 196 209 213 191 201 230 214 240 217 210 224 232 192 206 224 200 206 225 203 192 181 201 196 212 226 194 210 212 222 208 200 214 224 213 207 200 208 207 202 201 210 218 210 210 176 207 225 203 201 212 188 176 213 174 194 210 171 178 160 195 184 191 172 162 217 185 192 202 200 176 193 193 197 166 181 182 196 203 176 180 194 203 206 174 196 184 175 204 204 181 167 190 177 222 175 193 193 194 205 185 213 197 170 184 180 187 188 174 212 187 182 184 205 197 183 191 204 174 192 203 214 205 196 157 182 199 187 196 184 181 165 185 195 177 201 152 178 169 184 195 191 206 168 195 183 177 216 162 203 177 188 226 176 194 206 206 221 188 217 225 224 209 200 188 205 185 230 200 187 187 206 201 182 187 205 185 192 201 180 192 188 171 203 197 213 177 213 216 177 207 184 190 176 164 183 188 204 180 178 201 154 193 219 188 197 179 195 192 175 200 215 184 208 201 174 202 212 220 212 191 208 205 220 201 216 207 251 206 194 212 231 204 196 188 220 180 191 205 192 184 192 202 194 196 182 179 159 214 203 180 189 218 214 215 238 188 225 195 200 200 176 185 185 194 199 168 219 194 191 159 194 183 184 178 204 196 191 180 193 202 182 174 178 189 196 153 184 192 187 171 178 175 195 144 197 172 184 167 197 178 176 185 202 135 191 172 188 194 179 166 203 181 174 169 175 172 159 191 178 162 184 189 190 184 182 157 191 174 170 181 157 168 197 195 164 181 187 188 179 189 181 181 184 210 191 179 212 152 193 215 199 210 183 200 214 227 189 206 195 193 202 190 191 164 202 189 182 177 190 183 174 207 191 169 164 168 183 169 210 176 166 191 185 180 156 168 193 201 146 185 204 188 197 172 178 158 160 200 180 179 178 168 164 192 171 184 209 169 167 185 184 178 178 162 176 178 180 184 176 154 191 201 174 168 154</intensities>
			</dataPoints>
		</scan>
	</xrdMeasurement>
</xrdMeasurements>
