# Supplementary material for: The seventh blind test of crystal structure prediction: structure generation methods
Source: Acta Crystallogr B Struct Sci Cryst Eng Mater. 2024 Dec 1;80(Pt 6):517–47. doi: 10.1107/S2052520624007492 (PMC11789161; doi:10.1107/S2052520624007492)
Supplement: Supplementary file 4 [file b-80-00517-sup4.zip › SI_D/Additional_Experimental_data/XXXII_pxrd/Type M 805711-37-A.xrdml]

<?xml version="1.0" encoding="UTF-8"?>
<xrdMeasurements xmlns="http://www.xrdml.com/XRDMeasurement/1.5" xmlns:xsi="http://www.w3.org/2001/XMLSchema-instance" xsi:schemaLocation="http://www.xrdml.com/XRDMeasurement/1.5 http://www.xrdml.com/XRDMeasurement/1.5/XRDMeasurement.xsd" status="Completed">
	<comment>
		<entry>Configuration=Stage Spinner, Owner=User-1, Creation date=12/5/2013 12:20:40 PM</entry>
		<entry>Goniometer=PW3050/60 (Theta/Theta); Minimum step size 2Theta:0.001; Minimum step size Omega:0.001</entry>
		<entry>Sample stage=Reflection-Transmission Spinner PW3064/60; Minimum step size Phi:0.1</entry>
		<entry>Diffractometer system=XPERT-3</entry>
		<entry>Measurement program=C:\PANalytical\Data Collector\Programs\Absolute\CP.xrdmp, Identifier={E61C5261-4977-4AF7-8BCD-49D5449CE4BE}</entry>
		<entry>Batch program=C:\PANalytical\Data Collector\Programs\Test_05Mins_Normal_1.xrdmp, Identifier={582A6321-2EEF-4E38-B1D6-BF90E62E6B64}</entry>
	</comment>
	<sample type="To be analyzed">
		<id></id>
		<name></name>
		<preparedBy></preparedBy>
	</sample>
	<xrdMeasurement measurementType="Scan" status="Completed" sampleMode="Reflection">
		<comment>
			<entry/>
		</comment>
		<usedWavelength intended="K-Alpha 1">
			<kAlpha1 unit="Angstrom">1.5405980</kAlpha1>
			<kAlpha2 unit="Angstrom">1.5444260</kAlpha2>
			<kBeta unit="Angstrom">1.3922500</kBeta>
			<ratioKAlpha2KAlpha1>0.5000</ratioKAlpha2KAlpha1>
		</usedWavelength>
		<incidentBeamPath>
			<radius unit="mm">240.00</radius>
			<xRayTube id="1010041" name="Empyrean Cu LFF (9430 033 7300x) DK401084">
				<tension unit="kV">45</tension>
				<current unit="mA">40</current>
				<anodeMaterial>Cu</anodeMaterial>
				<focus type="Line">
					<length unit="mm">12.0</length>
					<width unit="mm">0.4</width>
					<takeOffAngle unit="deg">6.0</takeOffAngle>
				</focus>
			</xRayTube>
			<sollerSlit id="21010002" name="Soller slits 0.04 rad.">
				<opening unit="rad">0.0400</opening>
			</sollerSlit>
			<mask id="22080002" name="Fixed incident beam mask 10 mm">
				<width unit="mm">6.60</width>
			</mask>
			<antiScatterSlit id="22010005" name="Fixed slit 1/4°" xsi:type="fixedAntiScatterSlitType">
				<height unit="mm">0.38</height>
			</antiScatterSlit>
			<divergenceSlit id="22010007" name="Fixed slit 1/8°" xsi:type="fixedDivergenceSlitType">
				<height unit="mm">0.19</height>
			</divergenceSlit>
		</incidentBeamPath>
		<sampleMovement xsi:type="spinningSampleMovementType">
			<spinnerRevolutionTime unit="seconds">4.0</spinnerRevolutionTime>
		</sampleMovement>
		<diffractedBeamPath>
			<radius unit="mm">240.00</radius>
			<antiScatterSlit id="22090010" name="AS slit 8.0 mm (PIXcel)" xsi:type="fixedAntiScatterSlitType">
				<height unit="mm">8.00</height>
			</antiScatterSlit>
			<sollerSlit id="21010002" name="Soller slits 0.04 rad.">
				<opening unit="rad">0.0400</opening>
			</sollerSlit>
			<filter id="20010004" name="Beta-filter Nickel">
				<material>Ni</material>
				<thickness unit="mm">0.020</thickness>
			</filter>
			<detector id="7010015" name="PIXcel1D detector" xsi:type="rtmsDetectorType">
				<phd>
					<lowerLevel unit="%">25.0</lowerLevel>
					<upperLevel unit="%">100.0</upperLevel>
				</phd>
				<mode>Scanning</mode>
				<activeLength unit="deg">3.347</activeLength>
			</detector>
		</diffractedBeamPath>
		<scan appendNumber="0" mode="Continuous" scanAxis="Gonio" status="Completed">
			<header>
				<startTimeStamp>2015-10-13T22:11:01+08:00</startTimeStamp>
				<endTimeStamp>2015-10-13T22:16:04+08:00</endTimeStamp>
				<author>
					<name>publicuser</name>
				</author>
				<source>
					<applicationSoftware version="4.3">Data Collector</applicationSoftware>
					<instrumentControlSoftware version="7.0/ 20131101">XPERT-3</instrumentControlSoftware>
					<instrumentID>0000000011148379</instrumentID>
				</source>
			</header>
			<dataPoints>
				<positions axis="2Theta" unit="deg">
					<startPosition>3.01313028</startPosition>
					<endPosition>39.98800581</endPosition>
				</positions>
				<positions axis="Omega" unit="deg">
					<startPosition>1.50656514</startPosition>
					<endPosition>19.99400291</endPosition>
				</positions>
				<positions axis="Phi" unit="deg">
					<commonPosition>5.5</commonPosition>
				</positions>
				<commonCountingTime unit="seconds">46.665</commonCountingTime>
				<intensities unit="counts">743 746 757 749 710 706 746 700 737 673 686 675 718 695 644 666 691 657 636 643 684 646 597 626 619 606 589 599 606 600 603 602 600 543 621 555 553 625 526 571 573 544 562 553 536 568 550 567 537 544 577 609 542 482 539 526 579 505 551 513 487 555 594 549 509 511 537 521 498 505 503 516 510 550 481 456 474 468 479 457 465 469 487 482 442 443 468 454 467 473 425 450 437 438 425 399 440 408 428 420 418 457 437 407 387 449 399 416 400 389 429 410 384 426 419 416 412 469 427 499 497 517 505 549 524 558 560 638 680 735 852 972 1069 1170 1460 1677 2293 3075 3997 3107 1367 696 499 399 382 375 342 335 335 361 341 346 305 323 314 313 317 307 369 313 318 323 310 289 296 303 291 300 263 312 274 301 295 258 276 315 291 295 300 324 296 335 322 299 321 346 362 403 447 471 570 668 664 505 355 303 298 241 230 240 243 267 280 265 262 279 261 254 253 269 297 273 295 297 319 342 379 392 311 243 236 230 225 240 235 268 249 238 273 275 242 248 208 231 226 245 250 229 248 231 234 251 244 260 261 221 229 239 254 228 249 255 234 242 249 264 278 273 301 298 314 305 359 360 465 527 584 547 498 486 410 343 381 388 396 401 302 268 278 256 263 287 341 315 314 241 224 226 208 231 243 214 255 233 225 187 240 231 204 220 218 214 246 212 242 257 218 196 219 232 222 195 210 224 224 220 216 210 247 223 250 220 233 255 226 206 236 244 249 253 211 219 199 217 218 225 219 213 217 196 208 227 209 203 204 215 211 223 194 206 180 185 200 194 203 235 210 226 227 221 246 230 261 251 267 307 302 332 365 421 513 673 967 1140 985 609 344 274 249 246 202 215 186 187 189 242 207 206 240 250 294 337 347 279 240 250 243 235 213 282 276 339 350 379 547 600 574 579 603 561 636 641 639 565 456 383 351 301 255 240 182 207 223 216 192 166 167 189 189 186 185 200 195 168 195 184 181 176 212 176 184 199 221 179 189 167 179 200 198 202 210 181 205 187 198 232 194 246 260 236 250 215 200 187 216 187 180 194 212 235 224 307 310 375 374 410 562 681 638 555 373 237 214 223 197 204 206 204 220 217 252 228 267 254 314 420 517 627 585 641 662 640 607 582 529 451 426 456 491 553 578 638 569 490 412 380 343 272 216 186 178 179 187 164 216 187 157 178 163 180 181 160 149 148 186 195 196 182 182 194 182 206 210 200 212 258 304 321 365 350 337 292 275 276 294 374 411 574 687 720 717 645 631 572 546 559 475 421 328 291 285 331 361 343 343 302 310 282 224 232 199 166 216 208 182 174 174 214 204 251 255 214 209 217 181 203 194 204 258 256 296 322 448 581 828 1137 1833 2491 2463 2101 1341 845 508 317 283 274 237 288 283 308 312 253 228 195 207 219 218 234 271 326 413 515 696 729 727 700 482 372 280 251 241 254 220 309 340 411 499 486 578 697 869 825 862 853 757 639 447 328 227 215 195 199 173 206 220 172 168 197 193 180 151 173 156 173 159 169 184 177 162 167 191 179 153 193 180 184 165 167 173 165 157 163 153 160 153 158 143 155 174 152 168 158 153 146 194 164 155 162 166 166 180 180 172 161 185 191 220 204 182 209 233 201 235 277 290 298 295 289 304 298 314 314 313 303 315 275 296 285 254 315 333 348 280 257 211 171 165 141 167 170 169 177 195 192 153 162 197 182 187 177 205 175 234 235 246 293 270 316 350 328 316 311 302 304 298 320 341 343 402 370 329 293 275 312 287 300 298 328 328 307 219 208 177 183 186 180 195 241 260 213 229 271 238 260 244 248 228 266 274 352 451 574 635 668 690 682 523 402 372 275 217 193 189 192 150 169 146 171 158 162 182 164 163 170 194 215 226 236 265 264 289 266 274 309 296 283 277 234 222 226 220 225 240 237 240 266 266 258 239 213 229 206 245 212 261 295 311 300 316 234 226 223 189 168 194 245 249 281 302 314 338 331 299 316 258 245 216 149 179 174 146 168 130 147 179 159 157 123 161 158 132 146 161 167 165 161 158 161 150 149 141 163 161 152 165 148 133 170 132 153 157 152 154 165 155 144 152 159 168 183 212 183 203 254 289 270 292 300 288 286 322 301 316 382 447 653 743 730 685 603 570 382 342 274 251 175 155 171 156 140 170 154 169 223 218 238 233 240 249 218 228 227 226 245 185 187 202 150 164 189 154 170 128 124 145 124 151 140 144 132 123 129 133 146 128 139 154 158 133 156 160 213 178 183 217 225 219 208 265 305 324 324 364 299 287 263 244 218 197 192 207 171 158 175 148 161 153 140 152 178 180 168 166 174 163 154 150 148 146 122 133 130 142 176 158 156 131 123 128 165 119 142 149 156 166 150 167 153 141 152 140 119 125 137 112 173 139 135 132 124 153 173 190 143 157 177 171 195 187 194 165 173 192 151 158 130 176 157 168 178 173 157 158 137 124 129 122 143 150 126 132 119 129 141 138 89 128 139 127 144 132 153 131 141 131 133 116 102 123 119 139 112 117 118 110 108 145 125 130 147 121 105 122 135 126 121 150 156 169 147 148 146 156 121 113 114 115 137 132 137 116 157 143 125 109 131 143 113 110 105 117 125 125 132 117 141 154 154 139 156 113 135 137 131 135 146 128 141 136 137 142 153 109 148 113 140 108 116 125 107 138 123 116 128 126 126 130 129 152 125 124 131 165 141 132 142 153 143 151 145 151 138 156 141 163 175 153 191 178 196 178 196 176 165 167 157 168 134 153 142 130 128 130 160 145 135 107 124 133 153 132 140 111 114 129 122 108 125 122 115 110 140 134 134 112 109 125 107 130 128 117 122 122 128 109 143 113 116 96 133 131 125 135 152 126 135 103 134 121 149 98 122 116 135 137 125 126 148 127 140 122 113 127 125 117 116 110 108 111 86 104 105 123 98 129 116 101 91 123 85 122 97 100 126 104 135 138 152 108 108 125 128 119 139 121 118 116 144 137 131 122 115 102 138 110 110 108 126 131 110 131 129 121 133 133 153 123 134 139 124 121 138 117 134 126 131 117 109 110 99 103 109 120 113 118 114 110 99 103 119 136 104 110 128 116 117 110 134 108 130 137 126 122 121 135 135 117 135 123 109 112 111 98 97 114 116 129 134 118 119 116 119 103 111 143 107 124 116 133</intensities>
			</dataPoints>
		</scan>
	</xrdMeasurement>
</xrdMeasurements>
