# Supplementary material for: The seventh blind test of crystal structure prediction: structure generation methods
Source: Acta Crystallogr B Struct Sci Cryst Eng Mater. 2024 Dec 1;80(Pt 6):517–47. doi: 10.1107/S2052520624007492 (PMC11789161; doi:10.1107/S2052520624007492)
Supplement: Supplementary file 4 [file b-80-00517-sup4.zip › SI_D/Additional_Experimental_data/XXXII_pxrd/Type N 803718-05-A4.xrdml]

<?xml version="1.0" encoding="UTF-8"?>
<xrdMeasurements xmlns="http://www.xrdml.com/XRDMeasurement/1.5" xmlns:xsi="http://www.w3.org/2001/XMLSchema-instance" xsi:schemaLocation="http://www.xrdml.com/XRDMeasurement/1.5 http://www.xrdml.com/XRDMeasurement/1.5/XRDMeasurement.xsd" status="Completed">
	<comment>
		<entry>Configuration=Stage Spinner, Owner=User-1, Creation date=12/5/2013 12:20:40 PM</entry>
		<entry>Goniometer=PW3050/60 (Theta/Theta); Minimum step size 2Theta:0.001; Minimum step size Omega:0.001</entry>
		<entry>Sample stage=Reflection-Transmission Spinner PW3064/60; Minimum step size Phi:0.1</entry>
		<entry>Diffractometer system=XPERT-3</entry>
		<entry>Measurement program=C:\PANalytical\Data Collector\Programs\Absolute\CP.xrdmp, Identifier={E61C5261-4977-4AF7-8BCD-49D5449CE4BE}</entry>
		<entry>Batch program=C:\PANalytical\Data Collector\Programs\Test_05Mins_Normal_2.xrdmp, Identifier={AB501204-46E0-4A23-914D-5FD608FB0C6A}</entry>
	</comment>
	<sample type="To be analyzed">
		<id></id>
		<name></name>
		<preparedBy></preparedBy>
	</sample>
	<xrdMeasurement measurementType="Scan" status="Completed" sampleMode="Reflection">
		<comment>
			<entry/>
		</comment>
		<usedWavelength intended="K-Alpha 1">
			<kAlpha1 unit="Angstrom">1.5405980</kAlpha1>
			<kAlpha2 unit="Angstrom">1.5444260</kAlpha2>
			<kBeta unit="Angstrom">1.3922500</kBeta>
			<ratioKAlpha2KAlpha1>0.5000</ratioKAlpha2KAlpha1>
		</usedWavelength>
		<incidentBeamPath>
			<radius unit="mm">240.00</radius>
			<xRayTube id="1010041" name="Empyrean Cu LFF (9430 033 7300x) DK401084">
				<tension unit="kV">45</tension>
				<current unit="mA">40</current>
				<anodeMaterial>Cu</anodeMaterial>
				<focus type="Line">
					<length unit="mm">12.0</length>
					<width unit="mm">0.4</width>
					<takeOffAngle unit="deg">6.0</takeOffAngle>
				</focus>
			</xRayTube>
			<sollerSlit id="21010002" name="Soller slits 0.04 rad.">
				<opening unit="rad">0.0400</opening>
			</sollerSlit>
			<mask id="22080002" name="Fixed incident beam mask 10 mm">
				<width unit="mm">6.60</width>
			</mask>
			<antiScatterSlit id="22010005" name="Fixed slit 1/4°" xsi:type="fixedAntiScatterSlitType">
				<height unit="mm">0.38</height>
			</antiScatterSlit>
			<divergenceSlit id="22010007" name="Fixed slit 1/8°" xsi:type="fixedDivergenceSlitType">
				<height unit="mm">0.19</height>
			</divergenceSlit>
		</incidentBeamPath>
		<sampleMovement xsi:type="spinningSampleMovementType">
			<spinnerRevolutionTime unit="seconds">4.0</spinnerRevolutionTime>
		</sampleMovement>
		<diffractedBeamPath>
			<radius unit="mm">240.00</radius>
			<antiScatterSlit id="22090010" name="AS slit 8.0 mm (PIXcel)" xsi:type="fixedAntiScatterSlitType">
				<height unit="mm">8.00</height>
			</antiScatterSlit>
			<sollerSlit id="21010002" name="Soller slits 0.04 rad.">
				<opening unit="rad">0.0400</opening>
			</sollerSlit>
			<filter id="20010004" name="Beta-filter Nickel">
				<material>Ni</material>
				<thickness unit="mm">0.020</thickness>
			</filter>
			<detector id="7010015" name="PIXcel1D detector" xsi:type="rtmsDetectorType">
				<phd>
					<lowerLevel unit="%">25.0</lowerLevel>
					<upperLevel unit="%">100.0</upperLevel>
				</phd>
				<mode>Scanning</mode>
				<activeLength unit="deg">3.347</activeLength>
			</detector>
		</diffractedBeamPath>
		<scan appendNumber="0" mode="Continuous" scanAxis="Gonio" status="Completed">
			<header>
				<startTimeStamp>2015-10-21T23:59:44+08:00</startTimeStamp>
				<endTimeStamp>2015-10-22T00:04:49+08:00</endTimeStamp>
				<author>
					<name>publicuser</name>
				</author>
				<source>
					<applicationSoftware version="4.3">Data Collector</applicationSoftware>
					<instrumentControlSoftware version="7.0/ 20131101">XPERT-3</instrumentControlSoftware>
					<instrumentID>0000000011148379</instrumentID>
				</source>
			</header>
			<dataPoints>
				<positions axis="2Theta" unit="deg">
					<startPosition>3.01313028</startPosition>
					<endPosition>39.98800581</endPosition>
				</positions>
				<positions axis="Omega" unit="deg">
					<startPosition>1.50656514</startPosition>
					<endPosition>19.99400291</endPosition>
				</positions>
				<positions axis="Phi" unit="deg">
					<commonPosition>81.9</commonPosition>
				</positions>
				<commonCountingTime unit="seconds">46.665</commonCountingTime>
				<intensities unit="counts">982 984 986 973 967 919 935 915 900 845 906 877 867 837 804 789 751 819 845 791 814 772 707 752 746 769 770 782 798 779 746 705 741 749 730 774 715 738 728 719 718 655 660 746 715 698 661 686 713 688 672 686 705 607 647 678 669 660 667 636 700 642 627 659 644 619 604 669 648 644 624 625 594 598 602 607 601 602 585 560 594 560 562 566 581 545 541 535 542 520 548 520 524 482 518 510 520 498 540 487 439 528 511 482 462 395 457 483 460 447 428 446 482 459 443 399 448 441 461 448 433 439 405 430 381 428 381 375 409 371 378 374 370 375 432 382 356 372 375 365 342 401 358 370 346 374 382 380 362 385 381 347 361 320 357 369 342 368 358 361 338 318 353 324 316 294 321 353 330 319 322 352 343 292 321 345 315 295 291 327 335 331 299 317 320 313 311 337 320 315 353 311 297 321 308 344 348 334 313 353 305 274 319 295 283 309 313 308 309 324 285 353 352 323 306 337 347 384 336 382 425 452 473 561 596 760 832 917 908 922 788 599 390 356 357 332 333 328 326 317 310 359 326 327 328 304 285 318 347 307 336 330 354 390 383 395 392 407 434 412 465 530 545 634 721 782 974 1258 1573 1960 2278 2386 2397 2031 1424 760 492 439 482 388 449 422 382 455 446 510 543 633 691 725 759 700 655 455 343 309 307 314 331 265 301 290 313 333 318 338 336 286 351 332 341 326 336 322 347 354 357 313 368 353 394 371 390 499 430 445 401 406 344 358 302 301 286 294 270 276 260 293 297 297 290 301 275 290 248 265 263 272 303 281 264 286 280 288 273 271 264 304 286 297 267 265 324 283 268 291 278 280 263 277 264 299 277 319 280 285 291 321 313 309 329 359 336 340 389 419 466 530 635 779 1113 1239 1537 1638 1651 1467 1050 619 413 323 296 288 294 290 267 317 322 282 354 331 316 311 328 356 412 433 503 575 766 914 1039 1162 1091 915 686 441 314 287 266 276 295 285 295 320 310 271 289 341 396 406 443 445 471 486 445 504 535 546 547 440 475 325 310 279 270 259 271 256 263 221 253 232 255 244 254 247 272 287 254 272 249 278 298 369 399 490 494 547 514 474 394 290 260 237 258 227 234 252 238 259 234 242 240 240 223 257 236 197 253 230 212 239 217 231 210 242 204 242 254 234 215 236 258 261 232 238 225 229 258 274 265 279 289 324 369 377 390 464 500 451 561 692 821 871 968 874 794 668 467 429 459 487 554 576 664 705 779 839 937 966 967 851 711 485 368 335 270 250 252 224 241 232 262 262 243 287 342 342 387 477 491 450 455 363 288 291 247 251 221 247 252 280 312 315 351 396 377 375 340 345 300 274 287 309 267 264 280 286 264 277 331 317 368 573 683 841 1041 1114 1175 1064 836 602 401 270 259 268 290 245 224 248 235 236 266 246 241 231 214 242 225 245 247 258 238 260 273 227 240 219 227 233 235 217 249 218 216 251 297 240 303 290 344 378 487 628 845 1106 1470 1616 1666 1590 1184 753 510 402 274 300 300 290 286 338 359 363 401 457 468 609 610 686 684 928 1028 1227 1349 1217 1200 1164 1224 1232 1324 1420 1266 1183 1238 1200 1297 1272 1191 1046 788 550 418 345 284 306 347 332 383 400 411 461 608 805 1122 1469 1764 2007 2103 1782 1334 948 611 421 349 338 400 470 577 747 764 809 918 910 725 565 446 393 354 402 435 503 571 600 636 620 603 542 454 389 379 383 348 387 417 378 381 348 286 317 263 306 343 377 457 468 523 562 488 492 453 358 336 328 310 272 270 290 277 299 312 358 451 629 808 1125 1300 1469 1478 1335 968 732 455 337 259 257 213 216 264 195 204 237 274 223 246 231 247 226 228 225 223 220 275 245 268 264 278 262 291 263 282 243 241 237 243 221 247 247 268 249 278 252 263 240 283 247 272 344 341 351 316 375 326 302 249 262 254 233 224 250 235 268 248 255 302 281 274 279 268 360 400 465 549 554 663 648 630 596 520 461 438 357 326 279 263 252 225 234 291 291 325 362 413 471 487 465 437 384 348 325 303 296 274 292 297 300 298 305 376 364 388 350 318 277 240 232 244 257 238 267 260 274 287 381 462 671 873 1077 1147 1183 1089 812 649 461 335 268 325 332 284 309 357 392 393 401 351 317 316 325 319 332 359 388 448 400 386 401 350 332 303 314 276 267 255 283 294 249 270 298 328 256 305 305 354 388 399 412 387 362 334 329 311 313 377 483 593 669 712 690 601 500 404 330 278 229 236 219 251 222 291 317 334 376 379 366 340 323 311 293 299 273 266 289 238 264 248 224 224 211 232 299 287 361 371 400 407 417 491 523 532 581 523 548 526 446 365 280 277 246 214 212 182 193 236 222 221 222 203 230 204 244 228 225 210 196 196 201 228 241 283 304 302 359 354 378 338 337 248 230 210 248 215 204 232 242 217 271 228 230 228 248 262 223 267 283 257 216 233 276 315 334 376 372 374 386 365 349 370 405 391 415 431 447 359 283 270 211 205 190 172 160 191 198 213 201 207 199 197 219 177 214 237 244 224 227 203 202 204 201 204 172 167 204 172 171 190 215 171 182 197 197 207 245 226 280 295 325 304 302 308 284 278 277 225 230 220 226 186 233 205 199 214 182 233 209 271 277 293 348 325 322 307 283 264 209 193 220 209 233 220 207 201 231 249 221 200 217 285 276 303 271 270 283 234 241 228 216 232 222 261 256 268 277 222 230 204 214 177 158 177 195 198 185 171 175 194 182 200 258 228 227 216 257 195 185 177 183 169 197 201 184 198 193 177 230 224 213 228 241 256 228 216 219 203 197 142 188 175 170 171 171 168 156 178 167 157 168 157 179 182 192 159 189 195 149 170 164 158 210 169 180 169 167 170 195 181 173 183 213 212 181 264 253 294 307 312 301 311 267 270 222 239 243 194 216 209 207 211 206 204 198 192 193 221 224 234 251 265 275 318 326 333 289 298 304 297 262 206 234 220 203 210 202 189 194 189 212 162 176 193 202 182 207 230 207 202 205 228 225 232 228 215 175 199 206 218 177 201 179 217 209 227 234 249 302 313 357 322 333 320 234 255 218 205 214 190 187 191 197 219 243 261 307 330 355 342 423 360 382 355 322 301 233 215 221 227 201 180 233 202 229 215 237 179 198 180 185 183 153 169 164 169 204 154 179 171 171 210 212 196 192 260 201 245 223 222 210 200 206 212 231 209</intensities>
			</dataPoints>
		</scan>
	</xrdMeasurement>
</xrdMeasurements>
