# Supplementary material for: The seventh blind test of crystal structure prediction: structure generation methods
Source: Acta Crystallogr B Struct Sci Cryst Eng Mater. 2024 Dec 1;80(Pt 6):517–47. doi: 10.1107/S2052520624007492 (PMC11789161; doi:10.1107/S2052520624007492)
Supplement: Supplementary file 4 [file b-80-00517-sup4.zip › SI_D/Additional_Experimental_data/XXXII_pxrd/Type O 805711-41-A1.XRDML]

<?xml version="1.0" encoding="UTF-8"?>
<xrdMeasurements xmlns="http://www.xrdml.com/XRDMeasurement/1.4" xmlns:xsi="http://www.w3.org/2001/XMLSchema-instance" xsi:schemaLocation="http://www.xrdml.com/XRDMeasurement/1.4 http://www.xrdml.com/XRDMeasurement/1.4/XRDMeasurement.xsd" status="Completed">
	<comment>
		<entry>Scan Mode: Continuous scan mode</entry>
		<entry>Scan Type: Locked Coupled</entry>
		<entry>Goniometer Stage: Standard stage</entry>
		<entry>Goniometer Control: Diffractometer Controller only</entry>
		<entry>Sample Changer: Unknown Sample Changer</entry>
		<entry>Measurement Flag: Already measured</entry>
		<entry>Sync. Axis: Unknown Sync Axis</entry>
		<entry>Beam Optics: Unknown Beam Optics Flag</entry>
		<entry>Monochromator: Unknown Monochromator</entry>
		<entry>Analyzer: Unknown Analyzer</entry>
	</comment>
	<xrdMeasurement measurementType="Scan" status="Completed">
		<usedWavelength intended="K-Alpha 1">
			<kAlpha1 unit="Angstrom">1.540598</kAlpha1>
			<kAlpha2 unit="Angstrom">1.544426</kAlpha2>
			<kBeta unit="Angstrom">1.392250</kBeta>
			<ratioKAlpha2KAlpha1>0.500000</ratioKAlpha2KAlpha1>
		</usedWavelength>
		<incidentBeamPath>
			<radius unit="mm">240.000</radius>
			<xRayTube>
				<tension unit="kV">30</tension>
				<current unit="mA">10</current>
				<anodeMaterial>Cu</anodeMaterial>
			</xRayTube>
			<divergenceSlit xsi:type="fixedDivergenceSlitType">
				<angle unit="deg">9999.000</angle>
			</divergenceSlit>
		</incidentBeamPath>
		<diffractedBeamPath>
			<radius unit="mm">240.000</radius>
			<receivingSlit>
				<height unit="mm">0.100</height>
			</receivingSlit>
		</diffractedBeamPath>
		<scan appendNumber="0" mode="Pre-set time" scanAxis="Gonio" status="Completed">
			<header>
				<startTimeStamp>2016-01-20T15:48:47</startTimeStamp>
				<author>
					<name>publicuser</name>
				</author>
				<source>
					<applicationSoftware version="3.0.0">X'Pert HighScore Plus</applicationSoftware>
				</source>
			</header>
			<dataPoints>
				<positions axis="2Theta" unit="deg">
					<startPosition>3.000</startPosition>
					<endPosition>39.980</endPosition>
				</positions>
				<commonCountingTime unit="seconds">16.000</commonCountingTime>
				<intensities unit="counts">0 1 0 0 1 0 1 0 0 0 0 0 0 0 0 1 0 1 1 0 0 3 2 1 0 1 1 1 1 3 1 0 0 0 2 1 1 2 1 1 1 4 3 5 3 2 2 3 4 5 3 4 5 9 7 8 9 4 4 5 6 7 10 10 10 13 10 7 8 8 8 9 12 14 11 9 9 7 8 10 9 11 14 12 12 14 13 13 18 12 12 13 15 12 14 14 11 12 13 12 12 17 21 19 17 21 19 10 13 9 12 16 20 18 22 13 11 24 24 14 22 12 18 9 10 12 19 15 13 10 10 17 10 20 13 8 14 20 9 13 13 14 9 16 23 9 10 13 19 14 9 7 11 16 13 14 24 16 11 16 13 12 10 18 16 14 19 18 17 15 15 15 8 8 12 11 10 11 12 11 11 19 23 24 27 26 27 31 42 57 64 75 77 70 79 72 44 29 22 15 14 14 13 14 19 18 17 20 18 21 26 20 16 20 23 21 20 20 18 16 18 20 16 14 14 18 20 22 17 17 18 16 15 18 22 17 14 17 15 18 15 15 16 22 22 22 22 18 16 17 22 22 20 19 14 23 17 15 16 17 15 17 18 24 23 23 24 20 23 24 27 18 22 21 26 28 20 18 20 14 24 29 21 23 33 30 23 41 18 24 28 23 39 19 30 43 35 48 46 44 48 48 63 62 59 84 110 188 236 360 487 671 776 781 698 532 362 204 105 68 51 48 48 52 47 47 44 47 43 44 52 45 39 34 38 37 51 48 41 47 45 43 50 63 80 91 115 152 197 236 247 241 222 187 144 96 70 66 54 41 39 41 48 48 44 42 43 52 53 61 83 100 123 153 190 210 197 181 140 94 70 59 52 42 32 30 33 39 30 38 41 35 32 32 36 37 32 31 25 27 33 27 27 21 24 27 31 29 22 27 36 26 37 32 30 48 44 45 53 42 43 42 33 49 34 40 35 35 32 48 44 38 26 31 30 27 33 26 26 20 26 26 31 23 22 26 32 23 25 34 31 26 22 28 31 31 28 25 34 35 32 18 32 34 29 20 28 29 33 31 29 25 23 22 26 30 21 23 25 24 29 33 28 27 27 39 38 39 43 37 41 47 47 46 43 40 37 36 30 29 36 40 48 51 49 41 33 35 33 32 28 24 32 28 31 30 29 32 26 28 25 28 41 33 38 38 31 42 48 42 40 34 29 25 33 28 34 41 41 31 45 38 35 35 30 37 35 22 33 30 30 34 40 53 35 40 36 44 46 51 51 53 49 59 38 43 57 33 50 55 46 50 35 48 58 41 54 65 70 59 63 102 136 197 251 271 276 271 202 152 109 75 74 60 77 93 128 166 199 195 184 170 129 104 85 58 46 44 49 44 45 55 43 36 47 51 46 31 28 32 39 40 36 34 35 49 41 33 48 48 57 73 74 89 89 82 76 60 55 45 39 39 35 38 35 31 35 37 34 29 28 25 25 35 34 26 27 27 29 26 25 30 35 27 27 48 44 32 37 36 33 29 34 32 34 40 43 35 40 43 47 46 47 36 35 25 28 33 33 30 31 25 31 30 33 33 31 23 28 38 33 32 34 24 33 34 28 36 36 26 35 30 30 36 34 30 30 28 50 27 36 32 50 40 43 61 51 66 79 82 83 94 89 83 72 50 50 49 51 64 47 56 57 78 82 79 86 73 85 91 91 86 106 119 108 116 117 108 109 101 100 98 91 87 80 75 71 80 101 147 198 247 285 284 256 219 189 147 111 101 93 91 92 87 73 60 61 61 53 42 40 41 40 41 43 50 56 60 55 66 72 69 88 93 116 147 143 116 108 91 70 75 88 85 85 85 74 82 73 60 59 44 50 64 62 63 65 59 58 60 59 40 46 48 56 58 52 64 68 58 61 62 66 79 88 124 160 169 212 234 212 209 171 163 134 156 158 199 217 328 369 444 458 486 480 480 470 456 437 394 366 328 287 226 177 165 131 118 92 88 100 96 95 80 74 60 64 57 73 64 60 63 58 65 67 74 93 106 115 115 117 111 98 92 84 70 63 56 51 57 51 53 60 53 56 65 56 54 58 61 64 67 68 70 86 90 91 94 83 86 99 101 111 124 126 133 132 124 119 101 89 95 89 76 93 105 116 114 103 114 110 101 100 102 83 83 76 73 65 70 65 72 70 80 69 68 79 75 63 48 49 50 48 54 69 59 65 70 66 53 70 74 78 78 78 73 86 77 78 66 64 71 64 65 57 67 56 53 38 48 57 60 50 58 52 60 62 71 92 66 63 76 59 62 51 41 42 42 36 43 30 38 42 33 38 36 40 45 44 40 45 42 44 56 55 51 86 106 128 152 143 120 122 113 108 107 91 86 91 79 80 82 66 64 63 62 61 58 46 46 50 65 71 69 75 87 100 99 88 81 72 68 68 53 42 41 41 37 41 45 38 41 49 50 44 47 55 51 52 55 55 55 39 42 41 50 52 63 75 95 96 110 105 91 96 87 90 85 77 84 75 89 81 64 63 66 65 48 45 52 44 43 53 38 32 49 52 46 36 28 43 41 38 46 45 45 60 60 53 66 39 51 41 50 44 32 46 52 42 52 45 52 34 45 37 43 39 46 37 37 40 42 33 46 35 36 31 32 33 29 31 36 39 33 29 32 34 29 47 36 37 41 45 39 44 54 57 49 44 54 44 30 34 40 33 32 32 42 42 31 32 39 44 45 48 50 52 54 50 53 66 81 84 87 93 86 88 79 63 66 56 53 51 38 38 35 29 32 33 35 34 38 39 39 37 31 40 37 39 33 31 26 32 22 22 32 32 32 37 38 35 31 34 27 37 55 51 58 51 62 48 73 63 51 59 50 51 45 47 47 46 32 34 38 34 36 43 38 37 38 31 45 42 32 41 50 42 31 32 34 36 36 37 36 31 34 34 29 26 30 38 38 39 42 49 52 54 59 56 62 59 53 56 61 52 51 44 41 42 47 40 37 44 49 37 43 37 33 27 33 31 25 27 31 27 28 29 26 27 27 33 28 23 25 31 36 25 19 26 31 29 28 35 35 41 42 33 33 33 34 38 31 25 27 30 36 36 35 33 32 36 35 32 36 42 39 41 39 36 36 38 31 36 43 39 37 37 37 33 29 36 32 36 32 30 29 27 27 26 30 36 26 25 30 25 25 30 38 36 37 50 34 42 28 28 26 28 31 35 31 20 24 18 30 24 35 37 28 34 27 30 19 30 24 27 36 31 28 29 35 26 27 29 22 30 28 34 23 17 28 29 30 27 25 32 39 31 38 27 32 42 36 32 24 28 28 28 32 32 24 26 27 27 22 27 23 26 30 27 30 22 28 34 33 29 28 36 36 42 40 34 38 40 32 30 36 29 21 26 28 26 26 23 29 38 33 24 25 23 25 30 27 25 25 32 37 29 28 30 36 35 31 27 33 39 30 37 38 33 38 38 26 31 30 29 27 19 18 18 27 17 14 32 29 23 29 28 30 30 31 32 23 32 41 31 29 27 27 29 29 24 27 41 31 27 25 37 23 17 25 28 32 24 27 31 26 20 23 20 19 23 20 26 30 25 22 21 25 20 16 20 29 22 23 21 26 28 21 26 29 22 28 28 27 31 24 18 23 26 26 26 22 17 23 26 35 27 28 27 24 31 35 35 31 34 33 33 30 27 26 23 26 31 27 26 31 29 28 32 27 26 32 31 31 32 32 33 34 28 26 28 31 29 23 24 27 27 24 24 25 27 30 25 23 23 28 29 28 25 25 29 32 33 25 31 34 31 24 24 29 26 23 29 33 28 25 28 26 26 24 26 27 20 26 24 25 32 34 25 21 20 28 18 22 17 21 22 35 33 19 32 30 30 28 24 31 19 29 25 24 23 32 25 31 24 28 24 23 24 24 24 29 25 33 39 24 23 22 20 27 23 25 25 31 28 25 26 35 24 28 32 33 36 38 28 29 31 24 25 27 33 23 24 26 31 32 29 30 30 36 34 29 28 25 31 31 26 26 27 26 28 27 28 28 26 26 26 24 23 23 25 27 28 26 25 25 24 26 23 21 30 32 25 22 29 30 22 24 28 18 21 29 22 21 26 24 21 18 29 24 21 23 27 29 29 29 21 24 28 27 27 25 18 22 25 24 18 24 25 24 19 29 13 17 18 19 19 31 20 26</intensities>
			</dataPoints>
			<nonAmbientPoints type="Temperature" unit="K">
				<measurementTimes unit="seconds" deltaTime="1">0</measurementTimes>
				<nonAmbientValues>298.000</nonAmbientValues>
			</nonAmbientPoints>
		</scan>
	</xrdMeasurement>
</xrdMeasurements>
