# Supplementary material for: The seventh blind test of crystal structure prediction: structure generation methods
Source: Acta Crystallogr B Struct Sci Cryst Eng Mater. 2024 Dec 1;80(Pt 6):517–47. doi: 10.1107/S2052520624007492 (PMC11789161; doi:10.1107/S2052520624007492)
Supplement: Supplementary file 4 [file b-80-00517-sup4.zip › SI_D/Additional_Experimental_data/XXXII_pxrd/Type P 805711-41-A1.XRDML]

<?xml version="1.0" encoding="UTF-8"?>
<xrdMeasurements xmlns="http://www.xrdml.com/XRDMeasurement/1.4" xmlns:xsi="http://www.w3.org/2001/XMLSchema-instance" xsi:schemaLocation="http://www.xrdml.com/XRDMeasurement/1.4 http://www.xrdml.com/XRDMeasurement/1.4/XRDMeasurement.xsd" status="Completed">
	<comment>
		<entry>Scan Mode: Continuous scan mode</entry>
		<entry>Scan Type: Locked Coupled</entry>
		<entry>Goniometer Stage: Standard stage</entry>
		<entry>Goniometer Control: Diffractometer Controller only</entry>
		<entry>Sample Changer: Unknown Sample Changer</entry>
		<entry>Measurement Flag: Already measured</entry>
		<entry>Sync. Axis: Unknown Sync Axis</entry>
		<entry>Beam Optics: Unknown Beam Optics Flag</entry>
		<entry>Monochromator: Unknown Monochromator</entry>
		<entry>Analyzer: Unknown Analyzer</entry>
	</comment>
	<xrdMeasurement measurementType="Scan" status="Completed">
		<usedWavelength intended="K-Alpha 1">
			<kAlpha1 unit="Angstrom">1.540598</kAlpha1>
			<kAlpha2 unit="Angstrom">1.544426</kAlpha2>
			<kBeta unit="Angstrom">1.392250</kBeta>
			<ratioKAlpha2KAlpha1>0.500000</ratioKAlpha2KAlpha1>
		</usedWavelength>
		<incidentBeamPath>
			<radius unit="mm">240.000</radius>
			<xRayTube>
				<tension unit="kV">30</tension>
				<current unit="mA">10</current>
				<anodeMaterial>Cu</anodeMaterial>
			</xRayTube>
			<divergenceSlit xsi:type="fixedDivergenceSlitType">
				<angle unit="deg">9999.000</angle>
			</divergenceSlit>
		</incidentBeamPath>
		<diffractedBeamPath>
			<radius unit="mm">240.000</radius>
			<receivingSlit>
				<height unit="mm">0.100</height>
			</receivingSlit>
		</diffractedBeamPath>
		<scan appendNumber="0" mode="Pre-set time" scanAxis="Gonio" status="Completed">
			<header>
				<startTimeStamp>2016-01-22T09:51:01</startTimeStamp>
				<author>
					<name>publicuser</name>
				</author>
				<source>
					<applicationSoftware version="3.0.0">X'Pert HighScore Plus</applicationSoftware>
				</source>
			</header>
			<dataPoints>
				<positions axis="2Theta" unit="deg">
					<startPosition>3.000</startPosition>
					<endPosition>39.980</endPosition>
				</positions>
				<commonCountingTime unit="seconds">16.000</commonCountingTime>
				<intensities unit="counts">0 0 0 1 0 0 0 0 0 1 1 0 0 0 0 0 0 0 0 0 0 1 1 0 0 0 2 0 2 1 0 1 3 2 1 3 2 3 3 4 3 1 2 2 3 4 3 6 2 3 3 4 3 6 7 5 2 2 4 6 4 3 6 6 11 12 6 5 7 8 7 8 7 6 10 11 9 10 7 9 12 8 8 9 10 9 6 7 13 13 9 8 11 10 12 13 13 18 14 18 23 12 12 12 15 19 19 16 18 20 17 19 21 31 25 26 28 24 22 21 27 24 28 19 24 15 24 17 16 13 22 16 16 18 13 15 19 11 16 8 19 11 17 9 14 8 13 11 21 19 22 17 17 9 11 18 14 5 20 20 17 12 11 14 13 16 17 21 6 13 18 14 11 13 20 23 20 18 10 11 14 8 11 13 15 20 14 19 18 14 12 16 23 20 25 19 16 16 19 21 29 36 25 24 26 26 22 16 15 18 23 21 21 19 19 17 13 14 19 22 21 20 22 20 16 15 18 19 15 14 17 18 20 23 15 21 20 18 18 19 16 22 26 23 16 12 13 15 23 22 16 21 17 21 20 17 14 23 22 18 25 16 18 18 24 20 24 27 16 20 16 13 26 32 27 18 14 24 29 24 19 23 30 14 20 23 14 20 20 31 33 21 26 34 20 28 21 26 32 28 29 29 21 35 40 39 39 53 54 62 51 72 100 103 135 158 195 223 254 277 297 288 261 250 229 215 167 140 107 99 91 86 72 54 53 56 58 53 55 52 43 42 46 47 47 40 39 38 44 53 57 54 51 50 53 58 55 59 60 54 53 61 67 61 65 80 99 91 82 106 114 121 152 156 151 154 139 129 136 132 135 113 92 88 100 118 103 96 92 87 87 77 73 73 52 46 43 37 44 45 41 32 38 45 41 39 39 42 49 50 41 54 41 51 51 58 52 66 61 62 59 56 67 65 70 69 58 46 41 32 32 36 40 26 36 46 37 36 36 58 50 47 42 65 47 48 53 49 38 39 36 30 30 27 40 47 42 33 37 53 49 42 41 40 44 39 35 37 30 38 35 33 37 39 32 34 29 29 32 44 46 38 41 54 56 76 74 67 75 84 89 83 81 79 77 78 66 58 53 49 53 53 53 51 42 40 34 33 43 50 55 46 46 47 46 48 41 43 37 32 32 34 29 31 26 30 32 28 29 27 35 36 32 26 34 32 27 32 35 29 31 35 39 38 46 53 56 53 55 59 64 78 78 69 74 82 73 82 75 91 100 111 129 134 171 180 169 165 143 123 118 110 104 101 78 68 59 48 53 55 56 45 47 44 49 60 53 50 60 53 47 26 38 55 48 50 49 46 60 51 51 46 44 70 62 52 59 51 47 40 53 50 43 33 42 45 47 49 52 47 52 46 54 60 59 65 65 72 91 98 105 125 139 155 163 162 159 143 143 137 129 122 102 91 87 80 85 89 80 79 71 65 70 76 81 74 71 69 74 80 83 83 97 89 90 103 107 102 111 127 121 117 112 108 98 92 73 73 61 54 45 48 39 44 27 37 43 44 39 33 27 32 35 40 44 46 32 37 26 39 48 51 36 50 44 38 58 45 58 52 66 53 65 49 50 60 36 57 52 47 50 49 47 48 54 55 52 65 52 49 63 68 58 48 54 63 61 65 54 44 59 69 73 73 70 79 73 83 107 107 127 126 129 139 151 180 179 192 217 235 239 250 254 259 263 281 287 285 265 235 217 196 180 177 158 141 142 142 130 105 96 105 117 117 118 122 115 118 140 164 158 161 193 212 232 249 256 259 265 267 264 233 219 216 188 175 184 178 150 141 123 153 163 153 131 115 123 112 109 109 96 82 83 85 84 90 67 77 90 80 61 48 57 56 67 72 78 47 48 73 68 66 64 71 78 86 95 98 96 88 98 95 122 105 95 113 89 111 108 108 105 114 99 104 119 110 116 123 132 119 128 138 125 133 139 125 138 142 154 135 153 179 183 162 200 222 226 239 269 304 313 336 305 324 313 311 305 309 270 244 230 239 233 240 251 268 274 278 297 323 307 302 290 274 259 239 212 195 162 132 118 107 103 99 90 84 85 87 81 88 85 79 78 70 75 73 69 70 84 76 68 69 69 66 74 71 60 75 68 69 69 65 69 65 68 77 73 71 66 75 71 73 77 92 84 76 73 82 82 84 76 71 79 70 85 108 78 80 81 72 85 76 74 59 84 95 88 111 117 130 130 128 145 153 167 137 149 153 137 146 143 112 111 115 86 96 81 72 65 69 64 66 58 53 55 62 64 68 64 61 70 83 82 94 105 87 89 105 73 83 84 68 56 58 73 62 61 59 59 51 50 66 59 57 49 49 48 50 48 65 62 61 63 60 76 85 88 92 93 95 97 97 96 93 76 73 75 66 63 66 67 62 65 73 64 62 69 58 58 64 55 53 60 55 41 46 41 46 47 49 47 38 41 53 53 49 48 38 45 52 55 63 52 50 50 48 52 44 47 44 60 56 48 59 59 46 50 48 48 56 63 58 64 40 57 51 63 51 46 40 58 45 36 44 48 48 40 55 74 42 50 52 55 72 61 64 63 76 72 71 80 55 61 80 75 57 58 64 76 67 78 70 60 66 68 64 67 62 63 60 54 63 59 52 63 70 69 71 76 68 64 76 82 82 75 69 63 70 62 56 56 59 44 39 40 47 44 45 43 46 45 45 47 41 43 53 48 46 52 57 65 72 73 73 86 83 77 81 75 68 63 71 71 60 55 55 48 44 60 62 61 67 71 54 57 66 67 62 61 65 69 64 74 86 86 79 85 89 102 95 90 91 77 72 70 61 62 60 62 75 66 58 75 69 58 75 62 63 63 43 56 79 52 55 52 64 55 61 46 49 70 57 57 44 56 43 58 45 39 39 51 40 47 61 41 51 52 40 52 42 48 46 48 47 53 45 48 55 46 46 48 43 47 39 48 43 43 49 54 43 44 48 46 43 45 52 45 37 34 38 53 42 43 52 49 44 39 45 57 47 47 54 54 53 54 60 65 59 56 55 59 64 62 57 51 46 42 47 45 40 39 48 54 52 57 48 42 45 57 51 39 47 54 52 48 49 51 54 51 51 52 41 35 40 52 45 43 48 46 39 39 41 39 41 43 40 40 33 31 31 35 43 40 42 30 42 34 33 30 31 35 39 33 35 48 46 33 24 31 36 37 32 23 35 39 43 31 37 42 22 43 44 48 47 40 43 25 28 35 32 35 46 42 39 43 39 43 40 36 33 33 39 33 38 36 41 40 34 33 40 34 30 30 38 30 30 30 37 38 31 30 32 39 36 29 29 30 29 27 27 28 32 36 33 36 31 33 38 37 35 33 31 30 26 30 34 36 32 31 36 38 35 38 44 38 38 40 38 39 39 32 29 33 34 39 40 41 35 34 39 36 32 40 36 30 39 35 37 38 32 32 31 27 37 41 33 36 37 30 33 28 30 33 29 34 27 23 32 34 35 38 37 30 39 34 27 31 35 31 31 33 33 39 28 31 42 37 28 31 36 27 34 40 39 37 48 30 27 29 38 28 33 34 35 30 36 35 25 32 24 24 33 26 34 30 27 27 39 30 31 30 24 28 45 42 34 22 29 24 30 35 27 32 29 27 25 23 23 29 31 29 30 31 27 29 24 27 30 27 30 29 22 27 32 32 30 32 32 31 27 23 20 22 30 41 41 37 35 32 36 27 22 32 33 30 32 35 30 31 29 28 29 28 35 34 39 32 33 35 38 37 33 34 27 25 27 36 40 34 34 29 29 34 31 26 34 28 31 31 34 25 31 27 26 34 29 29 30 33 33 37 31 24 22 35 38 39 36 48 41 35 34 28 39 33 33 29 45 38 41 33 47 28 37 32 37 43 38 29 38 41 38 37 41 30 26 29 31 40 29 32 34 26 30 32 39 39 36 33 37 35 33 26 33 27 39 42 28 31 35 42 40 35 35 32 34 35 30 28 34 38 37 43 42 41 41 39 34 34 41 39 33 35 41 32 25 29 24 27 34 38 39 29 26 32 32 33 34 31 35 33 29 28 30 36 36 34 38 34 35 29 29 32 29 35 38 38 37 31 31 34 33 34 26 35 28 30 30 37 27 23 33 30 28 25 27 29 33 43 39 31 34 26 19 43 36 36 38 34 36</intensities>
			</dataPoints>
			<nonAmbientPoints type="Temperature" unit="K">
				<measurementTimes unit="seconds" deltaTime="1">0</measurementTimes>
				<nonAmbientValues>298.000</nonAmbientValues>
			</nonAmbientPoints>
		</scan>
	</xrdMeasurement>
</xrdMeasurements>
