# Supplementary material for: The seventh blind test of crystal structure prediction: structure generation methods
Source: Acta Crystallogr B Struct Sci Cryst Eng Mater. 2024 Dec 1;80(Pt 6):517–47. doi: 10.1107/S2052520624007492 (PMC11789161; doi:10.1107/S2052520624007492)
Supplement: Supplementary file 4 [file b-80-00517-sup4.zip › SI_D/Additional_Experimental_data/XXXII_pxrd/Type Q 803718-29-A3.xrdml]

<?xml version="1.0" encoding="UTF-8"?>
<xrdMeasurements xmlns="http://www.xrdml.com/XRDMeasurement/1.5" xmlns:xsi="http://www.w3.org/2001/XMLSchema-instance" xsi:schemaLocation="http://www.xrdml.com/XRDMeasurement/1.5 http://www.xrdml.com/XRDMeasurement/1.5/XRDMeasurement.xsd" status="Completed">
	<comment>
		<entry>Configuration=Programmable x,y,z stage-Celerator, Owner=User-1, Creation date=11/27/2014 12:05:34 PM</entry>
		<entry>Goniometer=Theta/Theta; Minimum step size 2Theta:0.0001; Minimum step size Omega:0.0001</entry>
		<entry>Sample stage=Programmable x,y,z stage; Minimum step size X:0.01; Minimum step size Y:0.01; Minimum step size Z:0.001</entry>
		<entry>Diffractometer system=EMPYREAN</entry>
		<entry>Measurement program=XYZ Phase-celerator, Owner=User-1, Creation date=11/27/2014 5:39:23 PM</entry>
		<entry>Batch program=XYZ BATCH-celerator, Owner=User-1, Creation date=11/27/2014 5:40:47 PM</entry>
	</comment>
	<sample type="To be analyzed">
		<id>A3_803718-24-A3 DRY_XYZ BATCH-celerator</id>
		<name>803718-24-A3 DRY_XYZ BATCH-celerator</name>
		<preparedBy></preparedBy>
	</sample>
	<xrdMeasurement measurementType="Scan" status="Completed" sampleMode="Reflection">
		<comment>
			<entry/>
		</comment>
		<usedWavelength intended="K-Alpha 1">
			<kAlpha1 unit="Angstrom">1.5405980</kAlpha1>
			<kAlpha2 unit="Angstrom">1.5444260</kAlpha2>
			<kBeta unit="Angstrom">1.3922500</kBeta>
			<ratioKAlpha2KAlpha1>0.5000</ratioKAlpha2KAlpha1>
		</usedWavelength>
		<incidentBeamPath>
			<radius unit="mm">240.00</radius>
			<xRayTube id="1010048" name="Empyrean XRD tube Cu LFF HR DK381747">
				<tension unit="kV">45</tension>
				<current unit="mA">40</current>
				<anodeMaterial>Cu</anodeMaterial>
				<focus type="Line">
					<length unit="mm">12.0</length>
					<width unit="mm">0.4</width>
					<takeOffAngle unit="deg">6.0</takeOffAngle>
				</focus>
			</xRayTube>
			<filter id="20010004" name="Beta-filter Nickel">
				<material>Ni</material>
				<thickness unit="mm">0.020</thickness>
			</filter>
			<sollerSlit id="21010002" name="Soller slits 0.04 rad.">
				<opening unit="rad">0.0400</opening>
			</sollerSlit>
			<mask id="22080002" name="Fixed incident beam mask 10 mm">
				<width unit="mm">6.60</width>
			</mask>
			<antiScatterSlit id="22010004" name="Fixed slit 1/2°" xsi:type="fixedAntiScatterSlitType">
				<height unit="mm">0.76</height>
			</antiScatterSlit>
			<divergenceSlit id="22010012" name="Programmable divergence slit" xsi:type="automaticDivergenceSlitType">
				<distanceToSample unit="mm">140.00</distanceToSample>
				<irradiatedLength unit="mm">10.0</irradiatedLength>
				<offset unit="mm">0.00</offset>
			</divergenceSlit>
		</incidentBeamPath>
		<diffractedBeamPath>
			<radius unit="mm">240.00</radius>
			<antiScatterSlit id="22010004" name="Fixed slit 1/2°" xsi:type="fixedAntiScatterSlitType">
				<height unit="mm">0.76</height>
			</antiScatterSlit>
			<sollerSlit id="21010002" name="Soller slits 0.04 rad.">
				<opening unit="rad">0.0400</opening>
			</sollerSlit>
			<detector id="7010013" name="X'Celerator detector" xsi:type="rtmsDetectorType">
				<phd>
					<lowerLevel unit="%">36.0</lowerLevel>
					<upperLevel unit="%">79.0</upperLevel>
				</phd>
				<mode>Scanning</mode>
				<activeLength unit="deg">2.1221</activeLength>
			</detector>
		</diffractedBeamPath>
		<scan appendNumber="0" mode="Continuous" scanAxis="Gonio" status="Completed">
			<header>
				<startTimeStamp>2015-12-07T11:31:53+08:00</startTimeStamp>
				<endTimeStamp>2015-12-07T11:37:24+08:00</endTimeStamp>
				<author>
					<name>XRPD</name>
				</author>
				<source>
					<applicationSoftware version="3.0c">Data Collector</applicationSoftware>
					<instrumentControlSoftware version="7.3A">EMPYREAN</instrumentControlSoftware>
					<instrumentID>0000000011088968</instrumentID>
				</source>
			</header>
			<dataPoints>
				<positions axis="2Theta" unit="deg">
					<startPosition>3.00955563</startPosition>
					<endPosition>39.99159388</endPosition>
				</positions>
				<positions axis="Omega" unit="deg">
					<startPosition>1.50477781</startPosition>
					<endPosition>19.99579694</endPosition>
				</positions>
				<positions axis="X" unit="mm">
					<commonPosition>-28.50</commonPosition>
				</positions>
				<positions axis="Y" unit="mm">
					<commonPosition>14.50</commonPosition>
				</positions>
				<positions axis="Z" unit="mm">
					<commonPosition>9.050</commonPosition>
				</positions>
				<commonCountingTime unit="seconds">17.780</commonCountingTime>
				<intensities unit="counts">156 196 184 171 180 159 169 180 182 158 175 203 194 169 175 175 174 182 168 193 217 204 212 181 166 194 180 176 162 197 203 212 219 206 193 200 197 194 203 195 184 216 203 172 222 200 190 204 178 188 187 207 193 196 225 199 201 190 201 234 201 209 206 220 200 214 214 229 215 213 215 207 237 250 188 240 224 206 217 218 233 228 204 229 226 231 231 214 231 226 226 214 226 218 266 240 234 230 215 254 241 257 217 227 216 237 210 268 246 222 246 236 263 226 250 210 245 232 246 262 226 246 242 250 251 230 232 224 221 216 255 230 246 242 224 265 247 257 257 257 266 245 256 283 269 279 236 261 228 259 226 238 251 236 243 269 228 286 245 243 268 259 256 236 237 245 263 281 299 263 277 281 282 270 277 269 281 242 272 262 265 270 278 254 287 281 279 316 304 258 308 316 282 304 315 290 257 262 275 255 292 284 281 294 307 290 265 259 297 251 270 279 311 283 274 269 277 284 297 284 290 256 250 296 312 252 271 297 296 257 264 278 268 332 291 302 292 300 329 324 270 290 288 268 296 291 296 352 294 296 304 281 275 272 296 294 291 299 284 270 317 303 295 289 272 300 315 309 268 272 277 305 301 309 349 329 331 338 281 301 312 346 271 300 289 313 353 331 303 320 352 359 336 369 370 398 404 439 474 488 404 384 326 333 323 320 309 304 276 317 282 289 315 333 290 284 291 315 302 312 292 304 282 301 295 287 300 294 297 328 288 275 317 315 286 288 304 353 283 314 304 302 297 313 299 305 294 304 318 315 299 280 314 312 319 313 299 308 327 318 289 334 321 318 312 282 299 304 292 309 300 314 315 324 279 320 295 328 286 327 290 308 352 294 327 336 329 354 319 323 284 317 337 287 330 278 295 313 306 305 340 354 350 332 357 356 362 387 381 407 432 472 481 524 507 550 498 411 423 415 445 538 553 621 664 635 511 463 373 377 317 300 313 363 312 334 343 343 329 381 366 371 389 428 450 417 518 543 597 531 480 458 443 383 330 364 368 320 351 411 398 416 453 457 448 438 426 357 311 308 342 295 274 308 329 306 301 320 311 326 313 293 321 333 302 345 288 368 364 338 362 358 376 386 373 376 373 324 302 327 297 281 317 333 315 297 302 290 268 332 295 328 279 292 280 340 345 351 297 306 318 296 319 328 302 283 268 296 238 288 256 274 258 291 278 281 309 325 277 300 257 283 309 301 308 286 316 304 311 266 309 264 299 301 319 262 288 297 313 283 305 297 294 301 308 291 279 305 286 284 325 276 293 276 257 290 275 281 294 286 313 293 297 302 280 292 296 338 332 321 311 318 350 315 375 369 383 363 427 467 458 543 642 688 650 648 592 569 442 401 367 343 331 325 348 321 357 359 356 350 374 390 395 483 552 519 655 814 820 984 828 726 585 468 389 358 342 317 357 288 299 309 317 346 352 327 339 376 378 430 423 430 391 354 344 302 291 309 296 313 261 280 313 293 290 308 276 278 308 316 305 270 312 305 324 282 301 286 297 308 323 328 286 288 290 288 287 311 288 314 319 374 368 366 374 414 473 455 370 359 293 305 329 308 287 336 307 313 289 315 318 300 280 291 291 307 312 300 313 336 286 320 254 294 288 299 297 281 306 292 305 266 313 325 304 282 308 284 324 315 341 318 351 350 363 319 356 407 396 474 483 559 630 680 875 1061 1243 1334 1176 1046 816 687 638 566 541 584 549 550 602 532 468 386 375 359 359 312 313 292 284 281 307 363 272 291 302 313 334 330 320 339 355 339 410 369 426 433 479 595 631 698 710 693 636 576 486 486 504 462 460 489 454 502 502 443 516 584 730 754 890 1003 1235 1346 1350 1268 1059 935 718 601 487 399 406 351 330 333 307 286 320 318 311 313 339 343 293 331 326 305 294 337 355 289 288 299 308 337 349 354 381 373 384 400 398 377 363 373 341 300 301 362 369 356 402 394 420 407 472 418 365 376 353 340 324 345 339 334 336 325 350 371 405 392 393 412 427 410 441 476 488 525 537 490 478 504 468 487 445 436 473 424 446 420 377 381 381 376 412 376 376 386 373 386 379 378 348 388 412 398 433 398 448 448 430 396 480 562 587 693 779 809 851 879 799 823 739 792 787 911 1134 1210 1330 1400 1562 1897 2165 2154 2025 1774 1443 1216 1016 898 897 854 790 631 497 386 355 379 353 343 318 323 318 349 367 353 358 415 362 341 349 305 319 313 317 334 330 362 380 346 366 433 451 490 517 642 772 909 1014 1084 1118 1113 1006 1071 1056 1256 1431 1557 1601 1621 1413 1206 947 793 587 502 420 393 377 344 365 359 319 336 337 429 387 405 480 554 572 573 553 507 487 450 467 502 564 635 806 927 1079 1329 1487 1528 1467 1499 1498 1610 1773 2066 2246 2176 1924 1559 1185 965 625 497 391 379 352 340 312 358 366 327 325 349 351 325 393 348 331 320 346 367 339 353 336 357 379 414 389 433 433 469 565 675 793 891 1087 1413 1461 1498 1405 1236 972 843 696 605 516 510 514 463 501 531 455 479 529 504 483 460 419 405 370 367 345 321 284 237 278 306 257 279 271 267 237 245 253 254 239 269 252 232 246 263 268 222 270 253 277 244 246 246 263 275 271 263 263 254 257 242 251 274 275 279 264 269 297 266 292 286 356 320 339 394 407 410 445 495 537 505 551 480 461 392 376 363 369 404 378 406 469 488 474 555 573 659 737 835 1054 1225 1380 1373 1288 1127 1011 801 655 617 547 438 404 404 388 378 333 329 292 281 303 311 267 270 297 295 306 307 321 338 337 334 375 379 444 444 542 602 588 646 654 638 617 600 579 644 666 714 711 714 759 701 749 721 709 703 751 791 955 1219 1573 1867 2562 2902 3025 2899 2582 2405 2028 1756 1301 1058 887 690 606 487 436 388 334 355 328 289 272 311 291 270 284 245 251 267 240 241 261 261 255 251 242 245 239 229 259 243 271 225 264 258 238 236 242 245 258 262 219 258 256 277 289 311 303 363 442 450 522 673 849 878 1079 1221 1401 1631 1588 1469 1208 1032 884 712 500 438 408 346 308 317 286 321 334 334 387 398 393 348 325 284 272 282 251 276 255 255 251 262 255 283 296 317 314 346 390 444 486 569 476 511 462 405 432 411 379 359 342 303 312 311 262 257 263 271 222 231 237 227 275 250 295 292 293 326 359 428 488 609 665 736 655 587 503 561 480 410 354 323 312 279 253 297 219 205 218 197 217 245 208 239 265 255 268 339 328 343 339 334 290 283 290 270 247 250 202 236 212 218 180 207 232 200 213 224 200 221 199 225 241 221 230 240 253 313 319 350 438 465 456 467 436 428 382 421 401 311 288 243 261 208 233 177 210 236 213 207 197 194 202 205 203 208 200 191 209 201 216 225 265 238 308 295 309 328 358 402 353 345 289 271 279 244 226 209 215 219 193 196 194 195 216 214 224 219 226 210 258 228 251 276 264 284 295 296 256 276 292 268 300 276 272 272 299 321 307 353 348 334 339 363 320 297 284 272 290 270 325 299 306 306 294 327 286 324 328 308 337 419 481 557 776 909 1089 1267 1486 1554 1417 1202 1036 946 799 593 470 392 303 282 277 281 264 257 241 205 234 201 232 206 212 218 225 262 254 227 216 206 188 194 202 226 253 224 210 224 195 207 205 215 209 233 233 218 215 229 197 221 189 202 222 205 237 238 254 277 255 292 230 247 254 229 238 212 214 226 224 215 227 234 258 245 251 283 271 326 313 340 388 383 406 451 451 389 399 401 356 353 296 272 238 192 200 228 177 202 187 174 167 193 169 163 177 168 208 206 264 250 287 259 287 258 246 251 227 218 220 238 184 229 219 240 231 239 246 214 230 219 203 181 196 202 215 217 184 191 205 190 195 191 217 209 191 177 185 204 165 184 170 168 191 126 169 191 177 168 176 163 165 190 192 205 191 183 177 158 205 194 171 147 148 162 169 182 162 177 182 169 190 168 184 212 195 175 204 187 196 187 201 210 228 213 210 207 231 201 215 224 214 280 259 258 275 245 220 245 212 243 218 188 171 155 143 155 170 166 158 150 169 164 155 147 166 168 171 183 183 165 178 147 156 159 154 134 168 163 147 134 142 144 162 155 158 159 143 164 158 165 157 164 148 142 159 159 159 171 178 209 175 182 227 257 232 222 230 202 214 204 185 246 182 190 196 179 202 182 212 195 197 222 216 246 268 230 227 208 190 241 256 267 259 271 311 328 290 313 250 301 236 258 265 246 225 220 238 227 227 217 218 239 219 280 247 295 247 216 193 195 204 191 197 181 192 154 163 162 160 169 175 192 229 206 237 200 215 159 165 174 177 167 156 151 163 168 153 148 129 134 147 132 139 134 135 159 170 156 160 168 153 166 157 157 164 154 163 146 143 164 150 156 156 163 147 143 150 160 128 154 138 150 126 141 125 179 153 144 155 150 155 159 160 114 138 155 171 172 145 148 183 178 183 207 180 153 134 156 158 140 155 157 131 157 162 157 145 134 137 159 156 159 180 140 182 201 178 178 205 209 190 174 200 187 192 170 174 144 168 167 178 189 165 205 189 185 204 192 171 182 178 172 175 163 156 154 142 175 138 142 159 135 166 144 128 154 151 165 153 171 171 184 203 200 180 213 196 221 231 257 246 290 261 264 255 252 218 252 227 204 229 214 176 181 175 180 172 125 175 170 147 133 121 167 154 164 137 157 150 129 148 155 155 140 138 138 137 141 182 172 141 169 147 142 160 178 169 184 195 234 261 321 305 303 279 243 237 255 244 237 249 226 225 214 183 190 177 177 204 218 193 206 197 195 159 184 132 171 189 148 143 168 167 140 170 154 150 141 151 177 155 168 193 137 188 178 206 215 213 184 182 202 164 182 201 169 195 203 202 207 230 220 238 254 214 210 212 205 187 185 177 153 164 137 151 159 135 156 122 151 154 140 175 156 128 155 158 177 192 183 165 166 160 166 159 154 150 130 142 106 143 153 147 146 150 155 143 142 142 156 120 133 137 127 134 156 143 137 137 146 155 140 151 146 158 156</intensities>
			</dataPoints>
		</scan>
	</xrdMeasurement>
</xrdMeasurements>
