# Supplementary material for: The seventh blind test of crystal structure prediction: structure generation methods
Source: Acta Crystallogr B Struct Sci Cryst Eng Mater. 2024 Dec 1;80(Pt 6):517–47. doi: 10.1107/S2052520624007492 (PMC11789161; doi:10.1107/S2052520624007492)
Supplement: Supplementary file 4 [file b-80-00517-sup4.zip › SI_D/Additional_Experimental_data/XXXII_pxrd/Type R 805711-41-A2.xrdml]

<?xml version="1.0" encoding="UTF-8"?>
<xrdMeasurements xmlns="http://www.xrdml.com/XRDMeasurement/1.5" xmlns:xsi="http://www.w3.org/2001/XMLSchema-instance" xsi:schemaLocation="http://www.xrdml.com/XRDMeasurement/1.5 http://www.xrdml.com/XRDMeasurement/1.5/XRDMeasurement.xsd" status="Completed">
	<comment>
		<entry>Configuration=Programmable x,y,z stage-Celerator, Owner=User-1, Creation date=11/27/2014 12:05:34 PM</entry>
		<entry>Goniometer=Theta/Theta; Minimum step size 2Theta:0.0001; Minimum step size Omega:0.0001</entry>
		<entry>Sample stage=Programmable x,y,z stage; Minimum step size X:0.01; Minimum step size Y:0.01; Minimum step size Z:0.001</entry>
		<entry>Diffractometer system=EMPYREAN</entry>
		<entry>Measurement program=XYZ Phase-celerator, Owner=User-1, Creation date=11/27/2014 5:39:23 PM</entry>
		<entry>Batch program=XYZ BATCH-celerator, Owner=User-1, Creation date=11/27/2014 5:40:47 PM</entry>
	</comment>
	<sample type="To be analyzed">
		<id>A2_805711-41-A2 DRY_XYZ BATCH-celerator</id>
		<name>805711-41-A2 DRY_XYZ BATCH-celerator</name>
		<preparedBy></preparedBy>
	</sample>
	<xrdMeasurement measurementType="Scan" status="Completed" sampleMode="Reflection">
		<comment>
			<entry/>
		</comment>
		<usedWavelength intended="K-Alpha 1">
			<kAlpha1 unit="Angstrom">1.5405980</kAlpha1>
			<kAlpha2 unit="Angstrom">1.5444260</kAlpha2>
			<kBeta unit="Angstrom">1.3922500</kBeta>
			<ratioKAlpha2KAlpha1>0.5000</ratioKAlpha2KAlpha1>
		</usedWavelength>
		<incidentBeamPath>
			<radius unit="mm">240.00</radius>
			<xRayTube id="1010048" name="Empyrean XRD tube Cu LFF HR DK326763">
				<tension unit="kV">45</tension>
				<current unit="mA">40</current>
				<anodeMaterial>Cu</anodeMaterial>
				<focus type="Line">
					<length unit="mm">12.0</length>
					<width unit="mm">0.4</width>
					<takeOffAngle unit="deg">6.0</takeOffAngle>
				</focus>
			</xRayTube>
			<filter id="20010004" name="Beta-filter Nickel">
				<material>Ni</material>
				<thickness unit="mm">0.020</thickness>
			</filter>
			<sollerSlit id="21010002" name="Soller slits 0.04 rad.">
				<opening unit="rad">0.0400</opening>
			</sollerSlit>
			<mask id="22080002" name="Fixed incident beam mask 10 mm">
				<width unit="mm">6.60</width>
			</mask>
			<antiScatterSlit id="22010004" name="Fixed slit 1/2°" xsi:type="fixedAntiScatterSlitType">
				<height unit="mm">0.76</height>
			</antiScatterSlit>
			<divergenceSlit id="22010012" name="Programmable divergence slit" xsi:type="automaticDivergenceSlitType">
				<distanceToSample unit="mm">140.00</distanceToSample>
				<irradiatedLength unit="mm">10.0</irradiatedLength>
				<offset unit="mm">0.00</offset>
			</divergenceSlit>
		</incidentBeamPath>
		<diffractedBeamPath>
			<radius unit="mm">240.00</radius>
			<antiScatterSlit id="22010004" name="Fixed slit 1/2°" xsi:type="fixedAntiScatterSlitType">
				<height unit="mm">0.76</height>
			</antiScatterSlit>
			<sollerSlit id="21010002" name="Soller slits 0.04 rad.">
				<opening unit="rad">0.0400</opening>
			</sollerSlit>
			<detector id="7010013" name="X'Celerator detector" xsi:type="rtmsDetectorType">
				<phd>
					<lowerLevel unit="%">37.0</lowerLevel>
					<upperLevel unit="%">79.0</upperLevel>
				</phd>
				<mode>Scanning</mode>
				<activeLength unit="deg">2.1221</activeLength>
			</detector>
		</diffractedBeamPath>
		<scan appendNumber="0" mode="Continuous" scanAxis="Gonio" status="Completed">
			<header>
				<startTimeStamp>2016-01-21T17:34:49+08:00</startTimeStamp>
				<endTimeStamp>2016-01-21T17:40:19+08:00</endTimeStamp>
				<author>
					<name>XRPD</name>
				</author>
				<source>
					<applicationSoftware version="3.0c">Data Collector</applicationSoftware>
					<instrumentControlSoftware version="7.3A">EMPYREAN</instrumentControlSoftware>
					<instrumentID>0000000011088968</instrumentID>
				</source>
			</header>
			<dataPoints>
				<positions axis="2Theta" unit="deg">
					<startPosition>3.00955563</startPosition>
					<endPosition>39.99159388</endPosition>
				</positions>
				<positions axis="Omega" unit="deg">
					<startPosition>1.50477781</startPosition>
					<endPosition>19.99579694</endPosition>
				</positions>
				<positions axis="X" unit="mm">
					<commonPosition>-28.50</commonPosition>
				</positions>
				<positions axis="Y" unit="mm">
					<commonPosition>-12.50</commonPosition>
				</positions>
				<positions axis="Z" unit="mm">
					<commonPosition>9.050</commonPosition>
				</positions>
				<commonCountingTime unit="seconds">17.780</commonCountingTime>
				<intensities unit="counts">228 289 271 289 256 256 289 270 300 307 311 323 320 334 307 349 328 336 393 399 368 414 416 410 427 388 384 364 300 288 255 231 241 207 244 218 187 217 236 204 183 189 197 196 212 195 231 203 199 184 189 190 209 218 207 225 218 213 220 220 189 196 201 224 184 197 241 207 206 240 217 234 212 241 256 251 229 236 209 212 209 232 239 242 209 242 241 230 227 249 241 231 241 258 254 242 228 249 277 234 261 224 236 218 246 240 216 203 218 228 232 259 219 229 250 219 264 257 265 234 275 239 264 263 275 232 281 282 245 254 271 268 251 217 263 270 284 256 253 272 287 278 291 253 280 280 269 287 311 258 288 269 301 242 302 270 264 270 257 268 287 293 282 262 277 301 267 266 268 264 275 294 315 270 280 304 281 330 301 266 306 289 306 297 308 304 268 289 286 296 292 300 316 314 307 286 306 309 300 328 305 304 307 337 296 319 337 341 340 356 300 334 358 379 334 350 324 368 351 383 407 374 406 392 418 407 453 469 448 445 502 463 427 418 370 315 351 328 340 332 328 309 293 297 284 307 331 313 294 280 283 292 289 267 295 270 292 293 309 293 267 292 286 306 315 305 268 320 299 307 292 324 278 297 306 294 302 301 309 316 317 300 309 325 286 303 307 316 315 345 296 316 341 316 320 324 316 312 332 321 309 279 316 329 283 300 302 288 305 278 295 291 299 272 295 345 288 309 330 266 303 324 313 336 289 316 307 341 293 284 323 329 257 333 288 279 325 315 308 295 299 332 274 294 329 300 297 284 315 312 280 292 302 300 291 291 313 343 282 355 315 332 352 324 327 350 323 418 357 365 396 410 415 389 376 365 378 398 356 314 358 395 371 411 417 405 435 386 402 415 460 400 443 364 368 376 370 342 336 346 380 323 361 343 368 396 336 389 365 368 352 358 366 393 363 429 439 380 393 432 440 440 443 458 503 508 520 535 518 585 627 675 652 644 688 714 693 751 614 606 631 572 513 470 490 456 395 377 400 370 354 371 400 395 432 403 436 433 477 467 517 514 560 566 584 603 589 538 595 512 516 489 411 421 415 432 376 378 375 374 378 352 403 330 365 353 352 368 338 361 353 355 328 321 312 340 346 350 332 325 327 320 329 297 326 340 325 334 321 333 302 351 318 329 318 340 330 302 301 307 339 332 325 338 330 325 320 282 323 288 302 330 299 320 330 290 304 312 313 333 286 331 299 312 315 319 309 324 311 304 307 301 283 294 323 289 293 321 312 292 302 339 358 299 327 331 344 367 313 345 344 326 323 321 356 332 345 329 343 284 319 324 300 320 318 304 307 326 319 307 318 336 313 286 271 319 271 283 282 292 299 281 288 350 284 303 282 291 295 327 328 325 327 311 318 308 338 307 319 317 361 391 369 392 389 352 379 391 384 391 403 414 401 404 418 449 436 481 482 490 497 505 575 544 578 561 589 641 604 635 579 585 575 487 548 482 493 429 437 374 380 384 366 367 350 348 346 382 359 352 349 359 369 377 318 394 350 344 364 346 331 340 370 386 389 376 414 377 351 374 349 384 367 407 361 370 381 379 394 376 370 361 394 369 368 414 371 369 382 405 390 390 365 396 344 349 362 402 330 387 368 373 354 338 350 321 367 354 341 294 344 309 345 327 312 307 346 356 345 343 305 326 306 315 314 318 344 308 395 351 349 345 362 343 312 382 332 316 373 369 353 370 333 376 334 336 374 370 353 370 345 311 358 363 340 358 353 352 353 382 413 395 398 386 408 426 390 412 419 453 448 478 460 501 510 460 527 502 451 481 464 476 421 453 405 445 396 376 456 384 380 390 418 428 377 430 396 381 420 399 450 417 438 467 486 473 478 523 461 517 489 455 518 495 519 505 522 578 591 630 565 654 622 647 700 689 756 813 758 884 868 872 909 874 855 829 781 754 722 772 697 712 663 661 634 577 555 533 565 513 497 562 523 523 544 530 550 577 565 519 530 584 540 513 551 561 540 598 580 598 584 611 600 668 657 685 702 721 769 741 813 758 742 759 750 671 654 612 634 582 547 525 503 503 493 494 464 481 523 515 482 501 492 513 528 532 525 481 468 474 418 440 444 476 489 438 481 448 462 468 449 448 468 383 406 417 403 451 441 442 398 441 408 413 390 420 383 411 403 441 406 421 451 427 437 435 430 411 424 424 444 431 440 412 453 506 486 542 515 527 491 526 582 574 550 601 605 635 725 692 698 759 776 883 878 1014 937 1038 1039 1109 1059 1064 1119 1074 1032 1099 1066 1156 1064 1075 982 974 1038 972 984 944 915 1014 1031 936 1012 1100 1047 1026 1035 1019 991 1070 955 937 898 924 887 854 863 868 914 885 827 871 859 935 964 930 960 1042 987 949 969 1016 1012 939 868 838 800 777 741 715 725 709 686 688 652 661 660 643 643 646 619 579 628 598 612 622 612 614 622 627 604 565 579 593 630 573 656 642 634 706 599 674 632 722 685 691 648 671 655 672 668 637 659 663 650 642 607 643 579 551 547 568 538 539 557 541 579 533 520 461 576 525 493 472 449 469 528 488 462 470 473 430 452 455 440 469 431 453 413 420 475 476 457 519 508 517 500 536 607 587 599 688 623 661 731 675 754 742 743 806 718 688 760 704 685 696 715 710 679 652 648 595 561 584 530 523 494 555 547 527 467 482 495 479 502 494 530 495 498 454 455 488 510 467 473 481 462 450 468 476 469 454 482 445 508 467 477 481 500 461 474 442 465 380 448 448 440 440 444 452 442 427 485 463 510 520 515 562 553 609 621 610 680 682 726 705 708 741 704 668 705 729 654 677 650 678 624 590 625 682 640 616 623 630 662 615 643 606 685 638 639 622 656 636 591 654 572 588 554 580 560 572 559 485 539 540 514 532 508 508 477 478 529 477 408 451 446 388 398 402 425 436 329 418 369 379 353 380 358 370 352 350 388 346 353 362 344 351 387 340 419 368 338 383 339 341 366 367 338 352 378 359 352 387 332 358 350 329 330 348 362 381 392 352 376 367 361 379 378 382 407 417 367 393 371 330 349 405 367 364 407 411 451 408 400 403 377 432 454 468 452 464 461 486 446 462 479 531 461 414 472 428 421 365 382 382 421 362 377 375 382 380 365 406 407 379 401 428 377 420 467 467 457 505 515 574 545 619 625 652 706 733 722 736 780 742 694 634 663 597 570 550 540 518 510 417 435 442 379 408 379 392 423 425 412 371 354 423 346 406 389 366 400 361 384 411 404 333 383 407 376 406 370 376 369 399 403 377 396 377 376 386 351 329 344 352 351 357 380 304 333 306 312 307 352 346 282 296 317 324 329 313 315 349 348 337 328 306 330 337 295 324 344 363 303 317 308 357 312 294 291 297 329 288 274 289 293 320 327 291 295 334 352 319 315 302 350 344 307 277 326 304 309 311 303 332 326 297 337 290 271 334 297 295 274 316 269 283 326 302 327 317 299 341 324 299 313 331 333 334 340 361 308 361 320 364 366 370 378 368 415 388 416 387 404 380 414 371 349 352 349 328 325 294 326 312 296 291 281 300 280 302 278 291 277 308 294 259 282 253 254 289 254 274 294 283 258 269 311 272 294 284 287 294 291 276 296 290 302 284 257 288 293 272 277 290 283 250 279 257 282 287 288 271 232 232 271 256 255 245 280 242 233 245 282 256 258 240 272 252 247 267 287 267 237 246 240 255 264 225 284 241 269 256 240 213 257 232 245 251 245 224 229 247 249 199 253 226 250 252 216 233 256 250 244 252 242 242 269 268 236 262 236 238 253 238 246 218 202 237 229 241 224 227 241 226 225 220 199 222 191 217 220 214 229 240 237 217 221 224 197 242 213 227 206 206 258 207 230 238 238 194 206 238 197 222 182 201 202 192 243 184 199 199 206 176 179 213 219 193 199 199 205 190 185 174 177 217 202 192 180 203 203 195 204 201 230 217 191 214 194 183 190 193 201 208 201 194 179 196 221 202 155 201 185 182 197 226 207 193 197 188 202 229 207 180 202 190 207 202 205 203 205 202 170 193 204 222 208 200 196 196 184 201 234 213 192 208 208 205 203 212 204 193 218 190 224 233 191 193 185 209 202 219 219 206 188 219 212 202 209 213 207 205 194 196 207 187 216 221 190 221 196 180 171 200 192 209 218 224 181 203 176 201 204 195 189 218 209 199 185 185 220 200 205 183 204 191 224 171 185 189 192 220 190 185 203 206 182 213 192 216 193 205 213 208 204 209 214 168 227 207 193 189 185 189 204 200 203 189 209 210 178 192 199 174 191 178 212 206 197 210 213 185 204 202 176 203 212 234 229 216 230 191 185 197 204 197 196 197 216 212 189 203 216 200 168 218 215 196 197 199 191 219 202 193 202 194 202 202 200 212 184 236 227 236 226 216 202 200 224 208 210 221 233 213 238 256 219 203 217 200 196 194 197 184 202 217 195 193 226 181 199 217 194 192 213 187 176 204 209 194 172 163 213 190 213 201 174 209 204 196 194 205 187 184 194 183 179 210 220 205 196 233 176 206 208 204 190 210 206 196 207 201 208 231 221 171 215 192 201 220 202 180 200 184 205 207 165 175 200 194 185 158 176 193 172 175 183 175 203 164 170 171 165 189 199 189 202 189 175 192 193 192 224 196 193 210 209 197 216 227 208 203 193 175 178 174 158 178 177 182 190 190 183 174 185 183 187 160 192 164 206 217 188 167 202 172 172 204 197 183 206 160 185 204 194 209 200 166 207 172 167 192 196 195 192 189 190 180 215 169 193 195 199 181 206 221 190 210 217 210 221 175 190 202 206 216 213 204 203 189 225 208 205 204 219 185 208 183 189 168 200 174 194 225 174 199 185 182 192 207 175 195 155 204 157 193 183 174 196 178 162 210 193 170 187 175 178 190 195 155 180 179 202 202 165 193 169 188 177 189 205 187 175 185 183 180 162 174 191 168 206 184 214 180 178 188 194 179 197 188 185 207 226 190 200 176 187 213 202 181 179 213 204 205</intensities>
			</dataPoints>
		</scan>
	</xrdMeasurement>
</xrdMeasurements>
