# Supplementary material for: The seventh blind test of crystal structure prediction: structure generation methods
Source: Acta Crystallogr B Struct Sci Cryst Eng Mater. 2024 Dec 1;80(Pt 6):517–47. doi: 10.1107/S2052520624007492 (PMC11789161; doi:10.1107/S2052520624007492)
Supplement: Supplementary file 4 [file b-80-00517-sup4.zip › SI_D/Additional_Experimental_data/XXXII_pxrd/Type S 805711-12-A12.XRDML]

<?xml version="1.0" encoding="UTF-8"?>
<xrdMeasurements xmlns="http://www.xrdml.com/XRDMeasurement/1.4" xmlns:xsi="http://www.w3.org/2001/XMLSchema-instance" xsi:schemaLocation="http://www.xrdml.com/XRDMeasurement/1.4 http://www.xrdml.com/XRDMeasurement/1.4/XRDMeasurement.xsd" status="Completed">
	<comment>
		<entry>Scan Mode: Continuous scan mode</entry>
		<entry>Scan Type: Locked Coupled</entry>
		<entry>Goniometer Stage: Standard stage</entry>
		<entry>Goniometer Control: Diffractometer Controller only</entry>
		<entry>Sample Changer: Unknown Sample Changer</entry>
		<entry>Measurement Flag: Already measured</entry>
		<entry>Sync. Axis: Unknown Sync Axis</entry>
		<entry>Beam Optics: Unknown Beam Optics Flag</entry>
		<entry>Monochromator: Unknown Monochromator</entry>
		<entry>Analyzer: Unknown Analyzer</entry>
	</comment>
	<xrdMeasurement measurementType="Scan" status="Completed">
		<usedWavelength intended="K-Alpha 1">
			<kAlpha1 unit="Angstrom">1.540598</kAlpha1>
			<kAlpha2 unit="Angstrom">1.544426</kAlpha2>
			<kBeta unit="Angstrom">1.392250</kBeta>
			<ratioKAlpha2KAlpha1>0.500000</ratioKAlpha2KAlpha1>
		</usedWavelength>
		<incidentBeamPath>
			<radius unit="mm">240.000</radius>
			<xRayTube>
				<tension unit="kV">30</tension>
				<current unit="mA">10</current>
				<anodeMaterial>Cu</anodeMaterial>
			</xRayTube>
			<divergenceSlit xsi:type="fixedDivergenceSlitType">
				<angle unit="deg">9999.000</angle>
			</divergenceSlit>
		</incidentBeamPath>
		<diffractedBeamPath>
			<radius unit="mm">240.000</radius>
			<receivingSlit>
				<height unit="mm">0.100</height>
			</receivingSlit>
		</diffractedBeamPath>
		<scan appendNumber="0" mode="Pre-set time" scanAxis="Gonio" status="Completed">
			<header>
				<startTimeStamp>2016-02-19T09:21:15</startTimeStamp>
				<author>
					<name>publicuser</name>
				</author>
				<source>
					<applicationSoftware version="3.0.0">X'Pert HighScore Plus</applicationSoftware>
				</source>
			</header>
			<dataPoints>
				<positions axis="2Theta" unit="deg">
					<startPosition>3.000</startPosition>
					<endPosition>39.980</endPosition>
				</positions>
				<commonCountingTime unit="seconds">16.000</commonCountingTime>
				<intensities unit="counts">0 0 0 1 0 0 0 0 0 0 1 0 0 0 0 0 0 0 0 0 0 1 0 1 3 1 0 2 0 1 1 0 3 1 0 5 3 2 3 3 2 3 6 6 2 3 3 4 5 4 5 2 4 6 6 4 4 6 4 7 11 11 8 4 8 11 8 6 8 7 5 6 10 11 8 7 8 9 7 9 12 13 10 10 12 9 12 16 12 12 12 14 12 12 7 9 11 15 16 12 11 8 11 10 13 9 14 15 9 13 13 13 8 17 13 18 14 22 23 16 16 13 14 17 15 15 16 24 19 24 18 19 19 18 27 30 12 37 50 52 74 101 160 229 319 458 577 572 394 261 132 76 41 46 42 37 41 39 26 30 22 24 23 21 32 24 17 18 21 11 18 23 26 14 16 22 12 22 20 28 31 27 19 21 19 18 21 16 15 17 25 21 19 17 14 19 19 18 17 22 21 22 29 28 25 24 41 53 64 102 152 211 224 189 159 119 66 31 22 27 27 21 21 22 23 25 21 18 16 20 24 23 20 20 21 27 22 16 15 21 19 13 15 17 14 9 13 22 20 19 17 14 10 13 10 16 31 26 16 15 19 21 20 13 19 21 23 24 21 25 20 15 12 24 23 25 22 23 15 23 24 23 21 23 21 16 9 18 25 19 22 34 25 17 23 21 17 29 22 30 31 37 38 30 26 38 58 90 129 165 299 370 369 268 206 147 111 85 95 132 153 131 97 52 40 34 32 31 30 30 29 26 23 23 23 24 31 27 22 19 20 22 21 19 19 18 20 21 25 22 14 17 20 23 28 27 21 19 20 24 25 20 21 22 25 28 26 28 24 21 26 24 21 24 21 19 22 16 18 19 18 16 17 24 22 23 21 16 18 25 13 17 20 19 21 19 19 24 25 26 19 16 21 20 18 28 23 29 22 15 15 26 14 30 24 22 17 15 17 21 30 14 22 12 25 15 19 24 12 28 25 37 35 45 61 118 206 252 289 273 195 115 83 41 24 19 29 25 17 25 24 26 25 19 14 18 17 17 19 17 16 24 24 19 16 16 17 18 19 21 21 20 16 15 18 13 17 21 15 18 16 17 18 19 18 18 14 16 13 10 15 14 15 20 21 21 21 15 14 16 19 21 16 14 23 27 21 20 18 19 24 22 17 15 23 25 21 20 14 19 28 31 32 23 26 22 26 26 20 22 34 28 27 33 32 38 27 34 35 50 72 104 199 404 658 757 648 448 257 120 67 54 59 36 26 27 21 20 28 26 33 26 21 15 23 32 32 30 47 46 45 50 29 25 27 22 14 14 28 30 19 16 32 27 19 17 21 31 24 16 27 22 18 13 16 22 30 19 13 26 27 24 27 35 20 18 23 25 27 27 23 21 20 34 37 41 51 63 75 128 204 272 321 290 223 162 100 72 59 60 80 110 125 112 90 78 60 34 30 29 20 27 28 23 20 18 26 29 23 19 22 18 16 23 24 21 23 31 30 27 21 20 15 15 16 18 19 17 16 15 20 31 30 24 21 22 26 18 23 23 27 24 22 27 23 16 21 18 18 26 18 14 18 22 28 17 16 27 15 14 15 23 25 16 24 19 18 30 26 31 43 23 29 31 32 22 30 23 23 22 27 20 33 29 27 28 30 45 47 68 85 81 83 61 63 44 33 31 22 17 21 17 26 26 23 21 29 37 31 22 24 21 29 31 37 31 26 19 24 25 28 22 25 29 22 20 27 51 77 106 117 117 100 73 46 36 43 36 28 34 31 37 35 34 39 37 37 35 40 53 71 95 155 245 353 495 563 538 471 331 200 120 79 65 77 96 146 234 264 254 237 196 141 93 71 46 37 37 27 31 28 22 31 29 27 22 32 33 34 25 25 19 24 18 23 21 22 36 21 25 25 24 37 31 29 28 26 20 27 26 20 21 32 31 20 30 28 26 28 24 33 33 22 37 49 51 64 60 67 63 53 43 34 36 32 30 39 39 38 43 33 40 32 24 40 29 37 40 31 28 33 32 24 19 32 29 30 30 30 29 31 28 24 26 31 33 30 38 48 53 79 97 87 72 55 51 49 33 27 24 22 26 39 42 33 27 29 38 48 57 64 58 46 44 39 31 24 23 31 34 29 33 32 28 27 25 20 23 27 27 23 25 28 24 25 28 39 39 38 46 57 91 149 194 230 213 169 157 126 96 64 61 46 46 55 48 54 81 104 75 57 42 34 36 33 28 21 26 21 19 25 20 22 22 30 20 34 26 37 32 40 25 34 28 30 29 38 21 20 20 26 24 15 22 25 25 22 18 20 21 29 40 33 53 84 115 162 158 146 130 95 63 53 44 35 29 23 25 30 20 20 32 30 23 29 25 31 33 32 27 36 36 28 25 26 25 28 29 31 32 37 47 43 43 40 31 39 42 36 39 61 69 60 54 46 44 41 34 31 32 36 39 38 42 38 41 57 73 83 104 129 139 127 103 75 62 54 33 22 29 32 24 26 32 26 24 30 26 26 26 28 20 25 27 21 21 25 25 24 27 20 24 27 30 26 27 22 18 16 21 23 15 23 29 28 30 19 19 17 20 21 24 22 15 25 27 17 31 18 22 24 15 20 17 25 17 21 26 28 24 20 21 24 17 26 30 25 20 25 27 17 21 25 17 19 19 17 24 24 22 22 24 31 31 25 23 25 25 31 31 24 25 26 18 15 15 16 21 22 20 18 16 20 20 20 29 30 26 20 22 21 20 23 25 24 21 25 27 25 36 53 51 48 50 38 35 35 29 25 28 29 39 53 58 76 91 80 68 72 66 55 41 36 28 25 20 19 20 27 29 23 19 20 24 20 15 23 28 27 34 42 39 22 24 27 24 22 29 33 32 35 29 35 21 27 25 28 24 28 18 12 23 19 37 26 16 18 15 26 18 19 13 17 21 36 28 37 24 29 28 26 17 18 21 17 26 16 18 16 15 21 19 22 26 24 26 22 22 25 33 40 30 29 30 43 29 23 27 33 29 31 32 28 23 23 20 23 22 18 20 27 21 22 22 21 21 24 25 24 21 17 14 19 19 14 18 24 26 23 20 19 19 22 26 23 24 22 17 22 22 16 15 19 21 15 15 21 14 11 18 17 17 18 16 16 17 25 23 22 22 20 12 15 24 18 14 20 17 19 18 29 37 39 43 44 27 31 35 19 22 19 14 9 18 12 14 15 24 16 20 16 15 16 17 8 16 18 15 14 29 18 16 23 21 18 22 30 30 36 53 59 51 39 32 43 40 21 27 21 17 27 25 19 18 13 18 22 21 16 12 19 18 15 11 16 22 23 24 18 17 19 20 20 17 24 29 27 29 28 22 18 26 32 39 44 41 31 31 30 28 28 26 22 15 13 14 16 15 17 16 12 16 19 15 18 19 18 20 16 15 16 16 13 14 19 19 21 21 19 17 14 23 19 16 20 18 18 18 17 16 15 22 18 15 14 22 19 14 21 20 24 23 13 12 14 18 15 11 18 18 20 14 15 21 14 17 14 18 16 13 18 15 20 23 21 24 31 18 25 26 21 15 13 16 11 19 11 21 10 15 19 11 11 14 12 13 16 16 17 15 14 14 13 10 17 16 17 17 11 13 14 16 19 17 18 18 19 18 18 18 19 10 15 18 21 18 13 14 17 17 20 19 13 14 18 21 20 21 22 21 16 12 15 15 12 14 17 19 16 15 18 19 17 16 18 15 17 18 13 14 16 14 13 16 18 16 15 18 17 16 16 18 23 24 24 25 27 17 17 23 24 19 22 21 17 18 15 11 18 25 27 22 33 35 33 45 33 34 35 35 37 34 30 21 23 29 31 28 18 14 18 18 11 16 17 19 19 10 19 8 16 23 24 18 17 20 18 17 17 16 17 17 11 12 16 18 13 14 13 23 17 17 17 15 15 14 19 20 19 15 17 19 21 21 17 16 19 25 21 32 26 28 29 35 35 34 35 29 26 24 24 25 22 20 18 22 23 20 17 19 16 18 19 17 17 19 19 17 15 14 15 18 15 15 17 18 23 24 22 18 17 19 21 19 20 16 12 19 22 27 19 14 17 21 25 22 13 14 17 20 27 27 22 23 24 22 18 19 20 22 17 17 15 18 13 16 20 19 19 13 19 16 14 13 17 24 20 23 20 23 14 16 14 19 20 14 20 18 11 19</intensities>
			</dataPoints>
			<nonAmbientPoints type="Temperature" unit="K">
				<measurementTimes unit="seconds" deltaTime="1">0</measurementTimes>
				<nonAmbientValues>298.000</nonAmbientValues>
			</nonAmbientPoints>
		</scan>
	</xrdMeasurement>
</xrdMeasurements>
