# Supplementary material for: The seventh blind test of crystal structure prediction: structure generation methods
Source: Acta Crystallogr B Struct Sci Cryst Eng Mater. 2024 Dec 1;80(Pt 6):517–47. doi: 10.1107/S2052520624007492 (PMC11789161; doi:10.1107/S2052520624007492)
Supplement: Supplementary file 4 [file b-80-00517-sup4.zip › SI_D/Additional_Experimental_data/XXXII_pxrd/Type T 805711-46-A5.XRDML]

<?xml version="1.0" encoding="UTF-8"?>
<xrdMeasurements xmlns="http://www.xrdml.com/XRDMeasurement/1.4" xmlns:xsi="http://www.w3.org/2001/XMLSchema-instance" xsi:schemaLocation="http://www.xrdml.com/XRDMeasurement/1.4 http://www.xrdml.com/XRDMeasurement/1.4/XRDMeasurement.xsd" status="Completed">
	<comment>
		<entry>Scan Mode: Continuous scan mode</entry>
		<entry>Scan Type: Locked Coupled</entry>
		<entry>Goniometer Stage: Standard stage</entry>
		<entry>Goniometer Control: Diffractometer Controller only</entry>
		<entry>Sample Changer: Unknown Sample Changer</entry>
		<entry>Measurement Flag: Already measured</entry>
		<entry>Sync. Axis: Unknown Sync Axis</entry>
		<entry>Beam Optics: Unknown Beam Optics Flag</entry>
		<entry>Monochromator: Unknown Monochromator</entry>
		<entry>Analyzer: Unknown Analyzer</entry>
	</comment>
	<xrdMeasurement measurementType="Scan" status="Completed">
		<usedWavelength intended="K-Alpha 1">
			<kAlpha1 unit="Angstrom">1.540598</kAlpha1>
			<kAlpha2 unit="Angstrom">1.544426</kAlpha2>
			<kBeta unit="Angstrom">1.392250</kBeta>
			<ratioKAlpha2KAlpha1>0.500000</ratioKAlpha2KAlpha1>
		</usedWavelength>
		<incidentBeamPath>
			<radius unit="mm">240.000</radius>
			<xRayTube>
				<tension unit="kV">30</tension>
				<current unit="mA">10</current>
				<anodeMaterial>Cu</anodeMaterial>
			</xRayTube>
			<divergenceSlit xsi:type="fixedDivergenceSlitType">
				<angle unit="deg">9999.000</angle>
			</divergenceSlit>
		</incidentBeamPath>
		<diffractedBeamPath>
			<radius unit="mm">240.000</radius>
			<receivingSlit>
				<height unit="mm">0.100</height>
			</receivingSlit>
		</diffractedBeamPath>
		<scan appendNumber="0" mode="Pre-set time" scanAxis="Gonio" status="Completed">
			<header>
				<startTimeStamp>2016-02-23T17:19:11</startTimeStamp>
				<author>
					<name>publicuser</name>
				</author>
				<source>
					<applicationSoftware version="3.0.0">X'Pert HighScore Plus</applicationSoftware>
				</source>
			</header>
			<dataPoints>
				<positions axis="2Theta" unit="deg">
					<startPosition>3.000</startPosition>
					<endPosition>39.980</endPosition>
				</positions>
				<commonCountingTime unit="seconds">16.000</commonCountingTime>
				<intensities unit="counts">0 0 0 0 1 0 0 0 0 0 0 1 0 0 0 2 0 1 0 1 0 0 1 0 2 2 0 2 0 0 0 0 2 1 1 1 1 1 1 1 1 0 3 3 4 4 3 4 3 4 6 3 3 4 3 2 4 4 4 5 6 10 12 9 6 9 8 7 10 8 5 5 5 4 5 12 13 8 7 6 12 12 7 11 14 10 6 10 13 15 14 9 7 10 12 13 21 39 43 38 31 18 16 20 20 19 19 20 21 17 16 9 13 15 16 13 14 10 9 15 17 10 16 9 14 13 18 17 15 24 13 9 15 16 7 8 10 10 10 14 18 12 19 16 15 15 9 12 8 16 16 14 14 10 7 17 22 10 13 11 17 10 8 11 7 5 9 12 10 11 11 12 10 9 6 10 9 8 9 13 15 14 16 14 19 20 15 15 12 13 13 13 11 15 22 18 15 13 9 10 16 19 20 19 19 16 15 17 13 19 22 17 13 13 17 19 19 21 18 20 25 24 19 18 18 13 18 27 24 15 10 13 19 22 22 19 12 16 22 21 10 15 18 19 19 23 27 23 16 19 27 24 29 23 20 25 25 26 23 29 17 20 23 23 26 27 25 25 26 25 18 22 18 27 25 15 21 24 16 23 18 29 31 28 17 21 24 28 28 38 21 23 36 37 24 23 20 33 31 36 37 32 32 30 31 32 25 44 31 38 28 32 48 46 45 39 39 41 44 58 67 54 62 53 47 42 52 58 83 90 92 109 159 225 302 453 761 1068 1188 1040 718 445 267 184 168 155 139 136 130 118 116 114 95 79 78 74 61 54 50 45 47 46 46 42 38 38 34 35 37 39 32 44 48 42 39 42 30 32 40 41 49 46 38 43 37 32 32 33 43 42 47 42 46 44 34 37 35 41 43 32 48 47 39 34 30 48 44 39 38 41 33 28 26 39 38 44 26 41 31 33 30 20 29 35 25 28 36 50 19 31 37 37 35 39 36 43 39 22 25 27 32 36 41 40 32 36 34 31 39 32 31 38 44 28 36 32 26 39 48 28 32 42 26 36 47 38 27 30 36 47 36 31 33 38 39 39 35 39 37 31 30 27 36 36 36 37 42 41 35 36 36 35 36 45 43 37 41 43 40 42 45 44 44 44 47 52 45 32 37 44 42 44 50 47 51 52 53 51 44 44 49 48 53 60 48 48 41 37 35 41 36 37 37 41 38 37 33 32 40 47 28 32 40 41 36 41 40 41 34 37 40 37 38 42 48 44 46 43 54 51 50 63 49 55 44 54 50 54 58 51 60 64 64 76 91 143 194 282 414 543 567 580 466 316 224 175 140 136 136 131 128 117 108 105 110 109 88 75 71 94 66 59 64 59 61 54 60 64 66 54 50 67 63 60 49 56 67 58 64 65 55 61 67 52 52 60 56 57 62 53 51 59 63 58 46 47 60 66 62 55 52 52 53 59 52 39 37 48 52 40 37 41 52 54 58 61 55 55 48 44 51 56 47 47 51 48 46 43 45 40 39 43 40 46 47 48 38 37 38 50 43 51 51 51 64 59 48 47 39 48 30 49 67 43 51 50 48 60 58 60 51 39 54 60 55 42 57 51 55 41 42 68 51 59 57 59 52 69 54 68 46 69 58 50 68 75 58 63 62 66 70 74 60 68 67 70 47 64 50 61 66 65 52 45 55 70 52 51 51 54 59 56 53 55 65 50 62 58 45 47 59 49 38 48 56 56 54 59 61 58 55 60 63 63 67 72 77 73 74 81 95 83 73 80 79 81 86 88 75 82 87 80 80 78 89 86 83 81 79 72 63 68 72 71 73 72 76 67 74 80 92 93 92 92 95 122 148 138 158 186 208 255 274 294 305 275 214 202 187 178 133 107 107 108 111 99 129 110 119 111 119 98 87 95 81 86 95 63 77 74 90 70 73 91 77 79 75 97 93 78 93 59 90 98 106 93 76 83 88 85 82 85 83 96 87 89 72 71 76 83 99 80 97 110 103 98 114 107 101 117 142 142 154 157 149 148 141 131 118 119 130 142 128 119 116 106 103 100 109 105 104 97 91 97 103 116 106 95 95 105 105 98 111 117 107 101 110 106 101 112 113 101 98 100 94 95 105 114 106 95 99 105 106 115 101 99 100 103 115 111 106 110 108 107 99 97 118 111 103 95 106 112 110 115 125 126 133 125 126 126 135 125 119 124 136 135 123 124 112 116 125 113 110 112 116 117 129 121 124 112 108 122 101 118 116 109 116 112 121 132 108 130 125 120 122 98 121 125 104 102 120 117 100 115 129 111 114 116 121 107 121 110 121 115 120 123 106 111 134 133 116 134 119 124 117 140 138 143 123 137 125 140 132 134 154 148 132 134 153 166 155 160 147 167 158 153 157 169 197 251 304 374 472 589 746 898 1084 1327 1510 1602 1480 1243 1008 788 607 444 360 293 270 257 235 242 237 217 221 215 194 203 212 206 192 186 191 200 182 177 184 197 192 187 176 172 175 165 155 152 154 169 165 179 155 170 154 160 150 149 140 165 163 149 140 154 156 156 136 145 159 153 138 139 147 156 149 143 158 145 146 136 151 138 146 149 155 141 153 136 145 158 162 131 140 135 127 146 146 135 132 154 165 153 158 145 143 158 143 160 158 155 147 147 146 164 161 170 158 168 150 141 149 165 147 138 159 152 138 161 148 153 157 161 149 154 150 131 148 154 146 144 137 150 147 133 144 156 153 141 136 152 157 151 166 158 140 138 156 162 152 151 153 161 164 157 143 149 149 151 154 141 134 144 158 162 136 128 131 142 151 159 138 136 140 155 157 162 153 145 153 154 164 149 145 148 148 134 131 143 143 133 146 140 163 167 167 179 176 196 168 173 178 184 197 198 171 193 211 218 210 198 185 207 171 178 174 161 160 160 142 165 144 163 158 143 147 154 172 164 161 129 150 160 125 134 157 151 160 143 159 171 165 166 185 218 223 215 243 251 251 235 215 200 196 189 163 162 171 168 161 155 153 137 135 134 143 147 152 139 140 147 138 146 150 160 149 143 159 148 136 141 147 153 141 132 129 128 130 132 130 136 143 138 137 135 125 125 136 148 148 138 134 129 124 119 131 141 129 125 131 131 121 129 128 120 138 124 126 135 134 133 133 120 112 128 148 146 116 117 139 116 134 124 126 140 109 119 133 128 117 103 116 138 114 111 128 102 123 112 126 119 109 99 109 102 112 89 114 115 133 102 139 120 114 110 123 111 89 95 116 120 122 119 123 103 99 100 113 139 117 107 105 111 123 112 112 108 106 105 114 110 107 112 109 113 112 117 114 101 112 116 101 107 103 116 111 119 125 124 101 101 107 116 118 124 117 103 97 108 112 111 108 101 108 120 126 118 107 109 114 106 110 115 107 109 112 105 100 104 105 106 96 96 109 111 104 105 102 109 104 88 99 104 99 87 89 103 106 101 103 110 97 98 90 93 107 91 94 93 96 110 102 103 110 95 89 99 109 105 97 91 107 101 100 102 94 97 103 103 105 100 89 98 94 114 96 91 119 110 97 109 126 107 107 93 112 110 103 109 97 100 100 89 100 101 95 88 83 89 92 102 101 107 104 96 95 95 104 112 109 84 95 97 93 97 82 92 86 85 88 90 91 98 104 99 99 94 95 82 79 82 88 98 95 98 83 93 95 87 91 89 93 87 86 85 87 86 79 76 89 98 90 81 87 97 93 86 85 90 97 94 83 74 82 89 92 93 89 95 93 83 90 93 90 92 83 78 90 89 94 104 91 91 98 101 84 80 92 83 77 82 100 85 80 80 97 78 80 78 76 79 89 85 94 86 78 107 82 82 81 92 81 95 89 88 98 87 83 101 91 100 81 91 77 100 91 106 83 90 76 108 77 108 92 108 72 82 97 85 85 87 80 90 84 84 87 81 81 87 85 88 75 81 104 101 97 91 88 93 102 90 92 102 101 92 92 97 99 91 93 91 93 90 92 89 87 89 88 87 95 91 87 84 80 84 92 91 89 90 93 93 86 92 85 75 77 75 88 104 92 82 92 107 101 86 87 83 89 88 84 88 87 81 73 80 101 91 88 92 100 101 106 112 111 114 117 123 123 132 127 140 160 153 148 128 124 119 130 130 123 117 121 104 101 97 111 102 94 96 106 111 102 111 120 101 93 87 83 99 82 84 118 108</intensities>
			</dataPoints>
			<nonAmbientPoints type="Temperature" unit="K">
				<measurementTimes unit="seconds" deltaTime="1">0</measurementTimes>
				<nonAmbientValues>298.000</nonAmbientValues>
			</nonAmbientPoints>
		</scan>
	</xrdMeasurement>
</xrdMeasurements>
