# Supplementary material for: The seventh blind test of crystal structure prediction: structure generation methods
Source: Acta Crystallogr B Struct Sci Cryst Eng Mater. 2024 Dec 1;80(Pt 6):517–47. doi: 10.1107/S2052520624007492 (PMC11789161; doi:10.1107/S2052520624007492)
Supplement: Supplementary file 4 [file b-80-00517-sup4.zip › SI_D/Additional_Experimental_data/XXXII_pxrd/Type U 805711-09-B.XRDML]

<?xml version="1.0" encoding="UTF-8"?>
<xrdMeasurements xmlns="http://www.xrdml.com/XRDMeasurement/1.4" xmlns:xsi="http://www.w3.org/2001/XMLSchema-instance" xsi:schemaLocation="http://www.xrdml.com/XRDMeasurement/1.4 http://www.xrdml.com/XRDMeasurement/1.4/XRDMeasurement.xsd" status="Completed">
	<comment>
		<entry>Scan Mode: Continuous scan mode</entry>
		<entry>Scan Type: Locked Coupled</entry>
		<entry>Goniometer Stage: Standard stage</entry>
		<entry>Goniometer Control: Diffractometer Controller only</entry>
		<entry>Sample Changer: Unknown Sample Changer</entry>
		<entry>Measurement Flag: Already measured</entry>
		<entry>Sync. Axis: Unknown Sync Axis</entry>
		<entry>Beam Optics: Unknown Beam Optics Flag</entry>
		<entry>Monochromator: Unknown Monochromator</entry>
		<entry>Analyzer: Unknown Analyzer</entry>
	</comment>
	<xrdMeasurement measurementType="Scan" status="Completed">
		<usedWavelength intended="K-Alpha 1">
			<kAlpha1 unit="Angstrom">1.540598</kAlpha1>
			<kAlpha2 unit="Angstrom">1.544426</kAlpha2>
			<kBeta unit="Angstrom">1.392250</kBeta>
			<ratioKAlpha2KAlpha1>0.500000</ratioKAlpha2KAlpha1>
		</usedWavelength>
		<incidentBeamPath>
			<radius unit="mm">240.000</radius>
			<xRayTube>
				<tension unit="kV">30</tension>
				<current unit="mA">10</current>
				<anodeMaterial>Cu</anodeMaterial>
			</xRayTube>
			<divergenceSlit xsi:type="fixedDivergenceSlitType">
				<angle unit="deg">9999.000</angle>
			</divergenceSlit>
		</incidentBeamPath>
		<diffractedBeamPath>
			<radius unit="mm">240.000</radius>
			<receivingSlit>
				<height unit="mm">0.100</height>
			</receivingSlit>
		</diffractedBeamPath>
		<scan appendNumber="0" mode="Pre-set time" scanAxis="Gonio" status="Completed">
			<header>
				<startTimeStamp>2016-02-19T09:28:36</startTimeStamp>
				<author>
					<name>publicuser</name>
				</author>
				<source>
					<applicationSoftware version="3.0.0">X'Pert HighScore Plus</applicationSoftware>
				</source>
			</header>
			<dataPoints>
				<positions axis="2Theta" unit="deg">
					<startPosition>3.000</startPosition>
					<endPosition>39.980</endPosition>
				</positions>
				<commonCountingTime unit="seconds">16.000</commonCountingTime>
				<intensities unit="counts">0 0 0 0 0 0 0 0 1 0 0 1 0 0 0 1 0 0 0 1 0 2 0 0 0 1 0 2 3 1 2 4 2 3 4 2 0 1 2 3 2 2 1 2 3 3 4 4 3 7 8 7 3 4 4 5 5 4 7 6 3 5 7 6 6 11 13 8 8 13 11 10 9 10 14 8 5 8 9 9 8 8 12 13 12 8 11 17 18 18 17 12 10 12 15 7 5 9 19 14 16 25 25 22 26 21 26 31 36 49 71 81 77 78 59 45 42 24 14 14 20 25 17 18 16 27 17 18 15 21 21 20 16 24 7 11 12 17 15 16 19 16 15 18 15 20 17 22 25 19 21 18 20 29 21 13 14 26 12 14 6 18 15 20 12 13 18 22 17 14 12 17 21 17 13 14 15 15 16 15 19 17 17 17 21 15 10 7 9 13 21 20 9 11 13 16 17 17 16 14 14 15 15 16 17 11 11 14 16 19 22 15 12 12 10 15 16 12 19 24 16 12 14 13 13 17 19 15 11 12 16 18 16 18 20 13 11 13 13 20 21 21 16 15 15 19 18 13 12 23 19 20 13 18 12 15 18 12 15 21 30 14 33 21 21 13 18 20 13 22 24 13 18 23 21 34 22 24 26 19 23 31 17 16 30 29 31 14 19 22 22 23 33 14 23 16 24 27 11 17 22 22 24 17 19 28 21 23 21 26 33 30 18 31 31 40 51 59 61 56 72 77 90 88 83 76 85 82 75 70 56 45 44 52 56 52 48 51 68 59 57 64 57 58 68 65 66 67 73 92 89 80 85 95 98 106 119 118 127 164 220 277 369 511 657 813 938 969 925 805 660 537 393 264 179 123 85 60 62 71 59 53 54 50 40 39 41 41 43 35 34 29 40 36 36 32 25 30 31 32 31 32 27 32 25 44 30 26 20 28 25 30 27 26 23 31 25 25 34 22 29 21 28 19 29 27 22 20 18 33 24 13 24 14 36 27 27 19 24 32 21 24 19 26 27 16 24 28 27 27 26 33 42 32 25 28 17 24 20 19 20 15 18 24 27 27 34 22 18 20 27 29 27 23 19 29 30 21 22 24 29 33 28 27 32 31 27 33 39 34 34 33 23 24 31 24 23 34 31 24 28 36 35 29 30 41 48 42 39 51 58 62 71 64 59 59 63 59 57 55 49 45 42 33 29 36 33 31 26 27 34 39 29 27 27 21 21 30 33 31 36 44 43 46 41 35 38 44 46 51 65 62 67 73 90 108 130 115 130 114 107 109 75 86 77 74 55 45 45 44 50 52 66 59 68 67 65 75 87 82 65 61 60 46 62 51 73 66 51 50 48 38 52 35 43 43 44 36 50 56 50 51 53 44 44 47 56 62 58 57 61 67 77 93 106 108 141 159 198 241 305 385 474 549 609 650 624 564 478 407 321 243 182 135 111 87 71 56 52 57 54 48 42 40 39 41 42 38 36 32 31 33 38 42 34 30 31 32 39 38 38 38 28 37 37 35 30 36 43 46 34 41 42 45 45 46 40 47 44 49 58 53 52 52 58 68 72 49 44 58 44 36 45 57 48 59 31 31 33 32 37 45 45 37 31 34 37 34 34 37 29 38 27 39 34 41 39 24 29 42 34 33 29 38 26 27 29 27 32 28 40 40 28 34 32 33 41 39 26 25 29 38 41 34 30 24 37 39 37 35 34 33 43 32 39 33 32 34 41 37 46 47 43 40 52 51 41 33 35 46 50 42 40 42 33 43 50 39 39 42 39 40 40 34 34 42 44 41 37 38 43 46 51 49 52 63 60 49 59 66 61 69 77 82 83 94 96 90 86 78 68 82 80 71 50 51 55 63 64 62 54 46 58 49 45 55 64 70 70 56 72 66 56 64 51 40 34 44 49 35 45 38 48 36 35 31 36 37 38 38 37 45 43 55 39 37 38 43 50 46 52 40 45 60 66 76 77 72 76 83 74 86 71 83 96 85 86 108 97 104 96 116 127 122 102 110 119 112 100 99 101 78 74 71 66 57 50 60 53 39 45 48 54 48 46 42 36 36 46 45 38 43 34 34 42 39 35 40 45 40 38 39 42 42 40 43 42 49 47 45 54 57 60 60 61 56 55 62 62 68 62 52 54 59 52 53 57 49 47 43 45 42 38 50 40 34 36 41 39 37 37 40 35 26 33 39 28 29 30 42 42 41 39 39 42 41 44 41 35 32 46 53 36 45 37 34 46 35 37 37 34 39 38 35 41 30 32 37 32 36 29 36 33 43 41 31 35 39 42 37 49 39 39 35 42 39 36 39 33 41 46 39 40 41 32 41 45 36 43 51 45 47 49 38 43 42 39 31 42 41 39 47 45 51 48 43 41 45 46 47 51 60 63 65 58 59 61 62 80 97 84 82 83 88 87 70 64 62 60 55 49 46 37 34 38 39 36 37 42 43 39 37 41 37 36 30 38 43 34 41 42 50 44 38 32 41 39 48 39 36 35 35 26 40 43 29 28 38 38 34 34 37 39 30 30 38 30 25 33 33 39 31 40 39 38 30 43 44 40 49 49 62 56 60 53 55 76 70 81 86 106 106 122 137 151 210 170 185 161 152 148 117 137 85 79 65 56 60 53 45 33 38 33 26 35 29 25 31 31 28 29 26 31 22 27 29 25 20 20 22 28 32 24 27 26 30 24 24 29 31 24 29 25 24 21 21 21 22 25 26 27 31 24 18 20 24 24 27 31 34 27 24 26 27 30 27 26 28 31 35 36 35 30 29 28 34 36 29 26 31 30 25 35 34 29 26 29 33 28 25 32 33 29 32 32 29 25 24 26 29 30 25 32 27 26 25 24 28 35 31 27 33 44 43 34 39 25 35 35 32 36 32 45 39 35 50 37 39 35 34 25 42 24 19 29 28 32 27 37 24 28 22 18 19 20 21 30 20 18 20 30 19 17 21 22 20 29 23 22 29 18 27 30 23 26 22 24 26 25 24 21 19 20 28 36 24 26 32 27 24 23 25 23 26 31 30 24 20 21 25 27 29 32 30 29 26 25 31 32 27 28 25 23 26 28 24 21 24 18 16 25 29 26 22 23 28 25 27 26 23 24 25 24 31 28 23 26 24 26 24 21 21 27 32 39 33 31 24 28 26 30 22 26 27 28 27 25 33 29 28 36 41 31 36 39 28 30 30 30 32 36 27 20 29 30 25 30 28 21 22 22 21 17 24 27 19 28 24 23 24 21 20 27 24 15 21 13 24 28 20 24 23 17 20 24 22 21 16 24 25 20 25 17 17 16 21 25 18 23 18 17 13 21 17 14 23 23 19 21 21 18 20 20 18 17 22 22 13 16 28 20 23 23 18 20 20 25 22 19 18 23 21 21 24 22 20 21 23 22 19 15 16 21 23 22 21 17 19 20 15 19 17 17 19 17 15 18 23 18 16 20 20 20 21 21 20 22 22 12 13 21 18 17 18 19 18 17 23 18 17 18 16 22 25 18 12 25 18 17 19 18 12 11 24 23 24 20 14 22 21 19 19 22 19 24 25 20 20 19 20 18 21 16 19 22 27 18 19 20 13 26 22 20 15 13 13 22 19 18 21 20 23 16 18 25 23 19 17 22 16 18 18 18 16 22 19 15 20 15 19 20 17 19 18 20 22 19 21 19 15 15 17 16 20 24 18 17 17 24 21 19 26 24 16 16 19 17 18 21 24 26 22 14 13 21 22 16 13 18 21 16 18 19 19 21 19 11 10 13 17 18 11 15 21 14 14 19 20 23 17 12 11 16 17 25 21 18 22 22 17 18 16 20 19 21 17 17 22 16 19 20 22 19 25 16 17 15 19 12 22 18 26 22 22 14 18 18 22 20 17 25 14 15 19 12 18 12 23 16 11 18 9 16 24 19 9 22 20 22 18 22 20 23 25 19 18 21 16 23 20 24 19 18 20 20 21 19 16 22 24 21 17 18 24 27 27 21 21 20 15 14 22 18 21 27 20 17 22 23 18 17 20 21 20 18 19 18 19 19 19 20 20 18 22 23 14 14 18 17 18 18 15 18 23 21 18 24 19 14 15 14 13 17 24 23 21 25 24 23 16 19 22 18 16 21 16 23 22 17 17 17 25 24 25 18 15 16 17 26 23 23 20 21 18 14 20 20 19 19 23 23 29 19 24 27 21 31 22 23 33</intensities>
			</dataPoints>
			<nonAmbientPoints type="Temperature" unit="K">
				<measurementTimes unit="seconds" deltaTime="1">0</measurementTimes>
				<nonAmbientValues>298.000</nonAmbientValues>
			</nonAmbientPoints>
		</scan>
	</xrdMeasurement>
</xrdMeasurements>
