# Supplementary material for: The seventh blind test of crystal structure prediction: structure generation methods
Source: Acta Crystallogr B Struct Sci Cryst Eng Mater. 2024 Dec 1;80(Pt 6):517–47. doi: 10.1107/S2052520624007492 (PMC11789161; doi:10.1107/S2052520624007492)
Supplement: Supplementary file 4 [file b-80-00517-sup4.zip › SI_D/Additional_Experimental_data/XXXII_pxrd/Type V 805711-12-A4.xrdml]

<?xml version="1.0" encoding="UTF-8"?>
<xrdMeasurements xmlns="http://www.xrdml.com/XRDMeasurement/1.5" xmlns:xsi="http://www.w3.org/2001/XMLSchema-instance" xsi:schemaLocation="http://www.xrdml.com/XRDMeasurement/1.5 http://www.xrdml.com/XRDMeasurement/1.5/XRDMeasurement.xsd" status="Completed">
	<comment>
		<entry>Configuration=Stage Spinner, Owner=User-1, Creation date=12/5/2013 12:20:40 PM</entry>
		<entry>Goniometer=PW3050/60 (Theta/Theta); Minimum step size 2Theta:0.001; Minimum step size Omega:0.001</entry>
		<entry>Sample stage=Reflection-Transmission Spinner PW3064/60; Minimum step size Phi:0.1</entry>
		<entry>Diffractometer system=XPERT-3</entry>
		<entry>Measurement program=C:\PANalytical\Data Collector\Programs\Absolute\CP.xrdmp, Identifier={13A922C7-EABB-4391-AA62-F85A1C3531F4}</entry>
		<entry>Batch program=C:\PANalytical\Data Collector\Programs\Test_05Mins_Normal_1.xrdmp, Identifier={878385B2-2059-472F-B435-CC8E51F14AF5}</entry>
	</comment>
	<sample type="To be analyzed">
		<id></id>
		<name></name>
		<preparedBy></preparedBy>
	</sample>
	<xrdMeasurement measurementType="Scan" status="Completed" sampleMode="Reflection">
		<comment>
			<entry/>
		</comment>
		<usedWavelength intended="K-Alpha 1">
			<kAlpha1 unit="Angstrom">1.5405980</kAlpha1>
			<kAlpha2 unit="Angstrom">1.5444260</kAlpha2>
			<kBeta unit="Angstrom">1.3922500</kBeta>
			<ratioKAlpha2KAlpha1>0.5000</ratioKAlpha2KAlpha1>
		</usedWavelength>
		<incidentBeamPath>
			<radius unit="mm">240.00</radius>
			<xRayTube id="1010041" name="Empyrean Cu LFF (9430 033 7300x) DK401084">
				<tension unit="kV">45</tension>
				<current unit="mA">40</current>
				<anodeMaterial>Cu</anodeMaterial>
				<focus type="Line">
					<length unit="mm">12.0</length>
					<width unit="mm">0.4</width>
					<takeOffAngle unit="deg">6.0</takeOffAngle>
				</focus>
			</xRayTube>
			<sollerSlit id="21010002" name="Soller slits 0.04 rad.">
				<opening unit="rad">0.0400</opening>
			</sollerSlit>
			<mask id="22080002" name="Fixed incident beam mask 10 mm">
				<width unit="mm">6.60</width>
			</mask>
			<antiScatterSlit id="22010005" name="Fixed slit 1/4°" xsi:type="fixedAntiScatterSlitType">
				<height unit="mm">0.38</height>
			</antiScatterSlit>
			<divergenceSlit id="22010007" name="Fixed slit 1/8°" xsi:type="fixedDivergenceSlitType">
				<height unit="mm">0.19</height>
			</divergenceSlit>
		</incidentBeamPath>
		<sampleMovement xsi:type="spinningSampleMovementType">
			<spinnerRevolutionTime unit="seconds">4.0</spinnerRevolutionTime>
		</sampleMovement>
		<diffractedBeamPath>
			<radius unit="mm">240.00</radius>
			<antiScatterSlit id="22090010" name="AS slit 8.0 mm (PIXcel)" xsi:type="fixedAntiScatterSlitType">
				<height unit="mm">8.00</height>
			</antiScatterSlit>
			<sollerSlit id="21010002" name="Soller slits 0.04 rad.">
				<opening unit="rad">0.0400</opening>
			</sollerSlit>
			<filter id="20010004" name="Beta-filter Nickel">
				<material>Ni</material>
				<thickness unit="mm">0.020</thickness>
			</filter>
			<detector id="7010015" name="PIXcel1D detector" xsi:type="rtmsDetectorType">
				<phd>
					<lowerLevel unit="%">25.0</lowerLevel>
					<upperLevel unit="%">100.0</upperLevel>
				</phd>
				<mode>Scanning</mode>
				<activeLength unit="deg">3.347</activeLength>
			</detector>
		</diffractedBeamPath>
		<scan appendNumber="0" mode="Continuous" scanAxis="Gonio" status="Completed">
			<header>
				<startTimeStamp>2015-06-01T20:49:35+08:00</startTimeStamp>
				<endTimeStamp>2015-06-01T20:54:42+08:00</endTimeStamp>
				<author>
					<name>crystal</name>
				</author>
				<source>
					<applicationSoftware version="4.3">Data Collector</applicationSoftware>
					<instrumentControlSoftware version="7.0/ 20131101">XPERT-3</instrumentControlSoftware>
					<instrumentID>0000000011148379</instrumentID>
				</source>
			</header>
			<dataPoints>
				<positions axis="2Theta" unit="deg">
					<startPosition>3.01313028</startPosition>
					<endPosition>39.98800581</endPosition>
				</positions>
				<positions axis="Omega" unit="deg">
					<startPosition>1.50656514</startPosition>
					<endPosition>19.99400291</endPosition>
				</positions>
				<positions axis="Phi" unit="deg">
					<commonPosition>130.8</commonPosition>
				</positions>
				<commonCountingTime unit="seconds">46.665</commonCountingTime>
				<intensities unit="counts">766 770 731 776 794 747 787 781 729 818 720 755 754 712 753 702 743 674 727 694 676 698 714 713 690 654 653 698 665 679 654 674 675 669 703 618 660 622 643 715 625 610 684 610 607 611 653 620 641 574 579 657 659 605 615 601 597 601 616 594 604 618 583 566 589 563 599 580 549 570 619 604 605 616 592 574 549 512 539 531 476 511 483 535 466 472 495 481 459 451 478 447 487 461 460 447 430 480 416 464 458 467 429 484 457 456 467 487 513 530 514 537 613 584 710 739 800 900 1017 1324 1681 2288 2282 1626 893 475 388 366 353 326 345 317 337 306 320 309 293 294 280 295 304 290 278 248 279 290 274 286 277 260 268 254 251 250 262 255 236 233 270 231 282 229 247 260 231 243 194 239 213 239 203 195 200 216 190 204 204 188 200 220 195 232 212 208 185 206 185 200 207 190 181 186 189 193 181 156 160 192 179 189 187 207 199 166 169 191 197 183 190 215 229 198 186 183 178 172 182 181 168 199 184 168 164 172 173 155 177 179 167 181 177 208 181 182 170 175 148 172 172 151 142 175 176 168 160 155 171 159 188 179 151 189 161 196 191 196 219 220 205 272 308 305 341 255 221 168 193 166 186 162 178 171 160 177 189 162 151 182 146 174 169 164 158 215 146 157 178 154 170 169 158 186 172 176 191 196 187 185 211 172 172 156 179 171 157 142 131 159 143 124 153 148 151 144 171 160 151 146 162 150 156 152 148 150 158 154 137 163 145 160 174 136 140 157 148 147 147 140 157 132 131 142 163 145 170 173 122 147 156 159 191 145 151 178 154 163 151 156 171 165 206 214 169 203 155 148 169 172 144 165 152 163 143 131 159 162 159 155 154 132 154 183 191 190 198 165 156 164 161 148 139 154 142 134 127 148 124 145 162 145 158 149 166 125 155 137 130 147 145 149 137 138 187 141 148 191 154 151 184 152 154 146 182 166 152 155 159 160 147 181 193 162 159 105 170 163 177 149 174 179 180 178 150 142 140 152 160 159 148 149 174 160 166 191 161 145 162 156 145 148 139 122 147 124 152 120 130 132 139 158 132 145 132 116 120 125 142 144 143 126 130 118 144 145 128 127 141 151 127 117 119 147 160 145 129 116 167 134 111 174 136 134 131 159 149 155 137 146 136 181 173 156 180 194 192 143 142 147 133 156 130 135 162 146 138 126 158 167 183 178 168 181 198 205 224 266 326 381 358 293 234 161 148 135 148 136 111 145 135 130 121 126 154 136 144 129 141 149 160 158 181 170 141 142 134 133 124 155 164 136 172 183 219 269 329 430 472 416 318 253 163 169 150 151 146 163 148 151 158 137 180 185 151 173 192 238 245 234 219 160 170 134 138 126 146 142 169 151 190 144 159 175 171 172 184 224 220 189 175 174 201 221 202 192 176 171 207 228 246 299 322 306 307 278 313 413 635 799 907 813 634 428 322 248 193 136 168 135 140 139 133 137 132 135 158 146 154 151 162 149 193 170 175 164 162 147 139 142 152 130 147 167 151 182 166 162 176 131 149 146 167 160 124 139 147 146 126 127 145 147 155 143 142 155 136 136 143 148 145 165 177 130 181 175 151 155 159 160 154 154 196 254 234 283 277 247 199 194 166 170 145 173 168 158 145 130 120 123 116 120 132 136 137 119 82 126 114 126 136 114 110 157 165 147 179 194 153 179 128 147 143 139 145 143 136 161 147 124 135 152 145 107 103 123 135 133 95 108 123 118 116 126 113 117 106 124 133 153 130 147 109 115 138 134 161 109 130 115 106 149 119 83 104 110 134 135 128 122 122 121 119 108 118 156 142 141 144 134 122 145 155 116 171 131 169 159 140 141 142 153 162 174 173 155 144 133 143 125 144 162 147 161 147 147 180 175 216 176 167 147 129 143 125 130 132 140 143 137 197 158 162 146 166 148 148 144 139 153 133 166 166 170 183 177 143 163 147 126 156 128 159 159 131 151 138 137 141 137 128 133 114 121 137 133 151 141 154 135 144 110 96 118 103 134 120 144 106 140 119 145 114 109 93 124 103 140 137 130 126 147 123 125 120 118 105 99 119 113 129 130 116 139 133 122 116 150 125 139 118 112 130 116 100 112 110 120 93 98 120 119 149 121 125 141 141 113 121 102 103 111 144 147 131 121 127 127 106 109 135 104 127 135 128 158 138 128 141 125 143 108 124 109 120 124 115 115 119 120 122 148 124 119 119 114 116 117 116 98 100 126 84 100 106 116 116 118 108 113 116 123 112 114 133 118 130 98 92 106 111 112 98 125 128 117 130 117 127 108 85 132 110 107 138 137 130 136 133 119 146 112 120 105 104 99 112 103 125 120 132 77 95 108 96 117 132 107 127 124 103 126 91 107 102 107 114 117 99 103 111 89 89 119 108 116 102 104 110 102 117 126 117 125 83 116 114 122 117 124 103 120 92 122 104 117 118 126 143 162 134 122 156 114 92 104 105 99 97 130 121 110 135 123 97 95 89 90 131 106 92 119 105 114 90 88 98 124 104 123 124 148 115 96 100 90 109 116 109 112 104 112 104 106 112 105 107 106 109 114 91 112 105 115 115 114 119 114 121 119 104 115 89 112 110 86 92 102 98 93 84 89 96 114 115 117 118 88 94 73 104 93 104 94 86 84 86 89 121 119 102 92 104 100 89 128 82 118 105 122 94 102 89 101 114 109 117 97 122 115 109 101 104 107 111 118 111 111 94 110 82 96 103 105 94 87 105 97 93 107 103 102 109 103 101 100 96 123 97 107 115 94 105 104 93 89 85 103 111 87 71 110 103 101 109 121 100 102 132 93 117 90 97 104 109 101 97 103 110 84 100 94 97 97 105 101 106 88 98 93 96 91 107 99 109 107 102 96 88 110 105 120 103 93 93 96 97 81 95 98 102 79 94 88 98 89 97 97 101 108 91 74 98 105 89 68 83 86 107 94 117 104 100 90 71 87 97 99 98 89 111 97 86 80 97 85 92 94 90 105 111 86 108 104 94 116 115 109 109 93 104 92 95 98 100 95 102 96 91 96 106 96 75 118 104 136 101 115 81 92 98 110 98 86 93 112 103 98 95 92 111 99 86 97 86 95 107 100 94 94 87 103 104 83 120 113 91 80 92 88 98 94 94 105 95 84 110 86 96 89 94 80 91 95 92 83 76 103 95 85 99</intensities>
			</dataPoints>
		</scan>
	</xrdMeasurement>
</xrdMeasurements>
