# Supplementary material for: The seventh blind test of crystal structure prediction: structure generation methods
Source: Acta Crystallogr B Struct Sci Cryst Eng Mater. 2024 Dec 1;80(Pt 6):517–47. doi: 10.1107/S2052520624007492 (PMC11789161; doi:10.1107/S2052520624007492)
Supplement: Supplementary file 4 [file b-80-00517-sup4.zip › SI_D/Additional_Experimental_data/XXXII_pxrd/Type W 805711-08-A7.xrdml]

<?xml version="1.0" encoding="UTF-8"?>
<xrdMeasurements xmlns="http://www.xrdml.com/XRDMeasurement/1.5" xmlns:xsi="http://www.w3.org/2001/XMLSchema-instance" xsi:schemaLocation="http://www.xrdml.com/XRDMeasurement/1.5 http://www.xrdml.com/XRDMeasurement/1.5/XRDMeasurement.xsd" status="Completed">
	<comment>
		<entry>Configuration=Programmable x,y,z stage-Celerator, Owner=User-1, Creation date=11/27/2014 12:05:34 PM</entry>
		<entry>Goniometer=Theta/Theta; Minimum step size 2Theta:0.0001; Minimum step size Omega:0.0001</entry>
		<entry>Sample stage=Programmable x,y,z stage; Minimum step size X:0.01; Minimum step size Y:0.01; Minimum step size Z:0.001</entry>
		<entry>Diffractometer system=EMPYREAN</entry>
		<entry>Measurement program=XYZ Phase-celerator, Owner=User-1, Creation date=11/27/2014 5:39:23 PM</entry>
		<entry>Batch program=XYZ BATCH-celerator, Owner=User-1, Creation date=11/27/2014 5:40:47 PM</entry>
	</comment>
	<sample type="To be analyzed">
		<id>A2_805711-08-A7_XYZ BATCH-celerator</id>
		<name>805711-08-A7_XYZ BATCH-celerator</name>
		<preparedBy></preparedBy>
	</sample>
	<xrdMeasurement measurementType="Scan" status="Completed" sampleMode="Reflection">
		<comment>
			<entry/>
		</comment>
		<usedWavelength intended="K-Alpha 1">
			<kAlpha1 unit="Angstrom">1.5405980</kAlpha1>
			<kAlpha2 unit="Angstrom">1.5444260</kAlpha2>
			<kBeta unit="Angstrom">1.3922500</kBeta>
			<ratioKAlpha2KAlpha1>0.5000</ratioKAlpha2KAlpha1>
		</usedWavelength>
		<incidentBeamPath>
			<radius unit="mm">240.00</radius>
			<xRayTube id="1010048" name="Empyrean XRD tube Cu LFF HR DK381747">
				<tension unit="kV">45</tension>
				<current unit="mA">40</current>
				<anodeMaterial>Cu</anodeMaterial>
				<focus type="Line">
					<length unit="mm">12.0</length>
					<width unit="mm">0.4</width>
					<takeOffAngle unit="deg">6.0</takeOffAngle>
				</focus>
			</xRayTube>
			<filter id="20010004" name="Beta-filter Nickel">
				<material>Ni</material>
				<thickness unit="mm">0.020</thickness>
			</filter>
			<sollerSlit id="21010002" name="Soller slits 0.04 rad.">
				<opening unit="rad">0.0400</opening>
			</sollerSlit>
			<mask id="22080002" name="Fixed incident beam mask 10 mm">
				<width unit="mm">6.60</width>
			</mask>
			<antiScatterSlit id="22010004" name="Fixed slit 1/2°" xsi:type="fixedAntiScatterSlitType">
				<height unit="mm">0.76</height>
			</antiScatterSlit>
			<divergenceSlit id="22010012" name="Programmable divergence slit" xsi:type="automaticDivergenceSlitType">
				<distanceToSample unit="mm">140.00</distanceToSample>
				<irradiatedLength unit="mm">10.0</irradiatedLength>
				<offset unit="mm">0.00</offset>
			</divergenceSlit>
		</incidentBeamPath>
		<diffractedBeamPath>
			<radius unit="mm">240.00</radius>
			<sollerSlit id="21010002" name="Soller slits 0.04 rad.">
				<opening unit="rad">0.0400</opening>
			</sollerSlit>
			<detector id="7010013" name="X'Celerator detector" xsi:type="rtmsDetectorType">
				<phd>
					<lowerLevel unit="%">36.0</lowerLevel>
					<upperLevel unit="%">79.0</upperLevel>
				</phd>
				<mode>Scanning</mode>
				<activeLength unit="deg">2.1221</activeLength>
			</detector>
		</diffractedBeamPath>
		<scan appendNumber="0" mode="Continuous" scanAxis="Gonio" status="Completed">
			<header>
				<startTimeStamp>2015-06-01T14:42:05+08:00</startTimeStamp>
				<endTimeStamp>2015-06-01T14:47:36+08:00</endTimeStamp>
				<author>
					<name>XRPD</name>
				</author>
				<source>
					<applicationSoftware version="3.0c">Data Collector</applicationSoftware>
					<instrumentControlSoftware version="7.3A">EMPYREAN</instrumentControlSoftware>
					<instrumentID>0000000011088968</instrumentID>
				</source>
			</header>
			<dataPoints>
				<positions axis="2Theta" unit="deg">
					<startPosition>3.00955563</startPosition>
					<endPosition>39.99159388</endPosition>
				</positions>
				<positions axis="Omega" unit="deg">
					<startPosition>1.50477781</startPosition>
					<endPosition>19.99579694</endPosition>
				</positions>
				<positions axis="X" unit="mm">
					<commonPosition>-28.50</commonPosition>
				</positions>
				<positions axis="Y" unit="mm">
					<commonPosition>-12.50</commonPosition>
				</positions>
				<positions axis="Z" unit="mm">
					<commonPosition>9.050</commonPosition>
				</positions>
				<commonCountingTime unit="seconds">17.780</commonCountingTime>
				<intensities unit="counts">202 165 179 219 207 207 210 209 210 246 197 215 190 231 194 195 208 196 220 195 204 222 218 188 205 199 202 219 221 221 213 231 233 218 217 220 262 201 213 236 237 213 208 242 208 233 226 215 227 237 234 219 242 206 203 197 242 246 212 225 217 227 222 242 253 265 236 234 241 239 245 257 231 251 234 240 267 272 246 233 234 244 267 218 246 255 254 232 236 261 240 286 280 271 306 243 249 257 251 262 253 264 268 269 267 256 239 296 269 216 281 245 267 262 249 257 272 242 238 232 268 265 253 276 281 259 263 266 276 293 269 290 254 274 296 276 300 270 282 269 293 303 271 291 282 287 262 274 301 256 259 279 301 291 268 278 289 283 296 287 272 275 270 301 264 295 309 274 272 302 295 270 280 303 299 302 292 289 303 320 311 313 263 282 326 274 297 293 328 299 340 317 290 329 307 287 305 318 312 286 315 341 267 282 288 304 321 317 329 357 349 320 329 328 337 315 351 370 382 402 348 361 334 320 330 329 337 368 345 283 304 352 317 343 293 342 324 348 349 316 336 332 327 323 359 400 369 356 370 351 398 383 377 487 556 517 476 394 324 355 340 357 334 312 333 313 319 332 315 333 321 313 307 315 342 348 315 318 324 348 301 318 311 307 323 319 352 301 337 317 316 339 337 323 366 346 348 337 323 339 324 353 337 328 350 302 342 314 311 351 308 321 341 375 331 334 334 328 363 320 318 325 342 333 337 311 356 309 308 334 340 375 369 313 315 363 340 361 329 421 377 382 376 370 417 415 406 443 456 427 541 655 1096 1476 1529 1245 947 696 519 497 470 489 430 401 419 417 412 402 419 410 460 426 450 453 451 446 398 389 395 320 379 338 326 345 325 359 299 342 293 365 343 333 320 349 327 323 317 315 294 351 363 352 351 305 345 338 325 311 307 302 312 316 332 350 308 344 337 302 319 303 330 336 321 302 321 319 316 317 340 376 396 352 376 358 366 377 404 487 559 526 498 463 464 473 503 540 533 554 660 733 713 790 853 1168 963 865 724 684 689 584 557 472 382 365 368 323 304 317 321 337 318 334 309 306 319 320 343 303 316 324 334 317 315 339 314 329 319 364 336 341 344 381 302 345 329 368 315 316 356 319 318 306 345 290 309 324 315 353 340 301 345 320 343 311 323 314 312 300 337 304 353 341 314 312 337 316 334 314 344 326 304 307 305 318 293 323 319 316 311 340 314 316 329 303 329 315 330 317 331 284 357 364 329 345 316 321 318 373 356 377 343 378 349 386 344 336 326 315 316 323 289 287 287 318 307 297 304 302 301 297 314 297 315 336 330 331 315 329 318 328 294 320 357 312 318 296 336 329 321 369 276 309 319 321 318 301 314 311 332 312 321 312 293 299 293 304 300 293 286 305 296 319 293 283 307 291 304 297 313 304 312 304 307 333 314 289 297 303 293 304 326 358 308 329 340 358 357 379 408 584 649 588 562 531 518 396 393 376 330 324 333 304 319 332 305 311 282 326 327 338 354 336 328 376 363 383 376 359 348 361 374 442 516 638 739 721 652 648 568 486 458 463 388 371 344 345 339 297 309 308 294 297 336 279 317 309 300 302 302 266 317 325 309 299 313 334 331 337 345 356 324 328 318 309 334 334 343 346 304 326 317 307 330 333 331 300 301 293 309 292 288 311 319 292 263 329 264 304 272 297 316 270 299 311 330 297 348 299 329 302 324 287 341 315 363 325 344 328 341 321 341 314 311 341 296 362 338 396 419 458 432 403 410 445 462 389 382 349 338 266 289 290 274 269 283 299 270 266 234 333 278 272 274 317 302 303 309 313 289 286 320 320 312 333 315 338 309 356 404 421 614 702 664 593 515 442 321 320 326 290 268 272 279 293 293 268 272 277 284 258 263 301 262 297 269 296 286 277 289 265 277 267 278 284 277 296 252 302 278 271 290 304 290 266 256 291 262 278 263 284 287 262 266 268 261 289 271 286 274 261 303 274 320 313 402 527 569 733 992 1037 893 826 628 551 440 405 424 399 418 378 354 426 504 523 520 574 547 577 595 690 664 639 643 597 563 451 460 405 406 380 334 344 345 334 341 308 325 374 353 399 425 429 333 366 367 314 256 303 282 268 262 262 259 257 268 272 279 245 239 300 254 274 276 244 255 270 256 303 301 230 264 276 295 291 270 268 288 279 314 302 283 305 300 308 307 315 307 288 301 269 252 281 218 252 275 257 255 247 271 267 239 237 278 222 234 241 280 253 245 238 222 245 237 238 255 233 232 247 255 224 227 234 222 243 256 249 276 286 247 265 246 275 270 279 244 243 243 299 338 350 340 388 450 492 453 470 472 492 443 479 444 427 470 455 394 433 395 416 390 412 456 508 560 716 990 1267 1414 1474 1412 1277 1112 1326 1848 1401 963 1152 950 638 590 491 440 498 493 487 425 426 440 438 435 432 467 418 412 470 427 491 542 666 605 556 610 592 624 505 557 507 428 339 374 325 293 266 270 242 251 257 233 214 231 228 232 225 261 232 252 232 271 216 233 249 251 264 269 329 275 302 306 274 288 266 274 313 278 326 323 287 326 354 337 292 329 300 312 314 336 324 363 373 392 387 358 319 332 316 265 288 267 301 244 255 258 293 300 266 296 293 292 275 266 275 302 287 304 302 251 317 282 358 392 359 309 339 336 338 319 259 291 281 254 228 227 225 244 231 262 245 228 236 292 254 265 283 277 301 291 308 291 309 299 267 255 257 218 237 252 240 217 233 240 238 222 242 259 241 282 263 262 300 333 354 373 539 616 712 756 634 563 556 474 382 315 303 242 237 252 231 258 252 246 256 274 267 220 225 221 242 214 212 207 231 227 197 178 216 228 224 230 227 214 225 207 236 244 240 236 258 238 276 323 299 526 754 599 514 532 504 420 295 230 220 208 199 214 209 216 280 268 314 339 342 421 430 536 665 667 503 417 429 396 342 283 241 254 245 190 236 205 200 232 204 189 201 213 191 189 208 236 194 213 192 210 210 226 219 238 283 237 245 330 346 368 426 355 304 283 340 293 239 247 250 247 239 224 207 203 188 165 196 207 229 220 216 213 222 229 265 231 258 259 216 241 226 229 232 241 234 195 239 218 243 209 225 194 215 221 244 201 239 195 212 228 221 221 259 256 258 278 308 374 384 307 307 306 299 252 254 257 254 240 250 217 221 208 220 227 221 229 209 229 237 216 234 249 228 232 302 295 343 337 407 423 361 401 425 320 299 286 257 249 221 244 233 184 224 244 233 189 188 192 222 196 183 188 189 179 215 222 224 209 206 212 216 236 237 288 311 332 316 287 374 328 297 282 289 320 366 344 370 408 368 374 349 368 315 327 261 280 258 272 267 316 376 452 445 378 345 418 390 342 290 294 263 232 221 256 230 257 230 258 340 362 350 400 455 467 481 436 462 423 420 357 336 284 269 290 266 274 271 276 261 280 299 262 283 325 358 350 364 383 426 494 492 523 476 503 562 613 581 618 562 575 518 533 560 466 413 399 367 349 329 320 319 319 313 302 306 264 239 254 239 229 185 214 200 231 216 196 217 172 205 176 216 175 184 164 188 175 176 199 172 172 179 158 187 184 174 158 172 178 169 145 177 177 146 143 162 157 178 160 176 179 175 174 184 166 160 169 171 171 197 194 174 206 175 154 187 171 224 167 212 207 199 167 171 201 195 194 165 200 176 213 188 208 191 202 180 192 195 194 214 191 177 197 185 174 189 200 195 184 205 196 202 207 250 217 227 193 199 218 197 184 158 170 176 154 154 172 171 183 170 137 182 166 187 157 187 170 182 181 182 189 184 187 203 197 192 191 195 154 181 143 188 152 164 175 168 159 167 154 156 165 170 177 160 183 164 176 169 188 188 175 195 208 226 231 264 259 263 222 234 239 219 225 203 203 158 201 192 182 172 181 146 155 153 197 174 146 158 183 196 179 172 196 178 196 195 163 187 194 208 169 160 176 187 185 179 155 160 165 157 134 146 172 165 167 148 166 163 150 157 164 158 118 134 142 144 148 152 155 150 154 137 150 174 165 137 179 167 155 162 151 153 153 164 150 160 148 156 131 157 179 132 171 156 168 158 177 148 171 144 160 160 145 154 143 145 139 160 178 148 152 167 175 178 166 194 177 169 174 174 183 153 190 219 201 196 167 179 177 158 151 145 156 141 117 132 157 116 143 151 147 166 148 146 131 151 109 121 143 131 135 131 157 122 120 138 150 148 132 123 128 120 113 135 131 127 155 135 132 113 167 155 135 132 155 151 141 139 133 116 138 122 140 119 120 146 146 146 131 113 130 142 106 119 114 146 142 113 121 155 140 138 143 146 143 128 178 132 156 158 178 119 140 139 147 132 142 117 144 134 137 152 151 131 129 115 109 138 116 134 148 157 151 144 123 171 137 158 157 133 171 140 168 166 157 163 150 116 144 148 147 121 150 147 142 147 147 164 135 146 154 148 126 129 129 131 145 167 179 170 172 166 205 203 209 199 177 190 163 165 176 171 141 176 131 162 170 135 135 144 145 145 135 146 148 151 152 139 147 154 160 188 178 176 171 165 163 181 159 152 162 158 157 145 164 154 167 138 156 129 146 145 137 123 129 131 126 127 116 138 131 142 140 131 141 119 159 128 170 132 153 141 184 165 176 169 146 174 170 176 166 146 142 153 147 145 171 150 179 180 159 170 202 197 206 225 255 219 217 187 216 244 215 227 210 199 194 209 162 203 226 208 228 194 189 156 177 179 179 156 154 142 130 138 158 152 135 123 119 158 120 130 157 128 138 169 162 160 150 157 147 172 171 135 144 141 148 134 153 130 148 147 117 122 122 170 153 179 152 147 147 147 177 169 169 147 156 138 135 148 166 152 132 129 135 130 130 140 144 143 157 144 137 123 141 144 132 153 157 187 179 179 180 151 168 155 158 154 138 137 137 119 126 127 133 126 144 141 151 167 164 184 157 146 143 164 154 156 141 137 143 121 145 134</intensities>
			</dataPoints>
		</scan>
	</xrdMeasurement>
</xrdMeasurements>
