# Supplementary material for: The seventh blind test of crystal structure prediction: structure generation methods
Source: Acta Crystallogr B Struct Sci Cryst Eng Mater. 2024 Dec 1;80(Pt 6):517–47. doi: 10.1107/S2052520624007492 (PMC11789161; doi:10.1107/S2052520624007492)
Supplement: Supplementary file 4 [file b-80-00517-sup4.zip › SI_D/Additional_Experimental_data/XXXII_pxrd/Type X 805711-08-A7 18FEB2016.XRDML]

<?xml version="1.0" encoding="UTF-8"?>
<xrdMeasurements xmlns="http://www.xrdml.com/XRDMeasurement/1.4" xmlns:xsi="http://www.w3.org/2001/XMLSchema-instance" xsi:schemaLocation="http://www.xrdml.com/XRDMeasurement/1.4 http://www.xrdml.com/XRDMeasurement/1.4/XRDMeasurement.xsd" status="Completed">
	<comment>
		<entry>Scan Mode: Continuous scan mode</entry>
		<entry>Scan Type: Locked Coupled</entry>
		<entry>Goniometer Stage: Standard stage</entry>
		<entry>Goniometer Control: Diffractometer Controller only</entry>
		<entry>Sample Changer: Unknown Sample Changer</entry>
		<entry>Measurement Flag: Already measured</entry>
		<entry>Sync. Axis: Unknown Sync Axis</entry>
		<entry>Beam Optics: Unknown Beam Optics Flag</entry>
		<entry>Monochromator: Unknown Monochromator</entry>
		<entry>Analyzer: Unknown Analyzer</entry>
	</comment>
	<xrdMeasurement measurementType="Scan" status="Completed">
		<usedWavelength intended="K-Alpha 1">
			<kAlpha1 unit="Angstrom">1.540598</kAlpha1>
			<kAlpha2 unit="Angstrom">1.544426</kAlpha2>
			<kBeta unit="Angstrom">1.392250</kBeta>
			<ratioKAlpha2KAlpha1>0.500000</ratioKAlpha2KAlpha1>
		</usedWavelength>
		<incidentBeamPath>
			<radius unit="mm">240.000</radius>
			<xRayTube>
				<tension unit="kV">30</tension>
				<current unit="mA">10</current>
				<anodeMaterial>Cu</anodeMaterial>
			</xRayTube>
			<divergenceSlit xsi:type="fixedDivergenceSlitType">
				<angle unit="deg">9999.000</angle>
			</divergenceSlit>
		</incidentBeamPath>
		<diffractedBeamPath>
			<radius unit="mm">240.000</radius>
			<receivingSlit>
				<height unit="mm">0.100</height>
			</receivingSlit>
		</diffractedBeamPath>
		<scan appendNumber="0" mode="Pre-set time" scanAxis="Gonio" status="Completed">
			<header>
				<startTimeStamp>2016-02-18T17:45:17</startTimeStamp>
				<author>
					<name>publicuser</name>
				</author>
				<source>
					<applicationSoftware version="3.0.0">X'Pert HighScore Plus</applicationSoftware>
				</source>
			</header>
			<dataPoints>
				<positions axis="2Theta" unit="deg">
					<startPosition>3.000</startPosition>
					<endPosition>39.980</endPosition>
				</positions>
				<commonCountingTime unit="seconds">16.000</commonCountingTime>
				<intensities unit="counts">0 0 0 0 0 0 1 0 1 0 0 0 0 0 1 0 1 0 0 0 0 1 0 1 2 0 1 1 2 1 1 2 5 1 2 1 2 1 2 1 1 3 4 3 4 5 5 4 3 4 2 5 9 4 3 6 5 4 9 11 7 7 6 6 7 10 8 4 6 9 12 12 9 9 12 11 10 9 12 13 11 8 7 9 11 5 9 16 10 10 15 16 12 11 14 12 7 9 10 13 19 17 19 13 12 11 12 16 15 14 12 16 18 14 21 20 7 10 16 11 15 13 11 14 16 15 8 10 10 6 10 7 15 10 17 22 19 15 12 10 16 5 15 6 12 18 5 19 9 22 14 6 16 12 14 17 25 12 23 23 13 14 24 11 16 13 11 16 23 13 15 15 16 15 17 14 15 18 18 13 20 15 12 9 17 18 22 23 22 30 45 41 43 52 46 39 30 26 24 18 17 17 16 17 14 14 16 14 13 14 12 16 20 15 18 22 16 14 17 15 19 20 21 22 20 22 23 35 38 43 44 44 42 35 23 17 20 25 22 18 18 19 30 33 31 28 34 28 27 20 20 17 24 27 17 17 22 18 22 23 29 26 24 25 18 23 26 25 27 33 25 28 18 18 19 26 31 20 30 30 32 32 32 47 23 25 25 27 34 31 30 39 47 26 47 38 32 38 23 24 21 33 30 26 31 26 29 32 25 32 42 34 28 54 72 61 58 53 44 29 34 32 28 34 35 28 41 45 45 44 63 60 56 84 101 125 150 180 217 219 206 199 172 140 100 75 60 58 51 44 41 32 33 42 44 49 52 62 81 94 106 108 98 86 70 58 59 59 54 56 60 76 101 107 134 160 168 179 198 153 140 134 125 156 128 107 122 86 78 50 45 43 42 28 36 35 35 32 29 26 25 35 31 38 24 36 22 23 28 27 26 28 22 20 19 31 28 27 22 16 24 21 17 13 32 22 23 24 17 28 27 29 26 28 34 25 29 28 31 37 37 31 34 30 30 31 27 26 30 24 20 35 37 36 41 41 26 24 35 21 18 31 26 21 20 15 25 28 26 21 21 26 29 28 23 28 28 24 22 27 27 27 26 28 26 25 21 16 25 26 21 23 22 22 24 27 24 28 29 28 30 25 25 30 35 33 26 22 18 16 22 27 23 22 20 22 30 25 26 29 28 27 26 22 18 24 26 23 19 23 26 34 36 34 43 49 58 67 52 58 70 79 66 49 60 45 37 33 27 31 30 34 37 23 40 37 45 38 34 32 35 32 25 34 27 20 15 38 23 11 28 23 27 26 31 27 21 21 28 22 24 24 24 26 22 27 28 30 26 30 22 22 19 32 22 32 29 30 38 48 47 46 48 50 63 78 67 60 60 49 39 31 33 25 24 31 26 26 32 31 27 31 32 32 31 32 30 30 35 43 44 42 44 50 43 42 55 55 52 53 48 48 44 40 49 61 58 50 54 67 74 60 52 52 53 35 34 39 32 33 36 42 38 37 37 36 34 30 42 36 53 48 52 52 54 60 68 65 74 62 59 42 36 37 45 29 28 34 26 28 32 31 35 40 27 30 41 27 31 26 22 31 33 38 32 34 38 34 46 63 55 68 93 94 81 74 67 79 82 79 53 88 57 55 71 56 48 58 50 52 52 50 42 36 37 40 36 32 30 24 21 29 28 31 34 32 30 37 29 34 29 26 33 29 26 29 43 48 44 54 47 46 63 57 60 64 69 75 80 72 78 63 57 61 62 66 59 50 62 56 46 52 52 54 64 61 57 64 71 72 73 79 93 97 90 113 125 125 139 155 167 148 124 113 121 108 102 101 100 95 75 68 66 65 62 70 71 69 66 81 92 115 156 198 224 282 318 328 292 287 232 197 177 132 124 114 83 79 90 84 74 87 66 67 65 75 58 65 75 53 55 63 62 67 71 53 55 42 62 71 70 92 121 130 159 174 227 224 252 248 252 218 194 186 140 128 139 150 146 153 177 194 162 168 177 154 138 126 118 137 141 112 123 137 138 153 197 238 238 255 303 295 272 264 264 244 234 242 278 313 314 294 289 301 292 264 250 233 217 188 168 169 173 174 168 167 158 130 119 123 111 93 82 86 75 63 78 73 60 60 72 68 54 58 60 63 72 67 63 70 75 70 67 69 55 59 64 77 79 80 71 71 64 68 45 50 52 55 53 56 43 43 48 52 42 46 51 45 69 49 61 47 66 65 61 53 59 71 74 78 55 81 104 92 67 100 118 102 91 124 100 110 84 85 75 60 50 49 63 66 57 53 68 63 61 50 59 49 63 60 73 49 63 59 57 76 84 95 104 108 118 112 105 115 101 79 76 76 60 48 54 62 66 66 69 74 92 93 99 104 108 120 118 112 104 112 126 119 96 91 94 87 84 89 97 95 90 91 83 74 70 63 58 59 62 51 42 54 53 43 47 56 46 46 55 50 57 53 52 44 41 46 39 32 41 53 45 39 47 45 45 49 59 65 60 71 88 94 110 98 66 57 66 46 46 58 43 35 33 32 31 41 39 37 30 32 27 35 30 32 37 29 31 29 30 32 36 43 30 35 30 32 36 32 35 41 40 42 42 54 57 66 42 69 56 52 50 55 50 52 49 48 45 47 52 53 48 49 36 45 45 43 42 41 46 33 38 34 32 37 33 32 31 31 33 35 36 33 33 42 45 44 46 46 44 40 35 39 39 45 40 32 27 26 33 35 37 37 36 39 40 38 41 37 31 34 40 41 38 46 48 40 39 39 39 39 41 39 34 34 41 50 46 37 31 29 36 43 34 35 43 43 42 38 37 30 33 34 44 37 43 49 54 58 61 61 64 68 97 95 101 99 116 92 87 70 80 85 72 56 56 50 43 59 41 41 49 45 37 40 43 44 39 35 47 50 42 53 67 69 54 84 107 104 123 123 129 162 135 149 151 86 96 83 90 64 82 63 47 46 45 46 41 39 35 40 56 40 40 45 47 42 39 44 52 45 46 45 39 38 32 37 38 40 32 37 36 36 29 30 40 36 30 37 37 34 35 39 37 32 28 26 32 34 27 26 33 42 39 35 40 39 41 40 38 32 28 35 38 31 26 33 30 27 28 30 30 33 30 28 29 23 27 29 28 31 31 34 29 25 29 32 28 28 31 33 31 25 29 33 29 25 28 31 34 34 20 26 26 29 29 32 26 38 41 35 33 40 44 43 39 31 40 26 39 34 33 33 29 34 35 45 28 49 33 38 39 41 29 35 36 29 26 30 28 35 30 39 27 33 32 24 36 37 33 34 19 25 38 40 41 42 37 31 43 46 45 40 39 40 37 35 35 42 42 35 43 44 40 48 44 49 47 34 32 35 38 37 34 42 44 43 33 31 33 26 25 29 28 29 33 30 29 28 23 25 29 29 29 37 38 35 34 37 34 30 29 41 34 25 26 22 26 26 22 31 33 22 24 26 24 26 34 30 30 28 24 26 26 21 30 28 17 21 28 23 22 20 22 23 27 23 22 20 22 20 18 17 31 22 22 28 27 25 25 27 22 29 32 23 27 33 35 34 30 26 25 27 21 28 27 32 25 23 21 23 30 25 30 21 22 19 25 31 20 22 30 28 33 29 26 30 21 23 22 31 34 28 26 28 32 29 22 28 24 20 23 18 22 24 24 27 26 24 25 31 34 28 26 23 24 25 27 32 26 19 21 23 21 24 21 19 19 21 26 22 19 17 17 19 20 21 20 17 21 24 21 21 28 28 22 24 19 21 18 21 22 26 30 34 31 32 30 29 33 32 30 28 22 28 27 31 26 28 27 21 23 21 19 29 27 29 28 25 24 23 30 28 26 23 19 25 27 21 27 24 28 23 21 20 28 25 21 26 28 24 26 29 27 19 30 25 19 16 22 24 22 22 28 25 18 24 25 24 23 29 27 22 29 26 28 27 27 18 26 30 24 24 22 17 25 18 22 19 18 20 24 26 35 25 19 19 22 24 27 26 18 20 28 27 20 26 24 26 26 17 18 21 19 22 25 23 17 18 22 21 23 24 20 17 15 20 21 20 24 26 26 29 27 20 24 26 27 26 28 25 26 29 26 27 27 25 33 31 30 32 31 33 37 32 31 34 41 40 41 33 46 41 36 43 49 36 35 35 27 24 25 33 27 33 32 29 24 34 23 26 22 30 33 16</intensities>
			</dataPoints>
			<nonAmbientPoints type="Temperature" unit="K">
				<measurementTimes unit="seconds" deltaTime="1">0</measurementTimes>
				<nonAmbientValues>298.000</nonAmbientValues>
			</nonAmbientPoints>
		</scan>
	</xrdMeasurement>
</xrdMeasurements>
