# Supplementary material for: The seventh blind test of crystal structure prediction: structure generation methods
Source: Acta Crystallogr B Struct Sci Cryst Eng Mater. 2024 Dec 1;80(Pt 6):517–47. doi: 10.1107/S2052520624007492 (PMC11789161; doi:10.1107/S2052520624007492)
Supplement: Supplementary file 4 [file b-80-00517-sup4.zip › SI_D/Additional_Experimental_data/XXX_Group E.xrdml]

<?xml version="1.0" encoding="utf-8" standalone="no"?>
<xrdMeasurements xmlns="http://www.xrdml.com/XRDMeasurement/1.3" xmlns:xsi="http://www.w3.org/2001/XMLSchema-instance" xsi:schemaLocation="http://www.xrdml.com/XRDMeasurement/1.3 http://www.xrdml.com/XRDMeasurement/1.3/XRDMeasurement.xsd" status="Completed">
  <sample type="To be analyzed">
    <id>000000-0000 - Converted with PowDLL</id>
    <name>Group E_103720-MSU-001</name>
  </sample>
  <xrdMeasurement measurementType="Scan" status="Completed">
    <usedWavelength intended="K-Alpha">
      <kAlpha1 unit="Angstrom">1.5406</kAlpha1>
      <kAlpha2 unit="Angstrom">1.54439</kAlpha2>
      <kBeta unit="Angstrom">1.3922500</kBeta>
      <ratioKAlpha2KAlpha1>0.5</ratioKAlpha2KAlpha1>
    </usedWavelength>
    <!--KBeta value not accurate but needed by the xrdml format. Please change.-->
    <scan appendNumber="0" mode="Continuous" scanAxis="Gonio" status="Completed">
      <header>
        <startTimeStamp>2023-12-08T10:27:30+00:00</startTimeStamp>
        <endTimeStamp>2023-12-08T10:27:30+00:00</endTimeStamp>
        <!--Time/Date values are not accurate but needed by the xrdml format-->
        <author>
          <name>PowDLL</name>
        </author>
        <source>
          <applicationSoftware version="2.43">PowDLL</applicationSoftware>
        </source>
      </header>
      <dataPoints>
        <positions axis="2Theta" unit="deg">
          <startPosition>2.000</startPosition>
          <endPosition>40.010</endPosition>
        </positions>
        <commonCountingTime unit="seconds">1.00</commonCountingTime>
        <!--Time is not accurate but needed by the xrdml format. Please change.-->
        <intensities unit="counts">492.840 484.000 428.490 412.090 404.010 349.690 334.890 349.690 338.560 306.250 313.290 299.290 289.000 262.440 265.690 231.040 213.160 275.560 225.000 268.960 240.250 228.010 213.160 198.810 222.010 228.010 210.250 207.360 190.440 176.890 184.960 187.690 182.250 196.000 156.250 187.690 182.250 139.240 166.410 161.290 156.250 158.760 144.000 153.760 156.250 141.610 144.000 148.840 148.840 158.760 141.610 136.890 148.840 144.000 132.250 125.440 136.890 151.290 123.210 132.250 127.690 141.610 153.760 129.960 123.210 110.250 125.440 108.160 141.610 106.090 127.690 134.560 121.000 123.210 118.810 129.960 116.640 139.240 141.610 108.160 114.490 116.640 88.360 108.160 134.560 96.040 132.250 112.360 129.960 118.810 125.440 114.490 118.810 116.640 114.490 136.890 110.250 110.250 102.010 112.360 102.010 110.250 121.000 108.160 121.000 112.360 98.010 102.010 136.890 123.210 104.040 118.810 118.810 100.000 98.010 112.360 104.040 106.090 114.490 108.160 84.640 98.010 114.490 118.810 106.090 112.360 112.360 94.090 86.490 92.160 100.000 106.090 102.010 82.810 96.040 100.000 100.000 88.360 79.210 92.160 100.000 102.010 88.360 102.010 100.000 92.160 110.250 114.490 94.090 116.640 100.000 92.160 94.090 98.010 106.090 106.090 100.000 96.040 96.040 82.810 88.360 98.010 90.250 96.040 90.250 96.040 112.360 104.040 70.560 86.490 100.000 88.360 81.000 92.160 88.360 82.810 98.010 96.040 86.490 77.440 102.010 92.160 96.040 84.640 84.640 84.640 84.640 65.610 94.090 88.360 106.090 104.040 102.010 84.640 88.360 92.160 110.250 102.010 102.010 106.090 102.010 96.040 114.490 125.440 123.210 125.440 166.410 222.010 262.440 380.250 400.000 376.360 289.000 196.000 125.440 106.090 88.360 102.010 125.440 123.210 148.840 166.410 216.090 259.210 412.090 510.760 519.840 420.250 268.960 163.840 121.000 136.890 108.160 104.040 94.090 84.640 88.360 70.560 77.440 88.360 77.440 94.090 88.360 72.250 86.490 88.360 84.640 77.440 100.000 82.810 77.440 88.360 79.210 81.000 92.160 90.250 92.160 108.160 98.010 110.250 88.360 90.250 82.810 86.490 86.490 79.210 94.090 73.960 72.250 90.250 92.160 92.160 94.090 104.040 90.250 81.000 104.040 123.210 127.690 132.250 141.610 182.250 196.000 252.810 327.610 432.640 571.210 918.090 1398.760 2381.440 4872.040 9350.890 13618.890 13041.640 8208.360 4134.490 1918.440 615.040 282.240 204.490 156.250 112.360 148.840 136.890 132.250 96.040 110.250 121.000 118.810 146.410 158.760 187.690 240.250 342.250 453.690 445.210 388.090 306.250 184.960 169.000 174.240 169.000 187.690 193.210 272.250 357.210 445.210 457.960 349.690 216.090 136.890 102.010 88.360 92.160 88.360 86.490 92.160 86.490 94.090 84.640 77.440 82.810 77.440 116.640 96.040 86.490 96.040 72.250 104.040 84.640 82.810 104.040 102.010 110.250 118.810 141.610 196.000 243.360 349.690 462.250 745.290 1281.640 1998.090 2714.410 3091.360 2787.840 1989.160 967.210 412.090 179.560 144.000 114.490 106.090 112.360 68.890 82.810 96.040 94.090 77.440 106.090 88.360 86.490 88.360 94.090 82.810 90.250 77.440 77.440 77.440 86.490 84.640 77.440 65.610 75.690 73.960 84.640 86.490 82.810 81.000 72.250 90.250 88.360 79.210 88.360 70.560 82.810 67.240 75.690 94.090 79.210 77.440 82.810 88.360 77.440 70.560 88.360 59.290 70.560 75.690 67.240 70.560 77.440 72.250 75.690 77.440 79.210 75.690 60.840 88.360 77.440 73.960 86.490 84.640 81.000 70.560 77.440 84.640 82.810 102.010 100.000 106.090 108.160 127.690 163.840 256.000 404.010 615.040 930.250 1089.000 864.360 590.490 368.640 204.490 121.000 102.010 90.250 81.000 92.160 86.490 77.440 65.610 67.240 77.440 75.690 77.440 65.610 90.250 90.250 100.000 139.240 163.840 231.040 306.250 404.010 384.160 316.840 234.090 237.160 204.490 184.960 163.840 100.000 104.040 77.440 82.810 82.810 59.290 84.640 67.240 67.240 75.690 77.440 70.560 79.210 77.440 112.360 65.610 77.440 86.490 82.810 79.210 67.240 75.690 72.250 86.490 100.000 116.640 123.210 204.490 252.810 272.250 243.360 166.410 116.640 92.160 67.240 73.960 77.440 72.250 79.210 81.000 102.010 84.640 136.890 156.250 169.000 187.690 161.290 174.240 174.240 237.160 338.560 441.000 441.000 376.360 252.810 182.250 158.760 166.410 225.000 331.240 519.840 772.840 882.090 924.160 630.010 357.210 216.090 179.560 231.040 309.760 538.240 806.560 1075.840 1176.490 985.960 640.090 327.610 295.840 313.290 420.250 462.250 484.000 396.010 316.840 210.250 213.160 210.250 193.210 179.560 163.840 129.960 116.640 116.640 81.000 100.000 82.810 79.210 98.010 102.010 127.690 166.410 179.560 184.960 136.890 144.000 134.560 252.810 349.690 361.000 302.760 210.250 136.890 104.040 82.810 92.160 86.490 132.250 110.250 123.210 129.960 104.040 100.000 75.690 82.810 73.960 72.250 67.240 90.250 70.560 84.640 86.490 82.810 77.440 79.210 90.250 106.090 106.090 136.890 174.240 256.000 436.810 691.690 1102.240 1459.240 1640.250 1369.000 1069.290 620.010 357.210 216.090 123.210 127.690 108.160 104.040 98.010 110.250 114.490 141.610 213.160 331.240 457.960 605.160 556.960 349.690 228.010 176.890 110.250 90.250 86.490 96.040 92.160 90.250 84.640 100.000 70.560 81.000 88.360 129.960 174.240 213.160 207.360 184.960 156.250 106.090 96.040 110.250 125.440 166.410 231.040 380.250 635.040 767.290 723.610 529.000 357.210 207.360 129.960 102.010 84.640 92.160 92.160 77.440 102.010 102.010 86.490 96.040 60.840 82.810 94.090 102.010 92.160 114.490 153.760 207.360 289.000 408.040 388.090 364.810 292.410 259.210 231.040 268.960 416.160 707.560 1075.840 1576.090 2162.250 2256.250 1980.250 1398.760 789.610 519.840 392.040 561.690 707.560 1069.290 1225.000 1082.410 772.840 441.000 252.810 148.840 100.000 100.000 88.360 98.010 96.040 125.440 121.000 112.360 116.640 151.290 182.250 225.000 237.160 179.560 182.250 134.560 125.440 129.960 112.360 108.160 82.810 79.210 70.560 75.690 70.560 68.890 54.760 86.490 70.560 88.360 72.250 62.410 64.000 86.490 72.250 65.610 79.210 67.240 59.290 98.010 148.840 231.040 243.360 306.250 306.250 243.360 182.250 146.410 110.250 98.010 77.440 70.560 73.960 79.210 79.210 118.810 141.610 171.610 196.000 240.250 179.560 136.890 90.250 88.360 59.290 59.290 49.000 59.290 72.250 57.760 65.610 65.610 60.840 65.610 79.210 94.090 106.090 102.010 136.890 129.960 176.890 249.640 342.250 424.360 400.000 506.250 585.640 533.610 533.610 466.560 372.490 243.360 156.250 114.490 96.040 98.010 90.250 121.000 104.040 136.890 146.410 114.490 106.090 86.490 70.560 79.210 77.440 57.760 75.690 60.840 72.250 96.040 134.560 125.440 139.240 146.410 127.690 114.490 110.250 132.250 132.250 156.250 151.290 163.840 146.410 158.760 110.250 116.640 148.840 169.000 166.410 153.760 151.290 104.040 77.440 77.440 56.250 50.410 59.290 59.290 65.610 56.250 77.440 72.250 43.560 47.610 57.760 44.890 46.240 60.840 46.240 56.250 54.760 53.290 56.250 43.560 50.410 59.290 53.290 47.610 42.250 50.410 70.560 106.090 106.090 121.000 96.040 94.090 92.160 62.410 64.000 75.690 59.290 59.290 53.290 77.440 104.040 163.840 174.240 166.410 125.440 108.160 81.000 67.240 53.290 54.760 59.290 44.890 56.250 67.240 62.410 67.240 65.610 82.810 75.690 70.560 86.490 94.090 110.250 96.040 110.250 134.560 114.490 116.640 94.090 84.640 75.690 82.810 75.690 49.000 59.290 65.610 81.000 84.640 98.010 106.090 102.010 92.160 73.960 57.760 62.410 43.560 54.760 46.240 53.290 47.610 33.640 44.890 56.250 49.000 53.290 50.410 50.410 38.440 50.410 53.290 59.290 47.610 54.760 49.000 50.410 44.890 47.610 47.610 38.440 38.440 42.250 44.890 54.760 82.810 108.160 148.840 171.610 161.290 166.410 116.640 86.490 75.690 38.440 43.560 56.250 57.760 72.250 75.690 67.240 57.760 70.560 73.960 50.410 77.440 62.410 75.690 62.410 49.000 46.240 42.250 28.090 47.610 51.840 65.610 67.240 86.490 96.040 94.090 114.490 114.490 127.690 125.440 96.040 84.640 62.410 56.250 59.290 65.610 65.610 72.250 57.760 51.840 42.250 57.760 47.610 46.240 38.440 32.490 46.240 50.410 62.410 57.760 84.640 94.090 169.000 243.360 306.250 222.010 213.160 171.610 110.250 75.690 47.610 59.290 43.560 46.240 50.410 53.290 75.690 75.690 75.690 108.160 86.490 88.360 86.490 77.440 51.840 50.410 32.490 49.000 43.560 47.610 34.810 47.610 38.440 42.250 50.410 57.760 50.410 44.890 50.410 47.610 49.000 47.610 56.250 50.410 53.290 50.410 38.440 43.560 44.890 37.210 49.000 47.610 40.960 44.890 32.490 31.360 39.690 43.560 43.560 49.000 68.890 56.250 53.290 53.290 53.290 64.000 53.290 54.760 50.410 49.000 59.290 60.840 68.890 65.610 92.160 73.960 90.250 72.250 88.360 70.560 65.610 65.610 65.610 49.000 38.440 37.210 46.240 38.440 43.560 32.490 37.210 36.000 32.490 30.250 38.440 40.960 51.840 56.250 32.490 36.000 32.490 43.560 30.250 37.210 38.440 33.640 37.210 39.690 50.410 36.000 47.610 59.290 57.760 42.250 50.410 47.610 56.250 40.960 42.250 54.760 50.410 47.610 50.410 50.410 50.410 53.290 38.440 37.210 49.000 50.410 59.290 39.690 53.290 53.290 47.610 44.890 38.440 53.290 47.610 59.290 59.290 70.560 56.250 50.410 65.610 43.560 49.000 29.160 39.690 31.360 34.810 34.810 38.440 44.890 51.840 38.440 32.490 59.290 53.290 70.560 65.610 57.760 51.840 65.610 56.250 32.490 53.290 44.890 44.890 51.840 47.610 47.610 46.240 46.240 38.440 43.560 43.560 30.250 33.640 36.000 27.040 31.360 22.090 24.010 36.000 26.010 22.090 42.250 27.040 40.960 32.490 56.250 44.890 42.250 56.250 62.410 38.440 38.440 47.610 47.610 47.610 43.560 32.490 39.690 40.960 44.890 28.090 33.640 32.490 32.490 26.010 34.810 23.040 37.210 51.840 32.490 46.240 34.810 38.440 37.210 43.560 43.560 38.440 36.000 54.760 57.760 62.410 72.250 79.210 67.240 70.560 70.560 56.250 38.440 40.960 30.250 38.440 51.840 32.490 40.960 43.560 56.250 38.440 38.440 50.410 40.960 24.010 38.440 37.210 37.210 46.240 39.690 26.010 53.290 29.160 40.960 67.240 62.410 72.250 79.210 68.890 54.760 56.250 44.890 37.210 37.210 25.000 16.810 31.360 46.240 32.490 49.000 44.890 36.000 42.250 37.210 43.560 47.610 33.640 38.440 36.000 34.81</intensities>
      </dataPoints>
    </scan>
  </xrdMeasurement>
</xrdMeasurements>
